# Supplementary material for: Variety Discrimination Power: An Appraisal Index for Loci Combination Screening Applied to Plant Variety Discrimination
Source: Front Plant Sci. 2021 Mar 18;12:566796. doi: 10.3389/fpls.2021.566796 (PMC8014032; doi:10.3389/fpls.2021.566796)
Supplement: Supplementary Table 1 — Simulated SNP data array 1 of gradient variety difference degree. [file Data_Sheet_1.zip]

Archive with 10 entries (10 files):
- Supplementary Table 1 Simulated SNP data array 1 of gradient variety difference degree.xlsx
- Supplementary Table 2 Simulated SNP data array 2 of gradient variety difference degree.xlsx
- Supplementary Table 3 Simulated SNP data array 3 of gradient variety difference degree.xlsx
- Supplementary Table 4 Simulated SNP data array 4 of gradient variety difference degree.xlsx
- Supplementary Table 5 Raw data of sorghum, wheat, maize and rice.xlsx
- Supplementary Table 6 Randomly selected loci genotype data with no missing data.xlsx
- Supplementary Table 7 SSR genotyping data of sorghum samples with gradient missing rate.xlsx
- Supplementary Table 8 SNP genotyping data of maize samples with gradient missing rate.xlsx
- Supplementary Table 9 Calculation results of four loci combination appraisal methods on simulated data of gradient variety difference degree.xlsx
- Supplementary Table 10 Sensitivity of four loci combination appraisal methods on real data of gradient loci numbers.xlsx
