# Supplementary material for: Variety Discrimination Power: An Appraisal Index for Loci Combination Screening Applied to Plant Variety Discrimination
Source: Front Plant Sci. 2021 Mar 18;12:566796. doi: 10.3389/fpls.2021.566796 (PMC8014032; doi:10.3389/fpls.2021.566796)
Supplement: Supplementary Table 1 — Simulated SNP data array 1 of gradient variety difference degree. [file Data_Sheet_1.zip › Supplementary Table 1 Simulated SNP data array 1 of gradient variety difference degree.xlsx]

## Sheet: 2-1
No	L01	L02	L03	L04	L05	L06	L07	L08	L09	L10
S001	AA	AA	AA	AA	AA	AA	AA	AA	AA	AA
S002	AA	AA	AA	AA	AA	AA	AA	AA	AA	AA
S003	AA	AA	AA	AA	AA	AA	AA	AA	TT	TT
S004	AA	AA	AA	AA	AA	AA	AA	TT	TT	TT
S005	AA	AA	AA	AA	AA	AA	TT	TT	TT	TT
S006	AA	AA	AA	AA	AA	TT	TT	TT	TT	TT
S007	AA	AA	AA	AA	TT	TT	TT	TT	TT	TT
S008	AA	AA	AA	TT	TT	TT	TT	TT	TT	TT
S009	AA	AA	TT	TT	TT	TT	TT	TT	TT	TT
S010	AA	TT	TT	TT	TT	TT	TT	TT	TT	TT
S011	TT	TT	TT	TT	TT	TT	TT	TT	TT	TT
S012	AA	AA	AA	AA	AA	AA	AA	AA	AA	CC
S013	AA	AA	AA	AA	AA	AA	AA	AA	CC	CC
S014	AA	AA	AA	AA	AA	AA	AA	CC	CC	CC
S015	AA	AA	AA	AA	AA	AA	CC	CC	CC	CC
S016	AA	AA	AA	AA	AA	CC	CC	CC	CC	CC
S017	AA	AA	AA	AA	CC	CC	CC	CC	CC	CC
S018	AA	AA	AA	CC	CC	CC	CC	CC	CC	CC
S019	AA	AA	CC	CC	CC	CC	CC	CC	CC	CC
S020	AA	CC	CC	CC	CC	CC	CC	CC	CC	CC
S021	CC	CC	CC	CC	CC	CC	CC	CC	CC	CC
S022	AA	AA	AA	AA	AA	AA	AA	AA	AA	GG
S023	AA	AA	AA	AA	AA	AA	AA	AA	GG	GG
S024	AA	AA	AA	AA	AA	AA	AA	GG	GG	GG
S025	AA	AA	AA	AA	AA	AA	GG	GG	GG	GG
S026	AA	AA	AA	AA	AA	GG	GG	GG	GG	GG
S027	AA	AA	AA	AA	GG	GG	GG	GG	GG	GG
S028	AA	AA	AA	GG	GG	GG	GG	GG	GG	GG
S029	AA	AA	GG	GG	GG	GG	GG	GG	GG	GG
S030	AA	GG	GG	GG	GG	GG	GG	GG	GG	GG
S031	GG	GG	GG	GG	GG	GG	GG	GG	GG	GG
S032	TT	TT	TT	TT	TT	TT	TT	TT	TT	AA
S033	TT	TT	TT	TT	TT	TT	TT	TT	AA	AA
S034	TT	TT	TT	TT	TT	TT	TT	AA	AA	AA
S035	TT	TT	TT	TT	TT	TT	AA	AA	AA	AA
S036	TT	TT	TT	TT	TT	AA	AA	AA	AA	AA
S037	TT	TT	TT	TT	AA	AA	AA	AA	AA	AA
S038	TT	TT	TT	AA	AA	AA	AA	AA	AA	AA
S039	TT	TT	AA	AA	AA	AA	AA	AA	AA	AA
S040	TT	AA	AA	AA	AA	AA	AA	AA	AA	AA
S041	TT	TT	TT	TT	TT	TT	TT	TT	TT	CC
S042	TT	TT	TT	TT	TT	TT	TT	TT	CC	CC
S043	TT	TT	TT	TT	TT	TT	TT	CC	CC	CC
S044	TT	TT	TT	TT	TT	TT	CC	CC	CC	CC
S045	TT	TT	TT	TT	TT	CC	CC	CC	CC	CC
S046	TT	TT	TT	TT	CC	CC	CC	CC	CC	CC
S047	TT	TT	TT	CC	CC	CC	CC	CC	CC	CC
S048	TT	TT	CC	CC	CC	CC	CC	CC	CC	CC
S049	TT	CC	CC	CC	CC	CC	CC	CC	CC	CC
S050	TT	TT	TT	TT	TT	TT	TT	TT	TT	GG
S051	TT	TT	TT	TT	TT	TT	TT	TT	GG	GG
S052	TT	TT	TT	TT	TT	TT	TT	GG	GG	GG
S053	TT	TT	TT	TT	TT	TT	GG	GG	GG	GG
S054	TT	TT	TT	TT	TT	GG	GG	GG	GG	GG
S055	TT	TT	TT	TT	GG	GG	GG	GG	GG	GG
S056	TT	TT	TT	GG	GG	GG	GG	GG	GG	GG
S057	TT	TT	GG	GG	GG	GG	GG	GG	GG	GG
S058	TT	GG	GG	GG	GG	GG	GG	GG	GG	GG
S059	CC	CC	CC	CC	CC	CC	CC	CC	CC	AA
S060	CC	CC	CC	CC	CC	CC	CC	CC	AA	AA
S061	CC	CC	CC	CC	CC	CC	CC	AA	AA	AA
S062	CC	CC	CC	CC	CC	CC	AA	AA	AA	AA
S063	CC	CC	CC	CC	CC	AA	AA	AA	AA	AA
S064	CC	CC	CC	CC	AA	AA	AA	AA	AA	AA
S065	CC	CC	CC	AA	AA	AA	AA	AA	AA	AA
S066	CC	CC	AA	AA	AA	AA	AA	AA	AA	AA
S067	CC	AA	AA	AA	AA	AA	AA	AA	AA	AA
S068	CC	CC	CC	CC	CC	CC	CC	CC	CC	TT
S069	CC	CC	CC	CC	CC	CC	CC	CC	TT	TT
S070	CC	CC	CC	CC	CC	CC	CC	TT	TT	TT
S071	CC	CC	CC	CC	CC	CC	TT	TT	TT	TT
S072	CC	CC	CC	CC	CC	TT	TT	TT	TT	TT
S073	CC	CC	CC	CC	TT	TT	TT	TT	TT	TT
S074	CC	CC	CC	TT	TT	TT	TT	TT	TT	TT
S075	CC	CC	TT	TT	TT	TT	TT	TT	TT	TT
S076	CC	TT	TT	TT	TT	TT	TT	TT	TT	TT
S077	CC	CC	CC	CC	CC	CC	CC	CC	CC	GG
S078	CC	CC	CC	CC	CC	CC	CC	CC	GG	GG
S079	CC	CC	CC	CC	CC	CC	CC	GG	GG	GG
S080	CC	CC	CC	CC	CC	CC	GG	GG	GG	GG
S081	CC	CC	CC	CC	CC	GG	GG	GG	GG	GG
S082	CC	CC	CC	CC	GG	GG	GG	GG	GG	GG
S083	CC	CC	CC	GG	GG	GG	GG	GG	GG	GG
S084	CC	CC	GG	GG	GG	GG	GG	GG	GG	GG
S085	CC	GG	GG	GG	GG	GG	GG	GG	GG	GG
S086	GG	GG	GG	GG	GG	GG	GG	GG	GG	AA
S087	GG	GG	GG	GG	GG	GG	GG	GG	AA	AA
S088	GG	GG	GG	GG	GG	GG	GG	AA	AA	AA
S089	GG	GG	GG	GG	GG	GG	AA	AA	AA	AA
S090	GG	GG	GG	GG	GG	AA	AA	AA	AA	AA
S091	GG	GG	GG	GG	AA	AA	AA	AA	AA	AA
S092	GG	GG	GG	AA	AA	AA	AA	AA	AA	AA
S093	GG	GG	AA	AA	AA	AA	AA	AA	AA	AA
S094	GG	AA	AA	AA	AA	AA	AA	AA	AA	AA
S095	GG	GG	GG	GG	GG	GG	GG	GG	GG	TT
S096	GG	GG	GG	GG	GG	GG	GG	GG	TT	TT
S097	GG	GG	GG	GG	GG	GG	GG	TT	TT	TT
S098	GG	GG	GG	GG	GG	GG	TT	TT	TT	TT
S099	GG	GG	GG	GG	GG	TT	TT	TT	TT	TT
S100	GG	GG	GG	GG	TT	TT	TT	TT	TT	TT
S101	GG	GG	GG	TT	TT	TT	TT	TT	TT	TT
S102	GG	GG	TT	TT	TT	TT	TT	TT	TT	TT
S103	GG	TT	TT	TT	TT	TT	TT	TT	TT	TT
S104	GG	GG	GG	GG	GG	GG	GG	GG	GG	CC
S105	GG	GG	GG	GG	GG	GG	GG	GG	CC	CC
S106	GG	GG	GG	GG	GG	GG	GG	CC	CC	CC
S107	GG	GG	GG	GG	GG	GG	CC	CC	CC	CC
S108	GG	GG	GG	GG	GG	CC	CC	CC	CC	CC
S109	GG	GG	GG	GG	CC	CC	CC	CC	CC	CC
S110	GG	GG	GG	CC	CC	CC	CC	CC	CC	CC
S111	GG	GG	CC	CC	CC	CC	CC	CC	CC	CC
S112	GG	CC	CC	CC	CC	CC	CC	CC	CC	CC
S113	AA	AA	AA	AA	AA	AA	AA	AA	AA	AT
S114	AA	AA	AA	AA	AA	AA	AA	AA	AT	AT
S115	AA	AA	AA	AA	AA	AA	AA	AT	AT	AT
S116	AA	AA	AA	AA	AA	AA	AT	AT	AT	AT
S117	AA	AA	AA	AA	AA	AT	AT	AT	AT	AT
S118	AA	AA	AA	AA	AT	AT	AT	AT	AT	AT
S119	AA	AA	AA	AT	AT	AT	AT	AT	AT	AT
S120	AA	AA	AT	AT	AT	AT	AT	AT	AT	AT
S121	AA	AT	AT	AT	AT	AT	AT	AT	AT	AT
S122	AT	AT	AT	AT	AT	AT	AT	AT	AT	AT
S123	AA	AA	AA	AA	AA	AA	AA	AA	AA	AC
S124	AA	AA	AA	AA	AA	AA	AA	AA	AC	AC
S125	AA	AA	AA	AA	AA	AA	AA	AC	AC	AC
S126	AA	AA	AA	AA	AA	AA	AC	AC	AC	AC
S127	AA	AA	AA	AA	AA	AC	AC	AC	AC	AC
S128	AA	AA	AA	AA	AC	AC	AC	AC	AC	AC
S129	AA	AA	AA	AC	AC	AC	AC	AC	AC	AC
S130	AA	AA	AC	AC	AC	AC	AC	AC	AC	AC
S131	AA	AC	AC	AC	AC	AC	AC	AC	AC	AC
S132	AC	AC	AC	AC	AC	AC	AC	AC	AC	AC
S133	AA	AA	AA	AA	AA	AA	AA	AA	AA	AG
S134	AA	AA	AA	AA	AA	AA	AA	AA	AG	AG
S135	AA	AA	AA	AA	AA	AA	AA	AG	AG	AG
S136	AA	AA	AA	AA	AA	AA	AG	AG	AG	AG
S137	AA	AA	AA	AA	AA	AG	AG	AG	AG	AG
S138	AA	AA	AA	AA	AG	AG	AG	AG	AG	AG
S139	AA	AA	AA	AG	AG	AG	AG	AG	AG	AG
S140	AA	AA	AG	AG	AG	AG	AG	AG	AG	AG
S141	AA	AG	AG	AG	AG	AG	AG	AG	AG	AG
S142	AG	AG	AG	AG	AG	AG	AG	AG	AG	AG
S143	AA	AA	AA	AA	AA	AA	AA	AA	AA	TC
S144	AA	AA	AA	AA	AA	AA	AA	AA	TC	TC
S145	AA	AA	AA	AA	AA	AA	AA	TC	TC	TC
S146	AA	AA	AA	AA	AA	AA	TC	TC	TC	TC
S147	AA	AA	AA	AA	AA	TC	TC	TC	TC	TC
S148	AA	AA	AA	AA	TC	TC	TC	TC	TC	TC
S149	AA	AA	AA	TC	TC	TC	TC	TC	TC	TC
S150	AA	AA	TC	TC	TC	TC	TC	TC	TC	TC
S151	AA	TC	TC	TC	TC	TC	TC	TC	TC	TC
S152	TC	TC	TC	TC	TC	TC	TC	TC	TC	TC
S153	AA	AA	AA	AA	AA	AA	AA	AA	AA	TG
S154	AA	AA	AA	AA	AA	AA	AA	AA	TG	TG
S155	AA	AA	AA	AA	AA	AA	AA	TG	TG	TG
S156	AA	AA	AA	AA	AA	AA	TG	TG	TG	TG
S157	AA	AA	AA	AA	AA	TG	TG	TG	TG	TG
S158	AA	AA	AA	AA	TG	TG	TG	TG	TG	TG
S159	AA	AA	AA	TG	TG	TG	TG	TG	TG	TG
S160	AA	AA	TG	TG	TG	TG	TG	TG	TG	TG
S161	AA	TG	TG	TG	TG	TG	TG	TG	TG	TG
S162	TG	TG	TG	TG	TG	TG	TG	TG	TG	TG
S163	AA	AA	AA	AA	AA	AA	AA	AA	AA	CG
S164	AA	AA	AA	AA	AA	AA	AA	AA	CG	CG
S165	AA	AA	AA	AA	AA	AA	AA	CG	CG	CG
S166	AA	AA	AA	AA	AA	AA	CG	CG	CG	CG
S167	AA	AA	AA	AA	AA	CG	CG	CG	CG	CG
S168	AA	AA	AA	AA	CG	CG	CG	CG	CG	CG
S169	AA	AA	AA	CG	CG	CG	CG	CG	CG	CG
S170	AA	AA	CG	CG	CG	CG	CG	CG	CG	CG
S171	AA	CG	CG	CG	CG	CG	CG	CG	CG	CG
S172	CG	CG	CG	CG	CG	CG	CG	CG	CG	CG
S173	TT	TT	TT	TT	TT	TT	TT	TT	TT	AT
S174	TT	TT	TT	TT	TT	TT	TT	TT	AT	AT
S175	TT	TT	TT	TT	TT	TT	TT	AT	AT	AT
S176	TT	TT	TT	TT	TT	TT	AT	AT	AT	AT
S177	TT	TT	TT	TT	TT	AT	AT	AT	AT	AT
S178	TT	TT	TT	TT	AT	AT	AT	AT	AT	AT
S179	TT	TT	TT	AT	AT	AT	AT	AT	AT	AT
S180	TT	TT	AT	AT	AT	AT	AT	AT	AT	AT
S181	TT	AT	AT	AT	AT	AT	AT	AT	AT	AT
S182	TT	TT	TT	TT	TT	TT	TT	TT	TT	AC
S183	TT	TT	TT	TT	TT	TT	TT	TT	AC	AC
S184	TT	TT	TT	TT	TT	TT	TT	AC	AC	AC
S185	TT	TT	TT	TT	TT	TT	AC	AC	AC	AC
S186	TT	TT	TT	TT	TT	AC	AC	AC	AC	AC
S187	TT	TT	TT	TT	AC	AC	AC	AC	AC	AC
S188	TT	TT	TT	AC	AC	AC	AC	AC	AC	AC
S189	TT	TT	AC	AC	AC	AC	AC	AC	AC	AC
S190	TT	AC	AC	AC	AC	AC	AC	AC	AC	AC
S191	TT	TT	TT	TT	TT	TT	TT	TT	TT	AG
S192	TT	TT	TT	TT	TT	TT	TT	TT	AG	AG
S193	TT	TT	TT	TT	TT	TT	TT	AG	AG	AG
S194	TT	TT	TT	TT	TT	TT	AG	AG	AG	AG
S195	TT	TT	TT	TT	TT	AG	AG	AG	AG	AG
S196	TT	TT	TT	TT	AG	AG	AG	AG	AG	AG
S197	TT	TT	TT	AG	AG	AG	AG	AG	AG	AG
S198	TT	TT	AG	AG	AG	AG	AG	AG	AG	AG
S199	TT	AG	AG	AG	AG	AG	AG	AG	AG	AG
S200	TT	TT	TT	TT	TT	TT	TT	TT	TT	TC
S201	TT	TT	TT	TT	TT	TT	TT	TT	TC	TC
S202	TT	TT	TT	TT	TT	TT	TT	TC	TC	TC
S203	TT	TT	TT	TT	TT	TT	TC	TC	TC	TC
S204	TT	TT	TT	TT	TT	TC	TC	TC	TC	TC
S205	TT	TT	TT	TT	TC	TC	TC	TC	TC	TC
S206	TT	TT	TT	TC	TC	TC	TC	TC	TC	TC

## Sheet: 10-1
No	L01	L02	L03	L04	L05	L06	L07	L08	L09	L10
S001	AA	AA	AA	AA	AA	AA	AA	AA	AA	AA
S002	AA	AA	AA	AA	AA	AA	AA	AA	AA	AA
S003	AA	AA	AA	AA	AA	AA	AA	AA	AA	AA
S004	AA	AA	AA	AA	AA	AA	AA	AA	AA	AA
S005	AA	AA	AA	AA	AA	AA	AA	AA	AA	AA
S006	AA	AA	AA	AA	AA	AA	AA	AA	AA	AA
S007	AA	AA	AA	AA	AA	AA	AA	AA	AA	AA
S008	AA	AA	AA	AA	AA	AA	AA	AA	AA	AA
S009	AA	AA	AA	AA	AA	AA	AA	AA	AA	AA
S010	AA	AA	AA	AA	AA	AA	AA	AA	AA	AA
S011	TT	TT	TT	TT	TT	TT	TT	TT	TT	TT
S012	AA	AA	AA	AA	AA	AA	AA	AA	AA	CC
S013	AA	AA	AA	AA	AA	AA	AA	AA	CC	CC
S014	AA	AA	AA	AA	AA	AA	AA	CC	CC	CC
S015	AA	AA	AA	AA	AA	AA	CC	CC	CC	CC
S016	AA	AA	AA	AA	AA	CC	CC	CC	CC	CC
S017	AA	AA	AA	AA	CC	CC	CC	CC	CC	CC
S018	AA	AA	AA	CC	CC	CC	CC	CC	CC	CC
S019	AA	AA	CC	CC	CC	CC	CC	CC	CC	CC
S020	AA	CC	CC	CC	CC	CC	CC	CC	CC	CC
S021	CC	CC	CC	CC	CC	CC	CC	CC	CC	CC
S022	AA	AA	AA	AA	AA	AA	AA	AA	AA	GG
S023	AA	AA	AA	AA	AA	AA	AA	AA	GG	GG
S024	AA	AA	AA	AA	AA	AA	AA	GG	GG	GG
S025	AA	AA	AA	AA	AA	AA	GG	GG	GG	GG
S026	AA	AA	AA	AA	AA	GG	GG	GG	GG	GG
S027	AA	AA	AA	AA	GG	GG	GG	GG	GG	GG
S028	AA	AA	AA	GG	GG	GG	GG	GG	GG	GG
S029	AA	AA	GG	GG	GG	GG	GG	GG	GG	GG
S030	AA	GG	GG	GG	GG	GG	GG	GG	GG	GG
S031	GG	GG	GG	GG	GG	GG	GG	GG	GG	GG
S032	TT	TT	TT	TT	TT	TT	TT	TT	TT	AA
S033	TT	TT	TT	TT	TT	TT	TT	TT	AA	AA
S034	TT	TT	TT	TT	TT	TT	TT	AA	AA	AA
S035	TT	TT	TT	TT	TT	TT	AA	AA	AA	AA
S036	TT	TT	TT	TT	TT	AA	AA	AA	AA	AA
S037	TT	TT	TT	TT	AA	AA	AA	AA	AA	AA
S038	TT	TT	TT	AA	AA	AA	AA	AA	AA	AA
S039	TT	TT	AA	AA	AA	AA	AA	AA	AA	AA
S040	TT	AA	AA	AA	AA	AA	AA	AA	AA	AA
S041	TT	TT	TT	TT	TT	TT	TT	TT	TT	CC
S042	TT	TT	TT	TT	TT	TT	TT	TT	CC	CC
S043	TT	TT	TT	TT	TT	TT	TT	CC	CC	CC
S044	TT	TT	TT	TT	TT	TT	CC	CC	CC	CC
S045	TT	TT	TT	TT	TT	CC	CC	CC	CC	CC
S046	TT	TT	TT	TT	CC	CC	CC	CC	CC	CC
S047	TT	TT	TT	CC	CC	CC	CC	CC	CC	CC
S048	TT	TT	CC	CC	CC	CC	CC	CC	CC	CC
S049	TT	CC	CC	CC	CC	CC	CC	CC	CC	CC
S050	TT	TT	TT	TT	TT	TT	TT	TT	TT	GG
S051	TT	TT	TT	TT	TT	TT	TT	TT	GG	GG
S052	TT	TT	TT	TT	TT	TT	TT	GG	GG	GG
S053	TT	TT	TT	TT	TT	TT	GG	GG	GG	GG
S054	TT	TT	TT	TT	TT	GG	GG	GG	GG	GG
S055	TT	TT	TT	TT	GG	GG	GG	GG	GG	GG
S056	TT	TT	TT	GG	GG	GG	GG	GG	GG	GG
S057	TT	TT	GG	GG	GG	GG	GG	GG	GG	GG
S058	TT	GG	GG	GG	GG	GG	GG	GG	GG	GG
S059	CC	CC	CC	CC	CC	CC	CC	CC	CC	AA
S060	CC	CC	CC	CC	CC	CC	CC	CC	AA	AA
S061	CC	CC	CC	CC	CC	CC	CC	AA	AA	AA
S062	CC	CC	CC	CC	CC	CC	AA	AA	AA	AA
S063	CC	CC	CC	CC	CC	AA	AA	AA	AA	AA
S064	CC	CC	CC	CC	AA	AA	AA	AA	AA	AA
S065	CC	CC	CC	AA	AA	AA	AA	AA	AA	AA
S066	CC	CC	AA	AA	AA	AA	AA	AA	AA	AA
S067	CC	AA	AA	AA	AA	AA	AA	AA	AA	AA
S068	CC	CC	CC	CC	CC	CC	CC	CC	CC	TT
S069	CC	CC	CC	CC	CC	CC	CC	CC	TT	TT
S070	CC	CC	CC	CC	CC	CC	CC	TT	TT	TT
S071	CC	CC	CC	CC	CC	CC	TT	TT	TT	TT
S072	CC	CC	CC	CC	CC	TT	TT	TT	TT	TT
S073	CC	CC	CC	CC	TT	TT	TT	TT	TT	TT
S074	CC	CC	CC	TT	TT	TT	TT	TT	TT	TT
S075	CC	CC	TT	TT	TT	TT	TT	TT	TT	TT
S076	CC	TT	TT	TT	TT	TT	TT	TT	TT	TT
S077	CC	CC	CC	CC	CC	CC	CC	CC	CC	GG
S078	CC	CC	CC	CC	CC	CC	CC	CC	GG	GG
S079	CC	CC	CC	CC	CC	CC	CC	GG	GG	GG
S080	CC	CC	CC	CC	CC	CC	GG	GG	GG	GG
S081	CC	CC	CC	CC	CC	GG	GG	GG	GG	GG
S082	CC	CC	CC	CC	GG	GG	GG	GG	GG	GG
S083	CC	CC	CC	GG	GG	GG	GG	GG	GG	GG
S084	CC	CC	GG	GG	GG	GG	GG	GG	GG	GG
S085	CC	GG	GG	GG	GG	GG	GG	GG	GG	GG
S086	GG	GG	GG	GG	GG	GG	GG	GG	GG	AA
S087	GG	GG	GG	GG	GG	GG	GG	GG	AA	AA
S088	GG	GG	GG	GG	GG	GG	GG	AA	AA	AA
S089	GG	GG	GG	GG	GG	GG	AA	AA	AA	AA
S090	GG	GG	GG	GG	GG	AA	AA	AA	AA	AA
S091	GG	GG	GG	GG	AA	AA	AA	AA	AA	AA
S092	GG	GG	GG	AA	AA	AA	AA	AA	AA	AA
S093	GG	GG	AA	AA	AA	AA	AA	AA	AA	AA
S094	GG	AA	AA	AA	AA	AA	AA	AA	AA	AA
S095	GG	GG	GG	GG	GG	GG	GG	GG	GG	TT
S096	GG	GG	GG	GG	GG	GG	GG	GG	TT	TT
S097	GG	GG	GG	GG	GG	GG	GG	TT	TT	TT
S098	GG	GG	GG	GG	GG	GG	TT	TT	TT	TT
S099	GG	GG	GG	GG	GG	TT	TT	TT	TT	TT
S100	GG	GG	GG	GG	TT	TT	TT	TT	TT	TT
S101	GG	GG	GG	TT	TT	TT	TT	TT	TT	TT
S102	GG	GG	TT	TT	TT	TT	TT	TT	TT	TT
S103	GG	TT	TT	TT	TT	TT	TT	TT	TT	TT
S104	GG	GG	GG	GG	GG	GG	GG	GG	GG	CC
S105	GG	GG	GG	GG	GG	GG	GG	GG	CC	CC
S106	GG	GG	GG	GG	GG	GG	GG	CC	CC	CC
S107	GG	GG	GG	GG	GG	GG	CC	CC	CC	CC
S108	GG	GG	GG	GG	GG	CC	CC	CC	CC	CC
S109	GG	GG	GG	GG	CC	CC	CC	CC	CC	CC
S110	GG	GG	GG	CC	CC	CC	CC	CC	CC	CC
S111	GG	GG	CC	CC	CC	CC	CC	CC	CC	CC
S112	GG	CC	CC	CC	CC	CC	CC	CC	CC	CC
S113	AA	AA	AA	AA	AA	AA	AA	AA	AA	AT
S114	AA	AA	AA	AA	AA	AA	AA	AA	AT	AT
S115	AA	AA	AA	AA	AA	AA	AA	AT	AT	AT
S116	AA	AA	AA	AA	AA	AA	AT	AT	AT	AT
S117	AA	AA	AA	AA	AA	AT	AT	AT	AT	AT
S118	AA	AA	AA	AA	AT	AT	AT	AT	AT	AT
S119	AA	AA	AA	AT	AT	AT	AT	AT	AT	AT
S120	AA	AA	AT	AT	AT	AT	AT	AT	AT	AT
S121	AA	AT	AT	AT	AT	AT	AT	AT	AT	AT
S122	AT	AT	AT	AT	AT	AT	AT	AT	AT	AT
S123	AA	AA	AA	AA	AA	AA	AA	AA	AA	AC
S124	AA	AA	AA	AA	AA	AA	AA	AA	AC	AC
S125	AA	AA	AA	AA	AA	AA	AA	AC	AC	AC
S126	AA	AA	AA	AA	AA	AA	AC	AC	AC	AC
S127	AA	AA	AA	AA	AA	AC	AC	AC	AC	AC
S128	AA	AA	AA	AA	AC	AC	AC	AC	AC	AC
S129	AA	AA	AA	AC	AC	AC	AC	AC	AC	AC
S130	AA	AA	AC	AC	AC	AC	AC	AC	AC	AC
S131	AA	AC	AC	AC	AC	AC	AC	AC	AC	AC
S132	AC	AC	AC	AC	AC	AC	AC	AC	AC	AC
S133	AA	AA	AA	AA	AA	AA	AA	AA	AA	AG
S134	AA	AA	AA	AA	AA	AA	AA	AA	AG	AG
S135	AA	AA	AA	AA	AA	AA	AA	AG	AG	AG
S136	AA	AA	AA	AA	AA	AA	AG	AG	AG	AG
S137	AA	AA	AA	AA	AA	AG	AG	AG	AG	AG
S138	AA	AA	AA	AA	AG	AG	AG	AG	AG	AG
S139	AA	AA	AA	AG	AG	AG	AG	AG	AG	AG
S140	AA	AA	AG	AG	AG	AG	AG	AG	AG	AG
S141	AA	AG	AG	AG	AG	AG	AG	AG	AG	AG
S142	AG	AG	AG	AG	AG	AG	AG	AG	AG	AG
S143	AA	AA	AA	AA	AA	AA	AA	AA	AA	TC
S144	AA	AA	AA	AA	AA	AA	AA	AA	TC	TC
S145	AA	AA	AA	AA	AA	AA	AA	TC	TC	TC
S146	AA	AA	AA	AA	AA	AA	TC	TC	TC	TC
S147	AA	AA	AA	AA	AA	TC	TC	TC	TC	TC
S148	AA	AA	AA	AA	TC	TC	TC	TC	TC	TC
S149	AA	AA	AA	TC	TC	TC	TC	TC	TC	TC
S150	AA	AA	TC	TC	TC	TC	TC	TC	TC	TC
S151	AA	TC	TC	TC	TC	TC	TC	TC	TC	TC
S152	TC	TC	TC	TC	TC	TC	TC	TC	TC	TC
S153	AA	AA	AA	AA	AA	AA	AA	AA	AA	TG
S154	AA	AA	AA	AA	AA	AA	AA	AA	TG	TG
S155	AA	AA	AA	AA	AA	AA	AA	TG	TG	TG
S156	AA	AA	AA	AA	AA	AA	TG	TG	TG	TG
S157	AA	AA	AA	AA	AA	TG	TG	TG	TG	TG
S158	AA	AA	AA	AA	TG	TG	TG	TG	TG	TG
S159	AA	AA	AA	TG	TG	TG	TG	TG	TG	TG
S160	AA	AA	TG	TG	TG	TG	TG	TG	TG	TG
S161	AA	TG	TG	TG	TG	TG	TG	TG	TG	TG
S162	TG	TG	TG	TG	TG	TG	TG	TG	TG	TG
S163	AA	AA	AA	AA	AA	AA	AA	AA	AA	CG
S164	AA	AA	AA	AA	AA	AA	AA	AA	CG	CG
S165	AA	AA	AA	AA	AA	AA	AA	CG	CG	CG
S166	AA	AA	AA	AA	AA	AA	CG	CG	CG	CG
S167	AA	AA	AA	AA	AA	CG	CG	CG	CG	CG
S168	AA	AA	AA	AA	CG	CG	CG	CG	CG	CG
S169	AA	AA	AA	CG	CG	CG	CG	CG	CG	CG
S170	AA	AA	CG	CG	CG	CG	CG	CG	CG	CG
S171	AA	CG	CG	CG	CG	CG	CG	CG	CG	CG
S172	CG	CG	CG	CG	CG	CG	CG	CG	CG	CG
S173	TT	TT	TT	TT	TT	TT	TT	TT	TT	AT
S174	TT	TT	TT	TT	TT	TT	TT	TT	AT	AT
S175	TT	TT	TT	TT	TT	TT	TT	AT	AT	AT
S176	TT	TT	TT	TT	TT	TT	AT	AT	AT	AT
S177	TT	TT	TT	TT	TT	AT	AT	AT	AT	AT
S178	TT	TT	TT	TT	AT	AT	AT	AT	AT	AT
S179	TT	TT	TT	AT	AT	AT	AT	AT	AT	AT
S180	TT	TT	AT	AT	AT	AT	AT	AT	AT	AT
S181	TT	AT	AT	AT	AT	AT	AT	AT	AT	AT
S182	TT	TT	TT	TT	TT	TT	TT	TT	TT	AC
S183	TT	TT	TT	TT	TT	TT	TT	TT	AC	AC
S184	TT	TT	TT	TT	TT	TT	TT	AC	AC	AC
S185	TT	TT	TT	TT	TT	TT	AC	AC	AC	AC
S186	TT	TT	TT	TT	TT	AC	AC	AC	AC	AC
S187	TT	TT	TT	TT	AC	AC	AC	AC	AC	AC
S188	TT	TT	TT	AC	AC	AC	AC	AC	AC	AC
S189	TT	TT	AC	AC	AC	AC	AC	AC	AC	AC
S190	TT	AC	AC	AC	AC	AC	AC	AC	AC	AC
S191	TT	TT	TT	TT	TT	TT	TT	TT	TT	AG
S192	TT	TT	TT	TT	TT	TT	TT	TT	AG	AG
S193	TT	TT	TT	TT	TT	TT	TT	AG	AG	AG
S194	TT	TT	TT	TT	TT	TT	AG	AG	AG	AG
S195	TT	TT	TT	TT	TT	AG	AG	AG	AG	AG
S196	TT	TT	TT	TT	AG	AG	AG	AG	AG	AG
S197	TT	TT	TT	AG	AG	AG	AG	AG	AG	AG
S198	TT	TT	AG	AG	AG	AG	AG	AG	AG	AG
S199	TT	AG	AG	AG	AG	AG	AG	AG	AG	AG
S200	TT	TT	TT	TT	TT	TT	TT	TT	TT	TC
S201	TT	TT	TT	TT	TT	TT	TT	TT	TC	TC
S202	TT	TT	TT	TT	TT	TT	TT	TC	TC	TC
S203	TT	TT	TT	TT	TT	TT	TC	TC	TC	TC
S204	TT	TT	TT	TT	TT	TC	TC	TC	TC	TC
S205	TT	TT	TT	TT	TC	TC	TC	TC	TC	TC
S206	TT	TT	TT	TC	TC	TC	TC	TC	TC	TC

## Sheet: 20-1
No	L01	L02	L03	L04	L05	L06	L07	L08	L09	L10
S001	AA	AA	AA	AA	AA	AA	AA	AA	AA	AA
S002	AA	AA	AA	AA	AA	AA	AA	AA	AA	AA
S003	AA	AA	AA	AA	AA	AA	AA	AA	AA	AA
S004	AA	AA	AA	AA	AA	AA	AA	AA	AA	AA
S005	AA	AA	AA	AA	AA	AA	AA	AA	AA	AA
S006	AA	AA	AA	AA	AA	AA	AA	AA	AA	AA
S007	AA	AA	AA	AA	AA	AA	AA	AA	AA	AA
S008	AA	AA	AA	AA	AA	AA	AA	AA	AA	AA
S009	AA	AA	AA	AA	AA	AA	AA	AA	AA	AA
S010	AA	AA	AA	AA	AA	AA	AA	AA	AA	AA
S011	AA	AA	AA	AA	AA	AA	AA	AA	AA	AA
S012	AA	AA	AA	AA	AA	AA	AA	AA	AA	AA
S013	AA	AA	AA	AA	AA	AA	AA	AA	AA	AA
S014	AA	AA	AA	AA	AA	AA	AA	AA	AA	AA
S015	AA	AA	AA	AA	AA	AA	AA	AA	AA	AA
S016	AA	AA	AA	AA	AA	AA	AA	AA	AA	AA
S017	AA	AA	AA	AA	AA	AA	AA	AA	AA	AA
S018	AA	AA	AA	AA	AA	AA	AA	AA	AA	AA
S019	AA	AA	AA	AA	AA	AA	AA	AA	AA	AA
S020	AA	AA	AA	AA	AA	AA	AA	AA	AA	AA
S021	CC	CC	CC	CC	CC	CC	CC	CC	CC	CC
S022	AA	AA	AA	AA	AA	AA	AA	AA	AA	GG
S023	AA	AA	AA	AA	AA	AA	AA	AA	GG	GG
S024	AA	AA	AA	AA	AA	AA	AA	GG	GG	GG
S025	AA	AA	AA	AA	AA	AA	GG	GG	GG	GG
S026	AA	AA	AA	AA	AA	GG	GG	GG	GG	GG
S027	AA	AA	AA	AA	GG	GG	GG	GG	GG	GG
S028	AA	AA	AA	GG	GG	GG	GG	GG	GG	GG
S029	AA	AA	GG	GG	GG	GG	GG	GG	GG	GG
S030	AA	GG	GG	GG	GG	GG	GG	GG	GG	GG
S031	GG	GG	GG	GG	GG	GG	GG	GG	GG	GG
S032	TT	TT	TT	TT	TT	TT	TT	TT	TT	AA
S033	TT	TT	TT	TT	TT	TT	TT	TT	AA	AA
S034	TT	TT	TT	TT	TT	TT	TT	AA	AA	AA
S035	TT	TT	TT	TT	TT	TT	AA	AA	AA	AA
S036	TT	TT	TT	TT	TT	AA	AA	AA	AA	AA
S037	TT	TT	TT	TT	AA	AA	AA	AA	AA	AA
S038	TT	TT	TT	AA	AA	AA	AA	AA	AA	AA
S039	TT	TT	AA	AA	AA	AA	AA	AA	AA	AA
S040	TT	AA	AA	AA	AA	AA	AA	AA	AA	AA
S041	TT	TT	TT	TT	TT	TT	TT	TT	TT	CC
S042	TT	TT	TT	TT	TT	TT	TT	TT	CC	CC
S043	TT	TT	TT	TT	TT	TT	TT	CC	CC	CC
S044	TT	TT	TT	TT	TT	TT	CC	CC	CC	CC
S045	TT	TT	TT	TT	TT	CC	CC	CC	CC	CC
S046	TT	TT	TT	TT	CC	CC	CC	CC	CC	CC
S047	TT	TT	TT	CC	CC	CC	CC	CC	CC	CC
S048	TT	TT	CC	CC	CC	CC	CC	CC	CC	CC
S049	TT	CC	CC	CC	CC	CC	CC	CC	CC	CC
S050	TT	TT	TT	TT	TT	TT	TT	TT	TT	GG
S051	TT	TT	TT	TT	TT	TT	TT	TT	GG	GG
S052	TT	TT	TT	TT	TT	TT	TT	GG	GG	GG
S053	TT	TT	TT	TT	TT	TT	GG	GG	GG	GG
S054	TT	TT	TT	TT	TT	GG	GG	GG	GG	GG
S055	TT	TT	TT	TT	GG	GG	GG	GG	GG	GG
S056	TT	TT	TT	GG	GG	GG	GG	GG	GG	GG
S057	TT	TT	GG	GG	GG	GG	GG	GG	GG	GG
S058	TT	GG	GG	GG	GG	GG	GG	GG	GG	GG
S059	CC	CC	CC	CC	CC	CC	CC	CC	CC	AA
S060	CC	CC	CC	CC	CC	CC	CC	CC	AA	AA
S061	CC	CC	CC	CC	CC	CC	CC	AA	AA	AA
S062	CC	CC	CC	CC	CC	CC	AA	AA	AA	AA
S063	CC	CC	CC	CC	CC	AA	AA	AA	AA	AA
S064	CC	CC	CC	CC	AA	AA	AA	AA	AA	AA
S065	CC	CC	CC	AA	AA	AA	AA	AA	AA	AA
S066	CC	CC	AA	AA	AA	AA	AA	AA	AA	AA
S067	CC	AA	AA	AA	AA	AA	AA	AA	AA	AA
S068	CC	CC	CC	CC	CC	CC	CC	CC	CC	TT
S069	CC	CC	CC	CC	CC	CC	CC	CC	TT	TT
S070	CC	CC	CC	CC	CC	CC	CC	TT	TT	TT
S071	CC	CC	CC	CC	CC	CC	TT	TT	TT	TT
S072	CC	CC	CC	CC	CC	TT	TT	TT	TT	TT
S073	CC	CC	CC	CC	TT	TT	TT	TT	TT	TT
S074	CC	CC	CC	TT	TT	TT	TT	TT	TT	TT
S075	CC	CC	TT	TT	TT	TT	TT	TT	TT	TT
S076	CC	TT	TT	TT	TT	TT	TT	TT	TT	TT
S077	CC	CC	CC	CC	CC	CC	CC	CC	CC	GG
S078	CC	CC	CC	CC	CC	CC	CC	CC	GG	GG
S079	CC	CC	CC	CC	CC	CC	CC	GG	GG	GG
S080	CC	CC	CC	CC	CC	CC	GG	GG	GG	GG
S081	CC	CC	CC	CC	CC	GG	GG	GG	GG	GG
S082	CC	CC	CC	CC	GG	GG	GG	GG	GG	GG
S083	CC	CC	CC	GG	GG	GG	GG	GG	GG	GG
S084	CC	CC	GG	GG	GG	GG	GG	GG	GG	GG
S085	CC	GG	GG	GG	GG	GG	GG	GG	GG	GG
S086	GG	GG	GG	GG	GG	GG	GG	GG	GG	AA
S087	GG	GG	GG	GG	GG	GG	GG	GG	AA	AA
S088	GG	GG	GG	GG	GG	GG	GG	AA	AA	AA
S089	GG	GG	GG	GG	GG	GG	AA	AA	AA	AA
S090	GG	GG	GG	GG	GG	AA	AA	AA	AA	AA
S091	GG	GG	GG	GG	AA	AA	AA	AA	AA	AA
S092	GG	GG	GG	AA	AA	AA	AA	AA	AA	AA
S093	GG	GG	AA	AA	AA	AA	AA	AA	AA	AA
S094	GG	AA	AA	AA	AA	AA	AA	AA	AA	AA
S095	GG	GG	GG	GG	GG	GG	GG	GG	GG	TT
S096	GG	GG	GG	GG	GG	GG	GG	GG	TT	TT
S097	GG	GG	GG	GG	GG	GG	GG	TT	TT	TT
S098	GG	GG	GG	GG	GG	GG	TT	TT	TT	TT
S099	GG	GG	GG	GG	GG	TT	TT	TT	TT	TT
S100	GG	GG	GG	GG	TT	TT	TT	TT	TT	TT
S101	GG	GG	GG	TT	TT	TT	TT	TT	TT	TT
S102	GG	GG	TT	TT	TT	TT	TT	TT	TT	TT
S103	GG	TT	TT	TT	TT	TT	TT	TT	TT	TT
S104	GG	GG	GG	GG	GG	GG	GG	GG	GG	CC
S105	GG	GG	GG	GG	GG	GG	GG	GG	CC	CC
S106	GG	GG	GG	GG	GG	GG	GG	CC	CC	CC
S107	GG	GG	GG	GG	GG	GG	CC	CC	CC	CC
S108	GG	GG	GG	GG	GG	CC	CC	CC	CC	CC
S109	GG	GG	GG	GG	CC	CC	CC	CC	CC	CC
S110	GG	GG	GG	CC	CC	CC	CC	CC	CC	CC
S111	GG	GG	CC	CC	CC	CC	CC	CC	CC	CC
S112	GG	CC	CC	CC	CC	CC	CC	CC	CC	CC
S113	AA	AA	AA	AA	AA	AA	AA	AA	AA	AT
S114	AA	AA	AA	AA	AA	AA	AA	AA	AT	AT
S115	AA	AA	AA	AA	AA	AA	AA	AT	AT	AT
S116	AA	AA	AA	AA	AA	AA	AT	AT	AT	AT
S117	AA	AA	AA	AA	AA	AT	AT	AT	AT	AT
S118	AA	AA	AA	AA	AT	AT	AT	AT	AT	AT
S119	AA	AA	AA	AT	AT	AT	AT	AT	AT	AT
S120	AA	AA	AT	AT	AT	AT	AT	AT	AT	AT
S121	AA	AT	AT	AT	AT	AT	AT	AT	AT	AT
S122	AT	AT	AT	AT	AT	AT	AT	AT	AT	AT
S123	AA	AA	AA	AA	AA	AA	AA	AA	AA	AC
S124	AA	AA	AA	AA	AA	AA	AA	AA	AC	AC
S125	AA	AA	AA	AA	AA	AA	AA	AC	AC	AC
S126	AA	AA	AA	AA	AA	AA	AC	AC	AC	AC
S127	AA	AA	AA	AA	AA	AC	AC	AC	AC	AC
S128	AA	AA	AA	AA	AC	AC	AC	AC	AC	AC
S129	AA	AA	AA	AC	AC	AC	AC	AC	AC	AC
S130	AA	AA	AC	AC	AC	AC	AC	AC	AC	AC
S131	AA	AC	AC	AC	AC	AC	AC	AC	AC	AC
S132	AC	AC	AC	AC	AC	AC	AC	AC	AC	AC
S133	AA	AA	AA	AA	AA	AA	AA	AA	AA	AG
S134	AA	AA	AA	AA	AA	AA	AA	AA	AG	AG
S135	AA	AA	AA	AA	AA	AA	AA	AG	AG	AG
S136	AA	AA	AA	AA	AA	AA	AG	AG	AG	AG
S137	AA	AA	AA	AA	AA	AG	AG	AG	AG	AG
S138	AA	AA	AA	AA	AG	AG	AG	AG	AG	AG
S139	AA	AA	AA	AG	AG	AG	AG	AG	AG	AG
S140	AA	AA	AG	AG	AG	AG	AG	AG	AG	AG
S141	AA	AG	AG	AG	AG	AG	AG	AG	AG	AG
S142	AG	AG	AG	AG	AG	AG	AG	AG	AG	AG
S143	AA	AA	AA	AA	AA	AA	AA	AA	AA	TC
S144	AA	AA	AA	AA	AA	AA	AA	AA	TC	TC
S145	AA	AA	AA	AA	AA	AA	AA	TC	TC	TC
S146	AA	AA	AA	AA	AA	AA	TC	TC	TC	TC
S147	AA	AA	AA	AA	AA	TC	TC	TC	TC	TC
S148	AA	AA	AA	AA	TC	TC	TC	TC	TC	TC
S149	AA	AA	AA	TC	TC	TC	TC	TC	TC	TC
S150	AA	AA	TC	TC	TC	TC	TC	TC	TC	TC
S151	AA	TC	TC	TC	TC	TC	TC	TC	TC	TC
S152	TC	TC	TC	TC	TC	TC	TC	TC	TC	TC
S153	AA	AA	AA	AA	AA	AA	AA	AA	AA	TG
S154	AA	AA	AA	AA	AA	AA	AA	AA	TG	TG
S155	AA	AA	AA	AA	AA	AA	AA	TG	TG	TG
S156	AA	AA	AA	AA	AA	AA	TG	TG	TG	TG
S157	AA	AA	AA	AA	AA	TG	TG	TG	TG	TG
S158	AA	AA	AA	AA	TG	TG	TG	TG	TG	TG
S159	AA	AA	AA	TG	TG	TG	TG	TG	TG	TG
S160	AA	AA	TG	TG	TG	TG	TG	TG	TG	TG
S161	AA	TG	TG	TG	TG	TG	TG	TG	TG	TG
S162	TG	TG	TG	TG	TG	TG	TG	TG	TG	TG
S163	AA	AA	AA	AA	AA	AA	AA	AA	AA	CG
S164	AA	AA	AA	AA	AA	AA	AA	AA	CG	CG
S165	AA	AA	AA	AA	AA	AA	AA	CG	CG	CG
S166	AA	AA	AA	AA	AA	AA	CG	CG	CG	CG
S167	AA	AA	AA	AA	AA	CG	CG	CG	CG	CG
S168	AA	AA	AA	AA	CG	CG	CG	CG	CG	CG
S169	AA	AA	AA	CG	CG	CG	CG	CG	CG	CG
S170	AA	AA	CG	CG	CG	CG	CG	CG	CG	CG
S171	AA	CG	CG	CG	CG	CG	CG	CG	CG	CG
S172	CG	CG	CG	CG	CG	CG	CG	CG	CG	CG
S173	TT	TT	TT	TT	TT	TT	TT	TT	TT	AT
S174	TT	TT	TT	TT	TT	TT	TT	TT	AT	AT
S175	TT	TT	TT	TT	TT	TT	TT	AT	AT	AT
S176	TT	TT	TT	TT	TT	TT	AT	AT	AT	AT
S177	TT	TT	TT	TT	TT	AT	AT	AT	AT	AT
S178	TT	TT	TT	TT	AT	AT	AT	AT	AT	AT
S179	TT	TT	TT	AT	AT	AT	AT	AT	AT	AT
S180	TT	TT	AT	AT	AT	AT	AT	AT	AT	AT
S181	TT	AT	AT	AT	AT	AT	AT	AT	AT	AT
S182	TT	TT	TT	TT	TT	TT	TT	TT	TT	AC
S183	TT	TT	TT	TT	TT	TT	TT	TT	AC	AC
S184	TT	TT	TT	TT	TT	TT	TT	AC	AC	AC
S185	TT	TT	TT	TT	TT	TT	AC	AC	AC	AC
S186	TT	TT	TT	TT	TT	AC	AC	AC	AC	AC
S187	TT	TT	TT	TT	AC	AC	AC	AC	AC	AC
S188	TT	TT	TT	AC	AC	AC	AC	AC	AC	AC
S189	TT	TT	AC	AC	AC	AC	AC	AC	AC	AC
S190	TT	AC	AC	AC	AC	AC	AC	AC	AC	AC
S191	TT	TT	TT	TT	TT	TT	TT	TT	TT	AG
S192	TT	TT	TT	TT	TT	TT	TT	TT	AG	AG
S193	TT	TT	TT	TT	TT	TT	TT	AG	AG	AG
S194	TT	TT	TT	TT	TT	TT	AG	AG	AG	AG
S195	TT	TT	TT	TT	TT	AG	AG	AG	AG	AG
S196	TT	TT	TT	TT	AG	AG	AG	AG	AG	AG
S197	TT	TT	TT	AG	AG	AG	AG	AG	AG	AG
S198	TT	TT	AG	AG	AG	AG	AG	AG	AG	AG
S199	TT	AG	AG	AG	AG	AG	AG	AG	AG	AG
S200	TT	TT	TT	TT	TT	TT	TT	TT	TT	TC
S201	TT	TT	TT	TT	TT	TT	TT	TT	TC	TC
S202	TT	TT	TT	TT	TT	TT	TT	TC	TC	TC
S203	TT	TT	TT	TT	TT	TT	TC	TC	TC	TC
S204	TT	TT	TT	TT	TT	TC	TC	TC	TC	TC
S205	TT	TT	TT	TT	TC	TC	TC	TC	TC	TC
S206	TT	TT	TT	TC	TC	TC	TC	TC	TC	TC

## Sheet: 30-1
No	L01	L02	L03	L04	L05	L06	L07	L08	L09	L10
S001	AA	AA	AA	AA	AA	AA	AA	AA	AA	AA
S002	AA	AA	AA	AA	AA	AA	AA	AA	AA	AA
S003	AA	AA	AA	AA	AA	AA	AA	AA	AA	AA
S004	AA	AA	AA	AA	AA	AA	AA	AA	AA	AA
S005	AA	AA	AA	AA	AA	AA	AA	AA	AA	AA
S006	AA	AA	AA	AA	AA	AA	AA	AA	AA	AA
S007	AA	AA	AA	AA	AA	AA	AA	AA	AA	AA
S008	AA	AA	AA	AA	AA	AA	AA	AA	AA	AA
S009	AA	AA	AA	AA	AA	AA	AA	AA	AA	AA
S010	AA	AA	AA	AA	AA	AA	AA	AA	AA	AA
S011	AA	AA	AA	AA	AA	AA	AA	AA	AA	AA
S012	AA	AA	AA	AA	AA	AA	AA	AA	AA	AA
S013	AA	AA	AA	AA	AA	AA	AA	AA	AA	AA
S014	AA	AA	AA	AA	AA	AA	AA	AA	AA	AA
S015	AA	AA	AA	AA	AA	AA	AA	AA	AA	AA
S016	AA	AA	AA	AA	AA	AA	AA	AA	AA	AA
S017	AA	AA	AA	AA	AA	AA	AA	AA	AA	AA
S018	AA	AA	AA	AA	AA	AA	AA	AA	AA	AA
S019	AA	AA	AA	AA	AA	AA	AA	AA	AA	AA
S020	AA	AA	AA	AA	AA	AA	AA	AA	AA	AA
S021	AA	AA	AA	AA	AA	AA	AA	AA	AA	AA
S022	AA	AA	AA	AA	AA	AA	AA	AA	AA	AA
S023	AA	AA	AA	AA	AA	AA	AA	AA	AA	AA
S024	AA	AA	AA	AA	AA	AA	AA	AA	AA	AA
S025	AA	AA	AA	AA	AA	AA	AA	AA	AA	AA
S026	AA	AA	AA	AA	AA	AA	AA	AA	AA	AA
S027	AA	AA	AA	AA	AA	AA	AA	AA	AA	AA
S028	AA	AA	AA	AA	AA	AA	AA	AA	AA	AA
S029	AA	AA	AA	AA	AA	AA	AA	AA	AA	AA
S030	AA	AA	AA	AA	AA	AA	AA	AA	AA	AA
S031	GG	GG	GG	GG	GG	GG	GG	GG	GG	GG
S032	TT	TT	TT	TT	TT	TT	TT	TT	TT	AA
S033	TT	TT	TT	TT	TT	TT	TT	TT	AA	AA
S034	TT	TT	TT	TT	TT	TT	TT	AA	AA	AA
S035	TT	TT	TT	TT	TT	TT	AA	AA	AA	AA
S036	TT	TT	TT	TT	TT	AA	AA	AA	AA	AA
S037	TT	TT	TT	TT	AA	AA	AA	AA	AA	AA
S038	TT	TT	TT	AA	AA	AA	AA	AA	AA	AA
S039	TT	TT	AA	AA	AA	AA	AA	AA	AA	AA
S040	TT	AA	AA	AA	AA	AA	AA	AA	AA	AA
S041	TT	TT	TT	TT	TT	TT	TT	TT	TT	CC
S042	TT	TT	TT	TT	TT	TT	TT	TT	CC	CC
S043	TT	TT	TT	TT	TT	TT	TT	CC	CC	CC
S044	TT	TT	TT	TT	TT	TT	CC	CC	CC	CC
S045	TT	TT	TT	TT	TT	CC	CC	CC	CC	CC
S046	TT	TT	TT	TT	CC	CC	CC	CC	CC	CC
S047	TT	TT	TT	CC	CC	CC	CC	CC	CC	CC
S048	TT	TT	CC	CC	CC	CC	CC	CC	CC	CC
S049	TT	CC	CC	CC	CC	CC	CC	CC	CC	CC
S050	TT	TT	TT	TT	TT	TT	TT	TT	TT	GG
S051	TT	TT	TT	TT	TT	TT	TT	TT	GG	GG
S052	TT	TT	TT	TT	TT	TT	TT	GG	GG	GG
S053	TT	TT	TT	TT	TT	TT	GG	GG	GG	GG
S054	TT	TT	TT	TT	TT	GG	GG	GG	GG	GG
S055	TT	TT	TT	TT	GG	GG	GG	GG	GG	GG
S056	TT	TT	TT	GG	GG	GG	GG	GG	GG	GG
S057	TT	TT	GG	GG	GG	GG	GG	GG	GG	GG
S058	TT	GG	GG	GG	GG	GG	GG	GG	GG	GG
S059	CC	CC	CC	CC	CC	CC	CC	CC	CC	AA
S060	CC	CC	CC	CC	CC	CC	CC	CC	AA	AA
S061	CC	CC	CC	CC	CC	CC	CC	AA	AA	AA
S062	CC	CC	CC	CC	CC	CC	AA	AA	AA	AA
S063	CC	CC	CC	CC	CC	AA	AA	AA	AA	AA
S064	CC	CC	CC	CC	AA	AA	AA	AA	AA	AA
S065	CC	CC	CC	AA	AA	AA	AA	AA	AA	AA
S066	CC	CC	AA	AA	AA	AA	AA	AA	AA	AA
S067	CC	AA	AA	AA	AA	AA	AA	AA	AA	AA
S068	CC	CC	CC	CC	CC	CC	CC	CC	CC	TT
S069	CC	CC	CC	CC	CC	CC	CC	CC	TT	TT
S070	CC	CC	CC	CC	CC	CC	CC	TT	TT	TT
S071	CC	CC	CC	CC	CC	CC	TT	TT	TT	TT
S072	CC	CC	CC	CC	CC	TT	TT	TT	TT	TT
S073	CC	CC	CC	CC	TT	TT	TT	TT	TT	TT
S074	CC	CC	CC	TT	TT	TT	TT	TT	TT	TT
S075	CC	CC	TT	TT	TT	TT	TT	TT	TT	TT
S076	CC	TT	TT	TT	TT	TT	TT	TT	TT	TT
S077	CC	CC	CC	CC	CC	CC	CC	CC	CC	GG
S078	CC	CC	CC	CC	CC	CC	CC	CC	GG	GG
S079	CC	CC	CC	CC	CC	CC	CC	GG	GG	GG
S080	CC	CC	CC	CC	CC	CC	GG	GG	GG	GG
S081	CC	CC	CC	CC	CC	GG	GG	GG	GG	GG
S082	CC	CC	CC	CC	GG	GG	GG	GG	GG	GG
S083	CC	CC	CC	GG	GG	GG	GG	GG	GG	GG
S084	CC	CC	GG	GG	GG	GG	GG	GG	GG	GG
S085	CC	GG	GG	GG	GG	GG	GG	GG	GG	GG
S086	GG	GG	GG	GG	GG	GG	GG	GG	GG	AA
S087	GG	GG	GG	GG	GG	GG	GG	GG	AA	AA
S088	GG	GG	GG	GG	GG	GG	GG	AA	AA	AA
S089	GG	GG	GG	GG	GG	GG	AA	AA	AA	AA
S090	GG	GG	GG	GG	GG	AA	AA	AA	AA	AA
S091	GG	GG	GG	GG	AA	AA	AA	AA	AA	AA
S092	GG	GG	GG	AA	AA	AA	AA	AA	AA	AA
S093	GG	GG	AA	AA	AA	AA	AA	AA	AA	AA
S094	GG	AA	AA	AA	AA	AA	AA	AA	AA	AA
S095	GG	GG	GG	GG	GG	GG	GG	GG	GG	TT
S096	GG	GG	GG	GG	GG	GG	GG	GG	TT	TT
S097	GG	GG	GG	GG	GG	GG	GG	TT	TT	TT
S098	GG	GG	GG	GG	GG	GG	TT	TT	TT	TT
S099	GG	GG	GG	GG	GG	TT	TT	TT	TT	TT
S100	GG	GG	GG	GG	TT	TT	TT	TT	TT	TT
S101	GG	GG	GG	TT	TT	TT	TT	TT	TT	TT
S102	GG	GG	TT	TT	TT	TT	TT	TT	TT	TT
S103	GG	TT	TT	TT	TT	TT	TT	TT	TT	TT
S104	GG	GG	GG	GG	GG	GG	GG	GG	GG	CC
S105	GG	GG	GG	GG	GG	GG	GG	GG	CC	CC
S106	GG	GG	GG	GG	GG	GG	GG	CC	CC	CC
S107	GG	GG	GG	GG	GG	GG	CC	CC	CC	CC
S108	GG	GG	GG	GG	GG	CC	CC	CC	CC	CC
S109	GG	GG	GG	GG	CC	CC	CC	CC	CC	CC
S110	GG	GG	GG	CC	CC	CC	CC	CC	CC	CC
S111	GG	GG	CC	CC	CC	CC	CC	CC	CC	CC
S112	GG	CC	CC	CC	CC	CC	CC	CC	CC	CC
S113	AA	AA	AA	AA	AA	AA	AA	AA	AA	AT
S114	AA	AA	AA	AA	AA	AA	AA	AA	AT	AT
S115	AA	AA	AA	AA	AA	AA	AA	AT	AT	AT
S116	AA	AA	AA	AA	AA	AA	AT	AT	AT	AT
S117	AA	AA	AA	AA	AA	AT	AT	AT	AT	AT
S118	AA	AA	AA	AA	AT	AT	AT	AT	AT	AT
S119	AA	AA	AA	AT	AT	AT	AT	AT	AT	AT
S120	AA	AA	AT	AT	AT	AT	AT	AT	AT	AT
S121	AA	AT	AT	AT	AT	AT	AT	AT	AT	AT
S122	AT	AT	AT	AT	AT	AT	AT	AT	AT	AT
S123	AA	AA	AA	AA	AA	AA	AA	AA	AA	AC
S124	AA	AA	AA	AA	AA	AA	AA	AA	AC	AC
S125	AA	AA	AA	AA	AA	AA	AA	AC	AC	AC
S126	AA	AA	AA	AA	AA	AA	AC	AC	AC	AC
S127	AA	AA	AA	AA	AA	AC	AC	AC	AC	AC
S128	AA	AA	AA	AA	AC	AC	AC	AC	AC	AC
S129	AA	AA	AA	AC	AC	AC	AC	AC	AC	AC
S130	AA	AA	AC	AC	AC	AC	AC	AC	AC	AC
S131	AA	AC	AC	AC	AC	AC	AC	AC	AC	AC
S132	AC	AC	AC	AC	AC	AC	AC	AC	AC	AC
S133	AA	AA	AA	AA	AA	AA	AA	AA	AA	AG
S134	AA	AA	AA	AA	AA	AA	AA	AA	AG	AG
S135	AA	AA	AA	AA	AA	AA	AA	AG	AG	AG
S136	AA	AA	AA	AA	AA	AA	AG	AG	AG	AG
S137	AA	AA	AA	AA	AA	AG	AG	AG	AG	AG
S138	AA	AA	AA	AA	AG	AG	AG	AG	AG	AG
S139	AA	AA	AA	AG	AG	AG	AG	AG	AG	AG
S140	AA	AA	AG	AG	AG	AG	AG	AG	AG	AG
S141	AA	AG	AG	AG	AG	AG	AG	AG	AG	AG
S142	AG	AG	AG	AG	AG	AG	AG	AG	AG	AG
S143	AA	AA	AA	AA	AA	AA	AA	AA	AA	TC
S144	AA	AA	AA	AA	AA	AA	AA	AA	TC	TC
S145	AA	AA	AA	AA	AA	AA	AA	TC	TC	TC
S146	AA	AA	AA	AA	AA	AA	TC	TC	TC	TC
S147	AA	AA	AA	AA	AA	TC	TC	TC	TC	TC
S148	AA	AA	AA	AA	TC	TC	TC	TC	TC	TC
S149	AA	AA	AA	TC	TC	TC	TC	TC	TC	TC
S150	AA	AA	TC	TC	TC	TC	TC	TC	TC	TC
S151	AA	TC	TC	TC	TC	TC	TC	TC	TC	TC
S152	TC	TC	TC	TC	TC	TC	TC	TC	TC	TC
S153	AA	AA	AA	AA	AA	AA	AA	AA	AA	TG
S154	AA	AA	AA	AA	AA	AA	AA	AA	TG	TG
S155	AA	AA	AA	AA	AA	AA	AA	TG	TG	TG
S156	AA	AA	AA	AA	AA	AA	TG	TG	TG	TG
S157	AA	AA	AA	AA	AA	TG	TG	TG	TG	TG
S158	AA	AA	AA	AA	TG	TG	TG	TG	TG	TG
S159	AA	AA	AA	TG	TG	TG	TG	TG	TG	TG
S160	AA	AA	TG	TG	TG	TG	TG	TG	TG	TG
S161	AA	TG	TG	TG	TG	TG	TG	TG	TG	TG
S162	TG	TG	TG	TG	TG	TG	TG	TG	TG	TG
S163	AA	AA	AA	AA	AA	AA	AA	AA	AA	CG
S164	AA	AA	AA	AA	AA	AA	AA	AA	CG	CG
S165	AA	AA	AA	AA	AA	AA	AA	CG	CG	CG
S166	AA	AA	AA	AA	AA	AA	CG	CG	CG	CG
S167	AA	AA	AA	AA	AA	CG	CG	CG	CG	CG
S168	AA	AA	AA	AA	CG	CG	CG	CG	CG	CG
S169	AA	AA	AA	CG	CG	CG	CG	CG	CG	CG
S170	AA	AA	CG	CG	CG	CG	CG	CG	CG	CG
S171	AA	CG	CG	CG	CG	CG	CG	CG	CG	CG
S172	CG	CG	CG	CG	CG	CG	CG	CG	CG	CG
S173	TT	TT	TT	TT	TT	TT	TT	TT	TT	AT
S174	TT	TT	TT	TT	TT	TT	TT	TT	AT	AT
S175	TT	TT	TT	TT	TT	TT	TT	AT	AT	AT
S176	TT	TT	TT	TT	TT	TT	AT	AT	AT	AT
S177	TT	TT	TT	TT	TT	AT	AT	AT	AT	AT
S178	TT	TT	TT	TT	AT	AT	AT	AT	AT	AT
S179	TT	TT	TT	AT	AT	AT	AT	AT	AT	AT
S180	TT	TT	AT	AT	AT	AT	AT	AT	AT	AT
S181	TT	AT	AT	AT	AT	AT	AT	AT	AT	AT
S182	TT	TT	TT	TT	TT	TT	TT	TT	TT	AC
S183	TT	TT	TT	TT	TT	TT	TT	TT	AC	AC
S184	TT	TT	TT	TT	TT	TT	TT	AC	AC	AC
S185	TT	TT	TT	TT	TT	TT	AC	AC	AC	AC
S186	TT	TT	TT	TT	TT	AC	AC	AC	AC	AC
S187	TT	TT	TT	TT	AC	AC	AC	AC	AC	AC
S188	TT	TT	TT	AC	AC	AC	AC	AC	AC	AC
S189	TT	TT	AC	AC	AC	AC	AC	AC	AC	AC
S190	TT	AC	AC	AC	AC	AC	AC	AC	AC	AC
S191	TT	TT	TT	TT	TT	TT	TT	TT	TT	AG
S192	TT	TT	TT	TT	TT	TT	TT	TT	AG	AG
S193	TT	TT	TT	TT	TT	TT	TT	AG	AG	AG
S194	TT	TT	TT	TT	TT	TT	AG	AG	AG	AG
S195	TT	TT	TT	TT	TT	AG	AG	AG	AG	AG
S196	TT	TT	TT	TT	AG	AG	AG	AG	AG	AG
S197	TT	TT	TT	AG	AG	AG	AG	AG	AG	AG
S198	TT	TT	AG	AG	AG	AG	AG	AG	AG	AG
S199	TT	AG	AG	AG	AG	AG	AG	AG	AG	AG
S200	TT	TT	TT	TT	TT	TT	TT	TT	TT	TC
S201	TT	TT	TT	TT	TT	TT	TT	TT	TC	TC
S202	TT	TT	TT	TT	TT	TT	TT	TC	TC	TC
S203	TT	TT	TT	TT	TT	TT	TC	TC	TC	TC
S204	TT	TT	TT	TT	TT	TC	TC	TC	TC	TC
S205	TT	TT	TT	TT	TC	TC	TC	TC	TC	TC
S206	TT	TT	TT	TC	TC	TC	TC	TC	TC	TC

## Sheet: 40-1
No	L01	L02	L03	L04	L05	L06	L07	L08	L09	L10
S001	AA	AA	AA	AA	AA	AA	AA	AA	AA	AA
S002	AA	AA	AA	AA	AA	AA	AA	AA	AA	AA
S003	AA	AA	AA	AA	AA	AA	AA	AA	AA	AA
S004	AA	AA	AA	AA	AA	AA	AA	AA	AA	AA
S005	AA	AA	AA	AA	AA	AA	AA	AA	AA	AA
S006	AA	AA	AA	AA	AA	AA	AA	AA	AA	AA
S007	AA	AA	AA	AA	AA	AA	AA	AA	AA	AA
S008	AA	AA	AA	AA	AA	AA	AA	AA	AA	AA
S009	AA	AA	AA	AA	AA	AA	AA	AA	AA	AA
S010	AA	AA	AA	AA	AA	AA	AA	AA	AA	AA
S011	AA	AA	AA	AA	AA	AA	AA	AA	AA	AA
S012	AA	AA	AA	AA	AA	AA	AA	AA	AA	AA
S013	AA	AA	AA	AA	AA	AA	AA	AA	AA	AA
S014	AA	AA	AA	AA	AA	AA	AA	AA	AA	AA
S015	AA	AA	AA	AA	AA	AA	AA	AA	AA	AA
S016	AA	AA	AA	AA	AA	AA	AA	AA	AA	AA
S017	AA	AA	AA	AA	AA	AA	AA	AA	AA	AA
S018	AA	AA	AA	AA	AA	AA	AA	AA	AA	AA
S019	AA	AA	AA	AA	AA	AA	AA	AA	AA	AA
S020	AA	AA	AA	AA	AA	AA	AA	AA	AA	AA
S021	AA	AA	AA	AA	AA	AA	AA	AA	AA	AA
S022	AA	AA	AA	AA	AA	AA	AA	AA	AA	AA
S023	AA	AA	AA	AA	AA	AA	AA	AA	AA	AA
S024	AA	AA	AA	AA	AA	AA	AA	AA	AA	AA
S025	AA	AA	AA	AA	AA	AA	AA	AA	AA	AA
S026	AA	AA	AA	AA	AA	AA	AA	AA	AA	AA
S027	AA	AA	AA	AA	AA	AA	AA	AA	AA	AA
S028	AA	AA	AA	AA	AA	AA	AA	AA	AA	AA
S029	AA	AA	AA	AA	AA	AA	AA	AA	AA	AA
S030	AA	AA	AA	AA	AA	AA	AA	AA	AA	AA
S031	AA	AA	AA	AA	AA	AA	AA	AA	AA	AA
S032	AA	AA	AA	AA	AA	AA	AA	AA	AA	AA
S033	AA	AA	AA	AA	AA	AA	AA	AA	AA	AA
S034	AA	AA	AA	AA	AA	AA	AA	AA	AA	AA
S035	AA	AA	AA	AA	AA	AA	AA	AA	AA	AA
S036	AA	AA	AA	AA	AA	AA	AA	AA	AA	AA
S037	AA	AA	AA	AA	AA	AA	AA	AA	AA	AA
S038	AA	AA	AA	AA	AA	AA	AA	AA	AA	AA
S039	AA	AA	AA	AA	AA	AA	AA	AA	AA	AA
S040	AA	AA	AA	AA	AA	AA	AA	AA	AA	AA
S041	TT	TT	TT	TT	TT	TT	TT	TT	TT	CC
S042	TT	TT	TT	TT	TT	TT	TT	TT	CC	CC
S043	TT	TT	TT	TT	TT	TT	TT	CC	CC	CC
S044	TT	TT	TT	TT	TT	TT	CC	CC	CC	CC
S045	TT	TT	TT	TT	TT	CC	CC	CC	CC	CC
S046	TT	TT	TT	TT	CC	CC	CC	CC	CC	CC
S047	TT	TT	TT	CC	CC	CC	CC	CC	CC	CC
S048	TT	TT	CC	CC	CC	CC	CC	CC	CC	CC
S049	TT	CC	CC	CC	CC	CC	CC	CC	CC	CC
S050	TT	TT	TT	TT	TT	TT	TT	TT	TT	GG
S051	TT	TT	TT	TT	TT	TT	TT	TT	GG	GG
S052	TT	TT	TT	TT	TT	TT	TT	GG	GG	GG
S053	TT	TT	TT	TT	TT	TT	GG	GG	GG	GG
S054	TT	TT	TT	TT	TT	GG	GG	GG	GG	GG
S055	TT	TT	TT	TT	GG	GG	GG	GG	GG	GG
S056	TT	TT	TT	GG	GG	GG	GG	GG	GG	GG
S057	TT	TT	GG	GG	GG	GG	GG	GG	GG	GG
S058	TT	GG	GG	GG	GG	GG	GG	GG	GG	GG
S059	CC	CC	CC	CC	CC	CC	CC	CC	CC	AA
S060	CC	CC	CC	CC	CC	CC	CC	CC	AA	AA
S061	CC	CC	CC	CC	CC	CC	CC	AA	AA	AA
S062	CC	CC	CC	CC	CC	CC	AA	AA	AA	AA
S063	CC	CC	CC	CC	CC	AA	AA	AA	AA	AA
S064	CC	CC	CC	CC	AA	AA	AA	AA	AA	AA
S065	CC	CC	CC	AA	AA	AA	AA	AA	AA	AA
S066	CC	CC	AA	AA	AA	AA	AA	AA	AA	AA
S067	CC	AA	AA	AA	AA	AA	AA	AA	AA	AA
S068	CC	CC	CC	CC	CC	CC	CC	CC	CC	TT
S069	CC	CC	CC	CC	CC	CC	CC	CC	TT	TT
S070	CC	CC	CC	CC	CC	CC	CC	TT	TT	TT
S071	CC	CC	CC	CC	CC	CC	TT	TT	TT	TT
S072	CC	CC	CC	CC	CC	TT	TT	TT	TT	TT
S073	CC	CC	CC	CC	TT	TT	TT	TT	TT	TT
S074	CC	CC	CC	TT	TT	TT	TT	TT	TT	TT
S075	CC	CC	TT	TT	TT	TT	TT	TT	TT	TT
S076	CC	TT	TT	TT	TT	TT	TT	TT	TT	TT
S077	CC	CC	CC	CC	CC	CC	CC	CC	CC	GG
S078	CC	CC	CC	CC	CC	CC	CC	CC	GG	GG
S079	CC	CC	CC	CC	CC	CC	CC	GG	GG	GG
S080	CC	CC	CC	CC	CC	CC	GG	GG	GG	GG
S081	CC	CC	CC	CC	CC	GG	GG	GG	GG	GG
S082	CC	CC	CC	CC	GG	GG	GG	GG	GG	GG
S083	CC	CC	CC	GG	GG	GG	GG	GG	GG	GG
S084	CC	CC	GG	GG	GG	GG	GG	GG	GG	GG
S085	CC	GG	GG	GG	GG	GG	GG	GG	GG	GG
S086	GG	GG	GG	GG	GG	GG	GG	GG	GG	AA
S087	GG	GG	GG	GG	GG	GG	GG	GG	AA	AA
S088	GG	GG	GG	GG	GG	GG	GG	AA	AA	AA
S089	GG	GG	GG	GG	GG	GG	AA	AA	AA	AA
S090	GG	GG	GG	GG	GG	AA	AA	AA	AA	AA
S091	GG	GG	GG	GG	AA	AA	AA	AA	AA	AA
S092	GG	GG	GG	AA	AA	AA	AA	AA	AA	AA
S093	GG	GG	AA	AA	AA	AA	AA	AA	AA	AA
S094	GG	AA	AA	AA	AA	AA	AA	AA	AA	AA
S095	GG	GG	GG	GG	GG	GG	GG	GG	GG	TT
S096	GG	GG	GG	GG	GG	GG	GG	GG	TT	TT
S097	GG	GG	GG	GG	GG	GG	GG	TT	TT	TT
S098	GG	GG	GG	GG	GG	GG	TT	TT	TT	TT
S099	GG	GG	GG	GG	GG	TT	TT	TT	TT	TT
S100	GG	GG	GG	GG	TT	TT	TT	TT	TT	TT
S101	GG	GG	GG	TT	TT	TT	TT	TT	TT	TT
S102	GG	GG	TT	TT	TT	TT	TT	TT	TT	TT
S103	GG	TT	TT	TT	TT	TT	TT	TT	TT	TT
S104	GG	GG	GG	GG	GG	GG	GG	GG	GG	CC
S105	GG	GG	GG	GG	GG	GG	GG	GG	CC	CC
S106	GG	GG	GG	GG	GG	GG	GG	CC	CC	CC
S107	GG	GG	GG	GG	GG	GG	CC	CC	CC	CC
S108	GG	GG	GG	GG	GG	CC	CC	CC	CC	CC
S109	GG	GG	GG	GG	CC	CC	CC	CC	CC	CC
S110	GG	GG	GG	CC	CC	CC	CC	CC	CC	CC
S111	GG	GG	CC	CC	CC	CC	CC	CC	CC	CC
S112	GG	CC	CC	CC	CC	CC	CC	CC	CC	CC
S113	AA	AA	AA	AA	AA	AA	AA	AA	AA	AT
S114	AA	AA	AA	AA	AA	AA	AA	AA	AT	AT
S115	AA	AA	AA	AA	AA	AA	AA	AT	AT	AT
S116	AA	AA	AA	AA	AA	AA	AT	AT	AT	AT
S117	AA	AA	AA	AA	AA	AT	AT	AT	AT	AT
S118	AA	AA	AA	AA	AT	AT	AT	AT	AT	AT
S119	AA	AA	AA	AT	AT	AT	AT	AT	AT	AT
S120	AA	AA	AT	AT	AT	AT	AT	AT	AT	AT
S121	AA	AT	AT	AT	AT	AT	AT	AT	AT	AT
S122	AT	AT	AT	AT	AT	AT	AT	AT	AT	AT
S123	AA	AA	AA	AA	AA	AA	AA	AA	AA	AC
S124	AA	AA	AA	AA	AA	AA	AA	AA	AC	AC
S125	AA	AA	AA	AA	AA	AA	AA	AC	AC	AC
S126	AA	AA	AA	AA	AA	AA	AC	AC	AC	AC
S127	AA	AA	AA	AA	AA	AC	AC	AC	AC	AC
S128	AA	AA	AA	AA	AC	AC	AC	AC	AC	AC
S129	AA	AA	AA	AC	AC	AC	AC	AC	AC	AC
S130	AA	AA	AC	AC	AC	AC	AC	AC	AC	AC
S131	AA	AC	AC	AC	AC	AC	AC	AC	AC	AC
S132	AC	AC	AC	AC	AC	AC	AC	AC	AC	AC
S133	AA	AA	AA	AA	AA	AA	AA	AA	AA	AG
S134	AA	AA	AA	AA	AA	AA	AA	AA	AG	AG
S135	AA	AA	AA	AA	AA	AA	AA	AG	AG	AG
S136	AA	AA	AA	AA	AA	AA	AG	AG	AG	AG
S137	AA	AA	AA	AA	AA	AG	AG	AG	AG	AG
S138	AA	AA	AA	AA	AG	AG	AG	AG	AG	AG
S139	AA	AA	AA	AG	AG	AG	AG	AG	AG	AG
S140	AA	AA	AG	AG	AG	AG	AG	AG	AG	AG
S141	AA	AG	AG	AG	AG	AG	AG	AG	AG	AG
S142	AG	AG	AG	AG	AG	AG	AG	AG	AG	AG
S143	AA	AA	AA	AA	AA	AA	AA	AA	AA	TC
S144	AA	AA	AA	AA	AA	AA	AA	AA	TC	TC
S145	AA	AA	AA	AA	AA	AA	AA	TC	TC	TC
S146	AA	AA	AA	AA	AA	AA	TC	TC	TC	TC
S147	AA	AA	AA	AA	AA	TC	TC	TC	TC	TC
S148	AA	AA	AA	AA	TC	TC	TC	TC	TC	TC
S149	AA	AA	AA	TC	TC	TC	TC	TC	TC	TC
S150	AA	AA	TC	TC	TC	TC	TC	TC	TC	TC
S151	AA	TC	TC	TC	TC	TC	TC	TC	TC	TC
S152	TC	TC	TC	TC	TC	TC	TC	TC	TC	TC
S153	AA	AA	AA	AA	AA	AA	AA	AA	AA	TG
S154	AA	AA	AA	AA	AA	AA	AA	AA	TG	TG
S155	AA	AA	AA	AA	AA	AA	AA	TG	TG	TG
S156	AA	AA	AA	AA	AA	AA	TG	TG	TG	TG
S157	AA	AA	AA	AA	AA	TG	TG	TG	TG	TG
S158	AA	AA	AA	AA	TG	TG	TG	TG	TG	TG
S159	AA	AA	AA	TG	TG	TG	TG	TG	TG	TG
S160	AA	AA	TG	TG	TG	TG	TG	TG	TG	TG
S161	AA	TG	TG	TG	TG	TG	TG	TG	TG	TG
S162	TG	TG	TG	TG	TG	TG	TG	TG	TG	TG
S163	AA	AA	AA	AA	AA	AA	AA	AA	AA	CG
S164	AA	AA	AA	AA	AA	AA	AA	AA	CG	CG
S165	AA	AA	AA	AA	AA	AA	AA	CG	CG	CG
S166	AA	AA	AA	AA	AA	AA	CG	CG	CG	CG
S167	AA	AA	AA	AA	AA	CG	CG	CG	CG	CG
S168	AA	AA	AA	AA	CG	CG	CG	CG	CG	CG
S169	AA	AA	AA	CG	CG	CG	CG	CG	CG	CG
S170	AA	AA	CG	CG	CG	CG	CG	CG	CG	CG
S171	AA	CG	CG	CG	CG	CG	CG	CG	CG	CG
S172	CG	CG	CG	CG	CG	CG	CG	CG	CG	CG
S173	TT	TT	TT	TT	TT	TT	TT	TT	TT	AT
S174	TT	TT	TT	TT	TT	TT	TT	TT	AT	AT
S175	TT	TT	TT	TT	TT	TT	TT	AT	AT	AT
S176	TT	TT	TT	TT	TT	TT	AT	AT	AT	AT
S177	TT	TT	TT	TT	TT	AT	AT	AT	AT	AT
S178	TT	TT	TT	TT	AT	AT	AT	AT	AT	AT
S179	TT	TT	TT	AT	AT	AT	AT	AT	AT	AT
S180	TT	TT	AT	AT	AT	AT	AT	AT	AT	AT
S181	TT	AT	AT	AT	AT	AT	AT	AT	AT	AT
S182	TT	TT	TT	TT	TT	TT	TT	TT	TT	AC
S183	TT	TT	TT	TT	TT	TT	TT	TT	AC	AC
S184	TT	TT	TT	TT	TT	TT	TT	AC	AC	AC
S185	TT	TT	TT	TT	TT	TT	AC	AC	AC	AC
S186	TT	TT	TT	TT	TT	AC	AC	AC	AC	AC
S187	TT	TT	TT	TT	AC	AC	AC	AC	AC	AC
S188	TT	TT	TT	AC	AC	AC	AC	AC	AC	AC
S189	TT	TT	AC	AC	AC	AC	AC	AC	AC	AC
S190	TT	AC	AC	AC	AC	AC	AC	AC	AC	AC
S191	TT	TT	TT	TT	TT	TT	TT	TT	TT	AG
S192	TT	TT	TT	TT	TT	TT	TT	TT	AG	AG
S193	TT	TT	TT	TT	TT	TT	TT	AG	AG	AG
S194	TT	TT	TT	TT	TT	TT	AG	AG	AG	AG
S195	TT	TT	TT	TT	TT	AG	AG	AG	AG	AG
S196	TT	TT	TT	TT	AG	AG	AG	AG	AG	AG
S197	TT	TT	TT	AG	AG	AG	AG	AG	AG	AG
S198	TT	TT	AG	AG	AG	AG	AG	AG	AG	AG
S199	TT	AG	AG	AG	AG	AG	AG	AG	AG	AG
S200	TT	TT	TT	TT	TT	TT	TT	TT	TT	TC
S201	TT	TT	TT	TT	TT	TT	TT	TT	TC	TC
S202	TT	TT	TT	TT	TT	TT	TT	TC	TC	TC
S203	TT	TT	TT	TT	TT	TT	TC	TC	TC	TC
S204	TT	TT	TT	TT	TT	TC	TC	TC	TC	TC
S205	TT	TT	TT	TT	TC	TC	TC	TC	TC	TC
S206	TT	TT	TT	TC	TC	TC	TC	TC	TC	TC

## Sheet: 50-1
No	L01	L02	L03	L04	L05	L06	L07	L08	L09	L10
S001	AA	AA	AA	AA	AA	AA	AA	AA	AA	AA
S002	AA	AA	AA	AA	AA	AA	AA	AA	AA	AA
S003	AA	AA	AA	AA	AA	AA	AA	AA	AA	AA
S004	AA	AA	AA	AA	AA	AA	AA	AA	AA	AA
S005	AA	AA	AA	AA	AA	AA	AA	AA	AA	AA
S006	AA	AA	AA	AA	AA	AA	AA	AA	AA	AA
S007	AA	AA	AA	AA	AA	AA	AA	AA	AA	AA
S008	AA	AA	AA	AA	AA	AA	AA	AA	AA	AA
S009	AA	AA	AA	AA	AA	AA	AA	AA	AA	AA
S010	AA	AA	AA	AA	AA	AA	AA	AA	AA	AA
S011	AA	AA	AA	AA	AA	AA	AA	AA	AA	AA
S012	AA	AA	AA	AA	AA	AA	AA	AA	AA	AA
S013	AA	AA	AA	AA	AA	AA	AA	AA	AA	AA
S014	AA	AA	AA	AA	AA	AA	AA	AA	AA	AA
S015	AA	AA	AA	AA	AA	AA	AA	AA	AA	AA
S016	AA	AA	AA	AA	AA	AA	AA	AA	AA	AA
S017	AA	AA	AA	AA	AA	AA	AA	AA	AA	AA
S018	AA	AA	AA	AA	AA	AA	AA	AA	AA	AA
S019	AA	AA	AA	AA	AA	AA	AA	AA	AA	AA
S020	AA	AA	AA	AA	AA	AA	AA	AA	AA	AA
S021	AA	AA	AA	AA	AA	AA	AA	AA	AA	AA
S022	AA	AA	AA	AA	AA	AA	AA	AA	AA	AA
S023	AA	AA	AA	AA	AA	AA	AA	AA	AA	AA
S024	AA	AA	AA	AA	AA	AA	AA	AA	AA	AA
S025	AA	AA	AA	AA	AA	AA	AA	AA	AA	AA
S026	AA	AA	AA	AA	AA	AA	AA	AA	AA	AA
S027	AA	AA	AA	AA	AA	AA	AA	AA	AA	AA
S028	AA	AA	AA	AA	AA	AA	AA	AA	AA	AA
S029	AA	AA	AA	AA	AA	AA	AA	AA	AA	AA
S030	AA	AA	AA	AA	AA	AA	AA	AA	AA	AA
S031	AA	AA	AA	AA	AA	AA	AA	AA	AA	AA
S032	AA	AA	AA	AA	AA	AA	AA	AA	AA	AA
S033	AA	AA	AA	AA	AA	AA	AA	AA	AA	AA
S034	AA	AA	AA	AA	AA	AA	AA	AA	AA	AA
S035	AA	AA	AA	AA	AA	AA	AA	AA	AA	AA
S036	AA	AA	AA	AA	AA	AA	AA	AA	AA	AA
S037	AA	AA	AA	AA	AA	AA	AA	AA	AA	AA
S038	AA	AA	AA	AA	AA	AA	AA	AA	AA	AA
S039	AA	AA	AA	AA	AA	AA	AA	AA	AA	AA
S040	AA	AA	AA	AA	AA	AA	AA	AA	AA	AA
S041	AA	AA	AA	AA	AA	AA	AA	AA	AA	AA
S042	AA	AA	AA	AA	AA	AA	AA	AA	AA	AA
S043	AA	AA	AA	AA	AA	AA	AA	AA	AA	AA
S044	AA	AA	AA	AA	AA	AA	AA	AA	AA	AA
S045	AA	AA	AA	AA	AA	AA	AA	AA	AA	AA
S046	AA	AA	AA	AA	AA	AA	AA	AA	AA	AA
S047	AA	AA	AA	AA	AA	AA	AA	AA	AA	AA
S048	AA	AA	AA	AA	AA	AA	AA	AA	AA	AA
S049	AA	AA	AA	AA	AA	AA	AA	AA	AA	AA
S050	AA	AA	AA	AA	AA	AA	AA	AA	AA	AA
S051	TT	TT	TT	TT	TT	TT	TT	TT	GG	GG
S052	TT	TT	TT	TT	TT	TT	TT	GG	GG	GG
S053	TT	TT	TT	TT	TT	TT	GG	GG	GG	GG
S054	TT	TT	TT	TT	TT	GG	GG	GG	GG	GG
S055	TT	TT	TT	TT	GG	GG	GG	GG	GG	GG
S056	TT	TT	TT	GG	GG	GG	GG	GG	GG	GG
S057	TT	TT	GG	GG	GG	GG	GG	GG	GG	GG
S058	TT	GG	GG	GG	GG	GG	GG	GG	GG	GG
S059	CC	CC	CC	CC	CC	CC	CC	CC	CC	AA
S060	CC	CC	CC	CC	CC	CC	CC	CC	AA	AA
S061	CC	CC	CC	CC	CC	CC	CC	AA	AA	AA
S062	CC	CC	CC	CC	CC	CC	AA	AA	AA	AA
S063	CC	CC	CC	CC	CC	AA	AA	AA	AA	AA
S064	CC	CC	CC	CC	AA	AA	AA	AA	AA	AA
S065	CC	CC	CC	AA	AA	AA	AA	AA	AA	AA
S066	CC	CC	AA	AA	AA	AA	AA	AA	AA	AA
S067	CC	AA	AA	AA	AA	AA	AA	AA	AA	AA
S068	CC	CC	CC	CC	CC	CC	CC	CC	CC	TT
S069	CC	CC	CC	CC	CC	CC	CC	CC	TT	TT
S070	CC	CC	CC	CC	CC	CC	CC	TT	TT	TT
S071	CC	CC	CC	CC	CC	CC	TT	TT	TT	TT
S072	CC	CC	CC	CC	CC	TT	TT	TT	TT	TT
S073	CC	CC	CC	CC	TT	TT	TT	TT	TT	TT
S074	CC	CC	CC	TT	TT	TT	TT	TT	TT	TT
S075	CC	CC	TT	TT	TT	TT	TT	TT	TT	TT
S076	CC	TT	TT	TT	TT	TT	TT	TT	TT	TT
S077	CC	CC	CC	CC	CC	CC	CC	CC	CC	GG
S078	CC	CC	CC	CC	CC	CC	CC	CC	GG	GG
S079	CC	CC	CC	CC	CC	CC	CC	GG	GG	GG
S080	CC	CC	CC	CC	CC	CC	GG	GG	GG	GG
S081	CC	CC	CC	CC	CC	GG	GG	GG	GG	GG
S082	CC	CC	CC	CC	GG	GG	GG	GG	GG	GG
S083	CC	CC	CC	GG	GG	GG	GG	GG	GG	GG
S084	CC	CC	GG	GG	GG	GG	GG	GG	GG	GG
S085	CC	GG	GG	GG	GG	GG	GG	GG	GG	GG
S086	GG	GG	GG	GG	GG	GG	GG	GG	GG	AA
S087	GG	GG	GG	GG	GG	GG	GG	GG	AA	AA
S088	GG	GG	GG	GG	GG	GG	GG	AA	AA	AA
S089	GG	GG	GG	GG	GG	GG	AA	AA	AA	AA
S090	GG	GG	GG	GG	GG	AA	AA	AA	AA	AA
S091	GG	GG	GG	GG	AA	AA	AA	AA	AA	AA
S092	GG	GG	GG	AA	AA	AA	AA	AA	AA	AA
S093	GG	GG	AA	AA	AA	AA	AA	AA	AA	AA
S094	GG	AA	AA	AA	AA	AA	AA	AA	AA	AA
S095	GG	GG	GG	GG	GG	GG	GG	GG	GG	TT
S096	GG	GG	GG	GG	GG	GG	GG	GG	TT	TT
S097	GG	GG	GG	GG	GG	GG	GG	TT	TT	TT
S098	GG	GG	GG	GG	GG	GG	TT	TT	TT	TT
S099	GG	GG	GG	GG	GG	TT	TT	TT	TT	TT
S100	GG	GG	GG	GG	TT	TT	TT	TT	TT	TT
S101	GG	GG	GG	TT	TT	TT	TT	TT	TT	TT
S102	GG	GG	TT	TT	TT	TT	TT	TT	TT	TT
S103	GG	TT	TT	TT	TT	TT	TT	TT	TT	TT
S104	GG	GG	GG	GG	GG	GG	GG	GG	GG	CC
S105	GG	GG	GG	GG	GG	GG	GG	GG	CC	CC
S106	GG	GG	GG	GG	GG	GG	GG	CC	CC	CC
S107	GG	GG	GG	GG	GG	GG	CC	CC	CC	CC
S108	GG	GG	GG	GG	GG	CC	CC	CC	CC	CC
S109	GG	GG	GG	GG	CC	CC	CC	CC	CC	CC
S110	GG	GG	GG	CC	CC	CC	CC	CC	CC	CC
S111	GG	GG	CC	CC	CC	CC	CC	CC	CC	CC
S112	GG	CC	CC	CC	CC	CC	CC	CC	CC	CC
S113	AA	AA	AA	AA	AA	AA	AA	AA	AA	AT
S114	AA	AA	AA	AA	AA	AA	AA	AA	AT	AT
S115	AA	AA	AA	AA	AA	AA	AA	AT	AT	AT
S116	AA	AA	AA	AA	AA	AA	AT	AT	AT	AT
S117	AA	AA	AA	AA	AA	AT	AT	AT	AT	AT
S118	AA	AA	AA	AA	AT	AT	AT	AT	AT	AT
S119	AA	AA	AA	AT	AT	AT	AT	AT	AT	AT
S120	AA	AA	AT	AT	AT	AT	AT	AT	AT	AT
S121	AA	AT	AT	AT	AT	AT	AT	AT	AT	AT
S122	AT	AT	AT	AT	AT	AT	AT	AT	AT	AT
S123	AA	AA	AA	AA	AA	AA	AA	AA	AA	AC
S124	AA	AA	AA	AA	AA	AA	AA	AA	AC	AC
S125	AA	AA	AA	AA	AA	AA	AA	AC	AC	AC
S126	AA	AA	AA	AA	AA	AA	AC	AC	AC	AC
S127	AA	AA	AA	AA	AA	AC	AC	AC	AC	AC
S128	AA	AA	AA	AA	AC	AC	AC	AC	AC	AC
S129	AA	AA	AA	AC	AC	AC	AC	AC	AC	AC
S130	AA	AA	AC	AC	AC	AC	AC	AC	AC	AC
S131	AA	AC	AC	AC	AC	AC	AC	AC	AC	AC
S132	AC	AC	AC	AC	AC	AC	AC	AC	AC	AC
S133	AA	AA	AA	AA	AA	AA	AA	AA	AA	AG
S134	AA	AA	AA	AA	AA	AA	AA	AA	AG	AG
S135	AA	AA	AA	AA	AA	AA	AA	AG	AG	AG
S136	AA	AA	AA	AA	AA	AA	AG	AG	AG	AG
S137	AA	AA	AA	AA	AA	AG	AG	AG	AG	AG
S138	AA	AA	AA	AA	AG	AG	AG	AG	AG	AG
S139	AA	AA	AA	AG	AG	AG	AG	AG	AG	AG
S140	AA	AA	AG	AG	AG	AG	AG	AG	AG	AG
S141	AA	AG	AG	AG	AG	AG	AG	AG	AG	AG
S142	AG	AG	AG	AG	AG	AG	AG	AG	AG	AG
S143	AA	AA	AA	AA	AA	AA	AA	AA	AA	TC
S144	AA	AA	AA	AA	AA	AA	AA	AA	TC	TC
S145	AA	AA	AA	AA	AA	AA	AA	TC	TC	TC
S146	AA	AA	AA	AA	AA	AA	TC	TC	TC	TC
S147	AA	AA	AA	AA	AA	TC	TC	TC	TC	TC
S148	AA	AA	AA	AA	TC	TC	TC	TC	TC	TC
S149	AA	AA	AA	TC	TC	TC	TC	TC	TC	TC
S150	AA	AA	TC	TC	TC	TC	TC	TC	TC	TC
S151	AA	TC	TC	TC	TC	TC	TC	TC	TC	TC
S152	TC	TC	TC	TC	TC	TC	TC	TC	TC	TC
S153	AA	AA	AA	AA	AA	AA	AA	AA	AA	TG
S154	AA	AA	AA	AA	AA	AA	AA	AA	TG	TG
S155	AA	AA	AA	AA	AA	AA	AA	TG	TG	TG
S156	AA	AA	AA	AA	AA	AA	TG	TG	TG	TG
S157	AA	AA	AA	AA	AA	TG	TG	TG	TG	TG
S158	AA	AA	AA	AA	TG	TG	TG	TG	TG	TG
S159	AA	AA	AA	TG	TG	TG	TG	TG	TG	TG
S160	AA	AA	TG	TG	TG	TG	TG	TG	TG	TG
S161	AA	TG	TG	TG	TG	TG	TG	TG	TG	TG
S162	TG	TG	TG	TG	TG	TG	TG	TG	TG	TG
S163	AA	AA	AA	AA	AA	AA	AA	AA	AA	CG
S164	AA	AA	AA	AA	AA	AA	AA	AA	CG	CG
S165	AA	AA	AA	AA	AA	AA	AA	CG	CG	CG
S166	AA	AA	AA	AA	AA	AA	CG	CG	CG	CG
S167	AA	AA	AA	AA	AA	CG	CG	CG	CG	CG
S168	AA	AA	AA	AA	CG	CG	CG	CG	CG	CG
S169	AA	AA	AA	CG	CG	CG	CG	CG	CG	CG
S170	AA	AA	CG	CG	CG	CG	CG	CG	CG	CG
S171	AA	CG	CG	CG	CG	CG	CG	CG	CG	CG
S172	CG	CG	CG	CG	CG	CG	CG	CG	CG	CG
S173	TT	TT	TT	TT	TT	TT	TT	TT	TT	AT
S174	TT	TT	TT	TT	TT	TT	TT	TT	AT	AT
S175	TT	TT	TT	TT	TT	TT	TT	AT	AT	AT
S176	TT	TT	TT	TT	TT	TT	AT	AT	AT	AT
S177	TT	TT	TT	TT	TT	AT	AT	AT	AT	AT
S178	TT	TT	TT	TT	AT	AT	AT	AT	AT	AT
S179	TT	TT	TT	AT	AT	AT	AT	AT	AT	AT
S180	TT	TT	AT	AT	AT	AT	AT	AT	AT	AT
S181	TT	AT	AT	AT	AT	AT	AT	AT	AT	AT
S182	TT	TT	TT	TT	TT	TT	TT	TT	TT	AC
S183	TT	TT	TT	TT	TT	TT	TT	TT	AC	AC
S184	TT	TT	TT	TT	TT	TT	TT	AC	AC	AC
S185	TT	TT	TT	TT	TT	TT	AC	AC	AC	AC
S186	TT	TT	TT	TT	TT	AC	AC	AC	AC	AC
S187	TT	TT	TT	TT	AC	AC	AC	AC	AC	AC
S188	TT	TT	TT	AC	AC	AC	AC	AC	AC	AC
S189	TT	TT	AC	AC	AC	AC	AC	AC	AC	AC
S190	TT	AC	AC	AC	AC	AC	AC	AC	AC	AC
S191	TT	TT	TT	TT	TT	TT	TT	TT	TT	AG
S192	TT	TT	TT	TT	TT	TT	TT	TT	AG	AG
S193	TT	TT	TT	TT	TT	TT	TT	AG	AG	AG
S194	TT	TT	TT	TT	TT	TT	AG	AG	AG	AG
S195	TT	TT	TT	TT	TT	AG	AG	AG	AG	AG
S196	TT	TT	TT	TT	AG	AG	AG	AG	AG	AG
S197	TT	TT	TT	AG	AG	AG	AG	AG	AG	AG
S198	TT	TT	AG	AG	AG	AG	AG	AG	AG	AG
S199	TT	AG	AG	AG	AG	AG	AG	AG	AG	AG
S200	TT	TT	TT	TT	TT	TT	TT	TT	TT	TC
S201	TT	TT	TT	TT	TT	TT	TT	TT	TC	TC
S202	TT	TT	TT	TT	TT	TT	TT	TC	TC	TC
S203	TT	TT	TT	TT	TT	TT	TC	TC	TC	TC
S204	TT	TT	TT	TT	TT	TC	TC	TC	TC	TC
S205	TT	TT	TT	TT	TC	TC	TC	TC	TC	TC
S206	TT	TT	TT	TC	TC	TC	TC	TC	TC	TC

## Sheet: 60-1
No	L01	L02	L03	L04	L05	L06	L07	L08	L09	L10
S001	AA	AA	AA	AA	AA	AA	AA	AA	AA	AA
S002	AA	AA	AA	AA	AA	AA	AA	AA	AA	AA
S003	AA	AA	AA	AA	AA	AA	AA	AA	AA	AA
S004	AA	AA	AA	AA	AA	AA	AA	AA	AA	AA
S005	AA	AA	AA	AA	AA	AA	AA	AA	AA	AA
S006	AA	AA	AA	AA	AA	AA	AA	AA	AA	AA
S007	AA	AA	AA	AA	AA	AA	AA	AA	AA	AA
S008	AA	AA	AA	AA	AA	AA	AA	AA	AA	AA
S009	AA	AA	AA	AA	AA	AA	AA	AA	AA	AA
S010	AA	AA	AA	AA	AA	AA	AA	AA	AA	AA
S011	AA	AA	AA	AA	AA	AA	AA	AA	AA	AA
S012	AA	AA	AA	AA	AA	AA	AA	AA	AA	AA
S013	AA	AA	AA	AA	AA	AA	AA	AA	AA	AA
S014	AA	AA	AA	AA	AA	AA	AA	AA	AA	AA
S015	AA	AA	AA	AA	AA	AA	AA	AA	AA	AA
S016	AA	AA	AA	AA	AA	AA	AA	AA	AA	AA
S017	AA	AA	AA	AA	AA	AA	AA	AA	AA	AA
S018	AA	AA	AA	AA	AA	AA	AA	AA	AA	AA
S019	AA	AA	AA	AA	AA	AA	AA	AA	AA	AA
S020	AA	AA	AA	AA	AA	AA	AA	AA	AA	AA
S021	AA	AA	AA	AA	AA	AA	AA	AA	AA	AA
S022	AA	AA	AA	AA	AA	AA	AA	AA	AA	AA
S023	AA	AA	AA	AA	AA	AA	AA	AA	AA	AA
S024	AA	AA	AA	AA	AA	AA	AA	AA	AA	AA
S025	AA	AA	AA	AA	AA	AA	AA	AA	AA	AA
S026	AA	AA	AA	AA	AA	AA	AA	AA	AA	AA
S027	AA	AA	AA	AA	AA	AA	AA	AA	AA	AA
S028	AA	AA	AA	AA	AA	AA	AA	AA	AA	AA
S029	AA	AA	AA	AA	AA	AA	AA	AA	AA	AA
S030	AA	AA	AA	AA	AA	AA	AA	AA	AA	AA
S031	AA	AA	AA	AA	AA	AA	AA	AA	AA	AA
S032	AA	AA	AA	AA	AA	AA	AA	AA	AA	AA
S033	AA	AA	AA	AA	AA	AA	AA	AA	AA	AA
S034	AA	AA	AA	AA	AA	AA	AA	AA	AA	AA
S035	AA	AA	AA	AA	AA	AA	AA	AA	AA	AA
S036	AA	AA	AA	AA	AA	AA	AA	AA	AA	AA
S037	AA	AA	AA	AA	AA	AA	AA	AA	AA	AA
S038	AA	AA	AA	AA	AA	AA	AA	AA	AA	AA
S039	AA	AA	AA	AA	AA	AA	AA	AA	AA	AA
S040	AA	AA	AA	AA	AA	AA	AA	AA	AA	AA
S041	AA	AA	AA	AA	AA	AA	AA	AA	AA	AA
S042	AA	AA	AA	AA	AA	AA	AA	AA	AA	AA
S043	AA	AA	AA	AA	AA	AA	AA	AA	AA	AA
S044	AA	AA	AA	AA	AA	AA	AA	AA	AA	AA
S045	AA	AA	AA	AA	AA	AA	AA	AA	AA	AA
S046	AA	AA	AA	AA	AA	AA	AA	AA	AA	AA
S047	AA	AA	AA	AA	AA	AA	AA	AA	AA	AA
S048	AA	AA	AA	AA	AA	AA	AA	AA	AA	AA
S049	AA	AA	AA	AA	AA	AA	AA	AA	AA	AA
S050	AA	AA	AA	AA	AA	AA	AA	AA	AA	AA
S051	AA	AA	AA	AA	AA	AA	AA	AA	AA	AA
S052	AA	AA	AA	AA	AA	AA	AA	AA	AA	AA
S053	AA	AA	AA	AA	AA	AA	AA	AA	AA	AA
S054	AA	AA	AA	AA	AA	AA	AA	AA	AA	AA
S055	AA	AA	AA	AA	AA	AA	AA	AA	AA	AA
S056	AA	AA	AA	AA	AA	AA	AA	AA	AA	AA
S057	AA	AA	AA	AA	AA	AA	AA	AA	AA	AA
S058	AA	AA	AA	AA	AA	AA	AA	AA	AA	AA
S059	AA	AA	AA	AA	AA	AA	AA	AA	AA	AA
S060	AA	AA	AA	AA	AA	AA	AA	AA	AA	AA
S061	CC	CC	CC	CC	CC	CC	CC	AA	AA	AA
S062	CC	CC	CC	CC	CC	CC	AA	AA	AA	AA
S063	CC	CC	CC	CC	CC	AA	AA	AA	AA	AA
S064	CC	CC	CC	CC	AA	AA	AA	AA	AA	AA
S065	CC	CC	CC	AA	AA	AA	AA	AA	AA	AA
S066	CC	CC	AA	AA	AA	AA	AA	AA	AA	AA
S067	CC	AA	AA	AA	AA	AA	AA	AA	AA	AA
S068	CC	CC	CC	CC	CC	CC	CC	CC	CC	TT
S069	CC	CC	CC	CC	CC	CC	CC	CC	TT	TT
S070	CC	CC	CC	CC	CC	CC	CC	TT	TT	TT
S071	CC	CC	CC	CC	CC	CC	TT	TT	TT	TT
S072	CC	CC	CC	CC	CC	TT	TT	TT	TT	TT
S073	CC	CC	CC	CC	TT	TT	TT	TT	TT	TT
S074	CC	CC	CC	TT	TT	TT	TT	TT	TT	TT
S075	CC	CC	TT	TT	TT	TT	TT	TT	TT	TT
S076	CC	TT	TT	TT	TT	TT	TT	TT	TT	TT
S077	CC	CC	CC	CC	CC	CC	CC	CC	CC	GG
S078	CC	CC	CC	CC	CC	CC	CC	CC	GG	GG
S079	CC	CC	CC	CC	CC	CC	CC	GG	GG	GG
S080	CC	CC	CC	CC	CC	CC	GG	GG	GG	GG
S081	CC	CC	CC	CC	CC	GG	GG	GG	GG	GG
S082	CC	CC	CC	CC	GG	GG	GG	GG	GG	GG
S083	CC	CC	CC	GG	GG	GG	GG	GG	GG	GG
S084	CC	CC	GG	GG	GG	GG	GG	GG	GG	GG
S085	CC	GG	GG	GG	GG	GG	GG	GG	GG	GG
S086	GG	GG	GG	GG	GG	GG	GG	GG	GG	AA
S087	GG	GG	GG	GG	GG	GG	GG	GG	AA	AA
S088	GG	GG	GG	GG	GG	GG	GG	AA	AA	AA
S089	GG	GG	GG	GG	GG	GG	AA	AA	AA	AA
S090	GG	GG	GG	GG	GG	AA	AA	AA	AA	AA
S091	GG	GG	GG	GG	AA	AA	AA	AA	AA	AA
S092	GG	GG	GG	AA	AA	AA	AA	AA	AA	AA
S093	GG	GG	AA	AA	AA	AA	AA	AA	AA	AA
S094	GG	AA	AA	AA	AA	AA	AA	AA	AA	AA
S095	GG	GG	GG	GG	GG	GG	GG	GG	GG	TT
S096	GG	GG	GG	GG	GG	GG	GG	GG	TT	TT
S097	GG	GG	GG	GG	GG	GG	GG	TT	TT	TT
S098	GG	GG	GG	GG	GG	GG	TT	TT	TT	TT
S099	GG	GG	GG	GG	GG	TT	TT	TT	TT	TT
S100	GG	GG	GG	GG	TT	TT	TT	TT	TT	TT
S101	GG	GG	GG	TT	TT	TT	TT	TT	TT	TT
S102	GG	GG	TT	TT	TT	TT	TT	TT	TT	TT
S103	GG	TT	TT	TT	TT	TT	TT	TT	TT	TT
S104	GG	GG	GG	GG	GG	GG	GG	GG	GG	CC
S105	GG	GG	GG	GG	GG	GG	GG	GG	CC	CC
S106	GG	GG	GG	GG	GG	GG	GG	CC	CC	CC
S107	GG	GG	GG	GG	GG	GG	CC	CC	CC	CC
S108	GG	GG	GG	GG	GG	CC	CC	CC	CC	CC
S109	GG	GG	GG	GG	CC	CC	CC	CC	CC	CC
S110	GG	GG	GG	CC	CC	CC	CC	CC	CC	CC
S111	GG	GG	CC	CC	CC	CC	CC	CC	CC	CC
S112	GG	CC	CC	CC	CC	CC	CC	CC	CC	CC
S113	AA	AA	AA	AA	AA	AA	AA	AA	AA	AT
S114	AA	AA	AA	AA	AA	AA	AA	AA	AT	AT
S115	AA	AA	AA	AA	AA	AA	AA	AT	AT	AT
S116	AA	AA	AA	AA	AA	AA	AT	AT	AT	AT
S117	AA	AA	AA	AA	AA	AT	AT	AT	AT	AT
S118	AA	AA	AA	AA	AT	AT	AT	AT	AT	AT
S119	AA	AA	AA	AT	AT	AT	AT	AT	AT	AT
S120	AA	AA	AT	AT	AT	AT	AT	AT	AT	AT
S121	AA	AT	AT	AT	AT	AT	AT	AT	AT	AT
S122	AT	AT	AT	AT	AT	AT	AT	AT	AT	AT
S123	AA	AA	AA	AA	AA	AA	AA	AA	AA	AC
S124	AA	AA	AA	AA	AA	AA	AA	AA	AC	AC
S125	AA	AA	AA	AA	AA	AA	AA	AC	AC	AC
S126	AA	AA	AA	AA	AA	AA	AC	AC	AC	AC
S127	AA	AA	AA	AA	AA	AC	AC	AC	AC	AC
S128	AA	AA	AA	AA	AC	AC	AC	AC	AC	AC
S129	AA	AA	AA	AC	AC	AC	AC	AC	AC	AC
S130	AA	AA	AC	AC	AC	AC	AC	AC	AC	AC
S131	AA	AC	AC	AC	AC	AC	AC	AC	AC	AC
S132	AC	AC	AC	AC	AC	AC	AC	AC	AC	AC
S133	AA	AA	AA	AA	AA	AA	AA	AA	AA	AG
S134	AA	AA	AA	AA	AA	AA	AA	AA	AG	AG
S135	AA	AA	AA	AA	AA	AA	AA	AG	AG	AG
S136	AA	AA	AA	AA	AA	AA	AG	AG	AG	AG
S137	AA	AA	AA	AA	AA	AG	AG	AG	AG	AG
S138	AA	AA	AA	AA	AG	AG	AG	AG	AG	AG
S139	AA	AA	AA	AG	AG	AG	AG	AG	AG	AG
S140	AA	AA	AG	AG	AG	AG	AG	AG	AG	AG
S141	AA	AG	AG	AG	AG	AG	AG	AG	AG	AG
S142	AG	AG	AG	AG	AG	AG	AG	AG	AG	AG
S143	AA	AA	AA	AA	AA	AA	AA	AA	AA	TC
S144	AA	AA	AA	AA	AA	AA	AA	AA	TC	TC
S145	AA	AA	AA	AA	AA	AA	AA	TC	TC	TC
S146	AA	AA	AA	AA	AA	AA	TC	TC	TC	TC
S147	AA	AA	AA	AA	AA	TC	TC	TC	TC	TC
S148	AA	AA	AA	AA	TC	TC	TC	TC	TC	TC
S149	AA	AA	AA	TC	TC	TC	TC	TC	TC	TC
S150	AA	AA	TC	TC	TC	TC	TC	TC	TC	TC
S151	AA	TC	TC	TC	TC	TC	TC	TC	TC	TC
S152	TC	TC	TC	TC	TC	TC	TC	TC	TC	TC
S153	AA	AA	AA	AA	AA	AA	AA	AA	AA	TG
S154	AA	AA	AA	AA	AA	AA	AA	AA	TG	TG
S155	AA	AA	AA	AA	AA	AA	AA	TG	TG	TG
S156	AA	AA	AA	AA	AA	AA	TG	TG	TG	TG
S157	AA	AA	AA	AA	AA	TG	TG	TG	TG	TG
S158	AA	AA	AA	AA	TG	TG	TG	TG	TG	TG
S159	AA	AA	AA	TG	TG	TG	TG	TG	TG	TG
S160	AA	AA	TG	TG	TG	TG	TG	TG	TG	TG
S161	AA	TG	TG	TG	TG	TG	TG	TG	TG	TG
S162	TG	TG	TG	TG	TG	TG	TG	TG	TG	TG
S163	AA	AA	AA	AA	AA	AA	AA	AA	AA	CG
S164	AA	AA	AA	AA	AA	AA	AA	AA	CG	CG
S165	AA	AA	AA	AA	AA	AA	AA	CG	CG	CG
S166	AA	AA	AA	AA	AA	AA	CG	CG	CG	CG
S167	AA	AA	AA	AA	AA	CG	CG	CG	CG	CG
S168	AA	AA	AA	AA	CG	CG	CG	CG	CG	CG
S169	AA	AA	AA	CG	CG	CG	CG	CG	CG	CG
S170	AA	AA	CG	CG	CG	CG	CG	CG	CG	CG
S171	AA	CG	CG	CG	CG	CG	CG	CG	CG	CG
S172	CG	CG	CG	CG	CG	CG	CG	CG	CG	CG
S173	TT	TT	TT	TT	TT	TT	TT	TT	TT	AT
S174	TT	TT	TT	TT	TT	TT	TT	TT	AT	AT
S175	TT	TT	TT	TT	TT	TT	TT	AT	AT	AT
S176	TT	TT	TT	TT	TT	TT	AT	AT	AT	AT
S177	TT	TT	TT	TT	TT	AT	AT	AT	AT	AT
S178	TT	TT	TT	TT	AT	AT	AT	AT	AT	AT
S179	TT	TT	TT	AT	AT	AT	AT	AT	AT	AT
S180	TT	TT	AT	AT	AT	AT	AT	AT	AT	AT
S181	TT	AT	AT	AT	AT	AT	AT	AT	AT	AT
S182	TT	TT	TT	TT	TT	TT	TT	TT	TT	AC
S183	TT	TT	TT	TT	TT	TT	TT	TT	AC	AC
S184	TT	TT	TT	TT	TT	TT	TT	AC	AC	AC
S185	TT	TT	TT	TT	TT	TT	AC	AC	AC	AC
S186	TT	TT	TT	TT	TT	AC	AC	AC	AC	AC
S187	TT	TT	TT	TT	AC	AC	AC	AC	AC	AC
S188	TT	TT	TT	AC	AC	AC	AC	AC	AC	AC
S189	TT	TT	AC	AC	AC	AC	AC	AC	AC	AC
S190	TT	AC	AC	AC	AC	AC	AC	AC	AC	AC
S191	TT	TT	TT	TT	TT	TT	TT	TT	TT	AG
S192	TT	TT	TT	TT	TT	TT	TT	TT	AG	AG
S193	TT	TT	TT	TT	TT	TT	TT	AG	AG	AG
S194	TT	TT	TT	TT	TT	TT	AG	AG	AG	AG
S195	TT	TT	TT	TT	TT	AG	AG	AG	AG	AG
S196	TT	TT	TT	TT	AG	AG	AG	AG	AG	AG
S197	TT	TT	TT	AG	AG	AG	AG	AG	AG	AG
S198	TT	TT	AG	AG	AG	AG	AG	AG	AG	AG
S199	TT	AG	AG	AG	AG	AG	AG	AG	AG	AG
S200	TT	TT	TT	TT	TT	TT	TT	TT	TT	TC
S201	TT	TT	TT	TT	TT	TT	TT	TT	TC	TC
S202	TT	TT	TT	TT	TT	TT	TT	TC	TC	TC
S203	TT	TT	TT	TT	TT	TT	TC	TC	TC	TC
S204	TT	TT	TT	TT	TT	TC	TC	TC	TC	TC
S205	TT	TT	TT	TT	TC	TC	TC	TC	TC	TC
S206	TT	TT	TT	TC	TC	TC	TC	TC	TC	TC

## Sheet: 70-1
No	L01	L02	L03	L04	L05	L06	L07	L08	L09	L10
S001	AA	AA	AA	AA	AA	AA	AA	AA	AA	AA
S002	AA	AA	AA	AA	AA	AA	AA	AA	AA	AA
S003	AA	AA	AA	AA	AA	AA	AA	AA	AA	AA
S004	AA	AA	AA	AA	AA	AA	AA	AA	AA	AA
S005	AA	AA	AA	AA	AA	AA	AA	AA	AA	AA
S006	AA	AA	AA	AA	AA	AA	AA	AA	AA	AA
S007	AA	AA	AA	AA	AA	AA	AA	AA	AA	AA
S008	AA	AA	AA	AA	AA	AA	AA	AA	AA	AA
S009	AA	AA	AA	AA	AA	AA	AA	AA	AA	AA
S010	AA	AA	AA	AA	AA	AA	AA	AA	AA	AA
S011	AA	AA	AA	AA	AA	AA	AA	AA	AA	AA
S012	AA	AA	AA	AA	AA	AA	AA	AA	AA	AA
S013	AA	AA	AA	AA	AA	AA	AA	AA	AA	AA
S014	AA	AA	AA	AA	AA	AA	AA	AA	AA	AA
S015	AA	AA	AA	AA	AA	AA	AA	AA	AA	AA
S016	AA	AA	AA	AA	AA	AA	AA	AA	AA	AA
S017	AA	AA	AA	AA	AA	AA	AA	AA	AA	AA
S018	AA	AA	AA	AA	AA	AA	AA	AA	AA	AA
S019	AA	AA	AA	AA	AA	AA	AA	AA	AA	AA
S020	AA	AA	AA	AA	AA	AA	AA	AA	AA	AA
S021	AA	AA	AA	AA	AA	AA	AA	AA	AA	AA
S022	AA	AA	AA	AA	AA	AA	AA	AA	AA	AA
S023	AA	AA	AA	AA	AA	AA	AA	AA	AA	AA
S024	AA	AA	AA	AA	AA	AA	AA	AA	AA	AA
S025	AA	AA	AA	AA	AA	AA	AA	AA	AA	AA
S026	AA	AA	AA	AA	AA	AA	AA	AA	AA	AA
S027	AA	AA	AA	AA	AA	AA	AA	AA	AA	AA
S028	AA	AA	AA	AA	AA	AA	AA	AA	AA	AA
S029	AA	AA	AA	AA	AA	AA	AA	AA	AA	AA
S030	AA	AA	AA	AA	AA	AA	AA	AA	AA	AA
S031	AA	AA	AA	AA	AA	AA	AA	AA	AA	AA
S032	AA	AA	AA	AA	AA	AA	AA	AA	AA	AA
S033	AA	AA	AA	AA	AA	AA	AA	AA	AA	AA
S034	AA	AA	AA	AA	AA	AA	AA	AA	AA	AA
S035	AA	AA	AA	AA	AA	AA	AA	AA	AA	AA
S036	AA	AA	AA	AA	AA	AA	AA	AA	AA	AA
S037	AA	AA	AA	AA	AA	AA	AA	AA	AA	AA
S038	AA	AA	AA	AA	AA	AA	AA	AA	AA	AA
S039	AA	AA	AA	AA	AA	AA	AA	AA	AA	AA
S040	AA	AA	AA	AA	AA	AA	AA	AA	AA	AA
S041	AA	AA	AA	AA	AA	AA	AA	AA	AA	AA
S042	AA	AA	AA	AA	AA	AA	AA	AA	AA	AA
S043	AA	AA	AA	AA	AA	AA	AA	AA	AA	AA
S044	AA	AA	AA	AA	AA	AA	AA	AA	AA	AA
S045	AA	AA	AA	AA	AA	AA	AA	AA	AA	AA
S046	AA	AA	AA	AA	AA	AA	AA	AA	AA	AA
S047	AA	AA	AA	AA	AA	AA	AA	AA	AA	AA
S048	AA	AA	AA	AA	AA	AA	AA	AA	AA	AA
S049	AA	AA	AA	AA	AA	AA	AA	AA	AA	AA
S050	AA	AA	AA	AA	AA	AA	AA	AA	AA	AA
S051	AA	AA	AA	AA	AA	AA	AA	AA	AA	AA
S052	AA	AA	AA	AA	AA	AA	AA	AA	AA	AA
S053	AA	AA	AA	AA	AA	AA	AA	AA	AA	AA
S054	AA	AA	AA	AA	AA	AA	AA	AA	AA	AA
S055	AA	AA	AA	AA	AA	AA	AA	AA	AA	AA
S056	AA	AA	AA	AA	AA	AA	AA	AA	AA	AA
S057	AA	AA	AA	AA	AA	AA	AA	AA	AA	AA
S058	AA	AA	AA	AA	AA	AA	AA	AA	AA	AA
S059	AA	AA	AA	AA	AA	AA	AA	AA	AA	AA
S060	AA	AA	AA	AA	AA	AA	AA	AA	AA	AA
S061	AA	AA	AA	AA	AA	AA	AA	AA	AA	AA
S062	AA	AA	AA	AA	AA	AA	AA	AA	AA	AA
S063	AA	AA	AA	AA	AA	AA	AA	AA	AA	AA
S064	AA	AA	AA	AA	AA	AA	AA	AA	AA	AA
S065	AA	AA	AA	AA	AA	AA	AA	AA	AA	AA
S066	AA	AA	AA	AA	AA	AA	AA	AA	AA	AA
S067	AA	AA	AA	AA	AA	AA	AA	AA	AA	AA
S068	AA	AA	AA	AA	AA	AA	AA	AA	AA	AA
S069	AA	AA	AA	AA	AA	AA	AA	AA	AA	AA
S070	AA	AA	AA	AA	AA	AA	AA	AA	AA	AA
S071	CC	CC	CC	CC	CC	CC	TT	TT	TT	TT
S072	CC	CC	CC	CC	CC	TT	TT	TT	TT	TT
S073	CC	CC	CC	CC	TT	TT	TT	TT	TT	TT
S074	CC	CC	CC	TT	TT	TT	TT	TT	TT	TT
S075	CC	CC	TT	TT	TT	TT	TT	TT	TT	TT
S076	CC	TT	TT	TT	TT	TT	TT	TT	TT	TT
S077	CC	CC	CC	CC	CC	CC	CC	CC	CC	GG
S078	CC	CC	CC	CC	CC	CC	CC	CC	GG	GG
S079	CC	CC	CC	CC	CC	CC	CC	GG	GG	GG
S080	CC	CC	CC	CC	CC	CC	GG	GG	GG	GG
S081	CC	CC	CC	CC	CC	GG	GG	GG	GG	GG
S082	CC	CC	CC	CC	GG	GG	GG	GG	GG	GG
S083	CC	CC	CC	GG	GG	GG	GG	GG	GG	GG
S084	CC	CC	GG	GG	GG	GG	GG	GG	GG	GG
S085	CC	GG	GG	GG	GG	GG	GG	GG	GG	GG
S086	GG	GG	GG	GG	GG	GG	GG	GG	GG	AA
S087	GG	GG	GG	GG	GG	GG	GG	GG	AA	AA
S088	GG	GG	GG	GG	GG	GG	GG	AA	AA	AA
S089	GG	GG	GG	GG	GG	GG	AA	AA	AA	AA
S090	GG	GG	GG	GG	GG	AA	AA	AA	AA	AA
S091	GG	GG	GG	GG	AA	AA	AA	AA	AA	AA
S092	GG	GG	GG	AA	AA	AA	AA	AA	AA	AA
S093	GG	GG	AA	AA	AA	AA	AA	AA	AA	AA
S094	GG	AA	AA	AA	AA	AA	AA	AA	AA	AA
S095	GG	GG	GG	GG	GG	GG	GG	GG	GG	TT
S096	GG	GG	GG	GG	GG	GG	GG	GG	TT	TT
S097	GG	GG	GG	GG	GG	GG	GG	TT	TT	TT
S098	GG	GG	GG	GG	GG	GG	TT	TT	TT	TT
S099	GG	GG	GG	GG	GG	TT	TT	TT	TT	TT
S100	GG	GG	GG	GG	TT	TT	TT	TT	TT	TT
S101	GG	GG	GG	TT	TT	TT	TT	TT	TT	TT
S102	GG	GG	TT	TT	TT	TT	TT	TT	TT	TT
S103	GG	TT	TT	TT	TT	TT	TT	TT	TT	TT
S104	GG	GG	GG	GG	GG	GG	GG	GG	GG	CC
S105	GG	GG	GG	GG	GG	GG	GG	GG	CC	CC
S106	GG	GG	GG	GG	GG	GG	GG	CC	CC	CC
S107	GG	GG	GG	GG	GG	GG	CC	CC	CC	CC
S108	GG	GG	GG	GG	GG	CC	CC	CC	CC	CC
S109	GG	GG	GG	GG	CC	CC	CC	CC	CC	CC
S110	GG	GG	GG	CC	CC	CC	CC	CC	CC	CC
S111	GG	GG	CC	CC	CC	CC	CC	CC	CC	CC
S112	GG	CC	CC	CC	CC	CC	CC	CC	CC	CC
S113	AA	AA	AA	AA	AA	AA	AA	AA	AA	AT
S114	AA	AA	AA	AA	AA	AA	AA	AA	AT	AT
S115	AA	AA	AA	AA	AA	AA	AA	AT	AT	AT
S116	AA	AA	AA	AA	AA	AA	AT	AT	AT	AT
S117	AA	AA	AA	AA	AA	AT	AT	AT	AT	AT
S118	AA	AA	AA	AA	AT	AT	AT	AT	AT	AT
S119	AA	AA	AA	AT	AT	AT	AT	AT	AT	AT
S120	AA	AA	AT	AT	AT	AT	AT	AT	AT	AT
S121	AA	AT	AT	AT	AT	AT	AT	AT	AT	AT
S122	AT	AT	AT	AT	AT	AT	AT	AT	AT	AT
S123	AA	AA	AA	AA	AA	AA	AA	AA	AA	AC
S124	AA	AA	AA	AA	AA	AA	AA	AA	AC	AC
S125	AA	AA	AA	AA	AA	AA	AA	AC	AC	AC
S126	AA	AA	AA	AA	AA	AA	AC	AC	AC	AC
S127	AA	AA	AA	AA	AA	AC	AC	AC	AC	AC
S128	AA	AA	AA	AA	AC	AC	AC	AC	AC	AC
S129	AA	AA	AA	AC	AC	AC	AC	AC	AC	AC
S130	AA	AA	AC	AC	AC	AC	AC	AC	AC	AC
S131	AA	AC	AC	AC	AC	AC	AC	AC	AC	AC
S132	AC	AC	AC	AC	AC	AC	AC	AC	AC	AC
S133	AA	AA	AA	AA	AA	AA	AA	AA	AA	AG
S134	AA	AA	AA	AA	AA	AA	AA	AA	AG	AG
S135	AA	AA	AA	AA	AA	AA	AA	AG	AG	AG
S136	AA	AA	AA	AA	AA	AA	AG	AG	AG	AG
S137	AA	AA	AA	AA	AA	AG	AG	AG	AG	AG
S138	AA	AA	AA	AA	AG	AG	AG	AG	AG	AG
S139	AA	AA	AA	AG	AG	AG	AG	AG	AG	AG
S140	AA	AA	AG	AG	AG	AG	AG	AG	AG	AG
S141	AA	AG	AG	AG	AG	AG	AG	AG	AG	AG
S142	AG	AG	AG	AG	AG	AG	AG	AG	AG	AG
S143	AA	AA	AA	AA	AA	AA	AA	AA	AA	TC
S144	AA	AA	AA	AA	AA	AA	AA	AA	TC	TC
S145	AA	AA	AA	AA	AA	AA	AA	TC	TC	TC
S146	AA	AA	AA	AA	AA	AA	TC	TC	TC	TC
S147	AA	AA	AA	AA	AA	TC	TC	TC	TC	TC
S148	AA	AA	AA	AA	TC	TC	TC	TC	TC	TC
S149	AA	AA	AA	TC	TC	TC	TC	TC	TC	TC
S150	AA	AA	TC	TC	TC	TC	TC	TC	TC	TC
S151	AA	TC	TC	TC	TC	TC	TC	TC	TC	TC
S152	TC	TC	TC	TC	TC	TC	TC	TC	TC	TC
S153	AA	AA	AA	AA	AA	AA	AA	AA	AA	TG
S154	AA	AA	AA	AA	AA	AA	AA	AA	TG	TG
S155	AA	AA	AA	AA	AA	AA	AA	TG	TG	TG
S156	AA	AA	AA	AA	AA	AA	TG	TG	TG	TG
S157	AA	AA	AA	AA	AA	TG	TG	TG	TG	TG
S158	AA	AA	AA	AA	TG	TG	TG	TG	TG	TG
S159	AA	AA	AA	TG	TG	TG	TG	TG	TG	TG
S160	AA	AA	TG	TG	TG	TG	TG	TG	TG	TG
S161	AA	TG	TG	TG	TG	TG	TG	TG	TG	TG
S162	TG	TG	TG	TG	TG	TG	TG	TG	TG	TG
S163	AA	AA	AA	AA	AA	AA	AA	AA	AA	CG
S164	AA	AA	AA	AA	AA	AA	AA	AA	CG	CG
S165	AA	AA	AA	AA	AA	AA	AA	CG	CG	CG
S166	AA	AA	AA	AA	AA	AA	CG	CG	CG	CG
S167	AA	AA	AA	AA	AA	CG	CG	CG	CG	CG
S168	AA	AA	AA	AA	CG	CG	CG	CG	CG	CG
S169	AA	AA	AA	CG	CG	CG	CG	CG	CG	CG
S170	AA	AA	CG	CG	CG	CG	CG	CG	CG	CG
S171	AA	CG	CG	CG	CG	CG	CG	CG	CG	CG
S172	CG	CG	CG	CG	CG	CG	CG	CG	CG	CG
S173	TT	TT	TT	TT	TT	TT	TT	TT	TT	AT
S174	TT	TT	TT	TT	TT	TT	TT	TT	AT	AT
S175	TT	TT	TT	TT	TT	TT	TT	AT	AT	AT
S176	TT	TT	TT	TT	TT	TT	AT	AT	AT	AT
S177	TT	TT	TT	TT	TT	AT	AT	AT	AT	AT
S178	TT	TT	TT	TT	AT	AT	AT	AT	AT	AT
S179	TT	TT	TT	AT	AT	AT	AT	AT	AT	AT
S180	TT	TT	AT	AT	AT	AT	AT	AT	AT	AT
S181	TT	AT	AT	AT	AT	AT	AT	AT	AT	AT
S182	TT	TT	TT	TT	TT	TT	TT	TT	TT	AC
S183	TT	TT	TT	TT	TT	TT	TT	TT	AC	AC
S184	TT	TT	TT	TT	TT	TT	TT	AC	AC	AC
S185	TT	TT	TT	TT	TT	TT	AC	AC	AC	AC
S186	TT	TT	TT	TT	TT	AC	AC	AC	AC	AC
S187	TT	TT	TT	TT	AC	AC	AC	AC	AC	AC
S188	TT	TT	TT	AC	AC	AC	AC	AC	AC	AC
S189	TT	TT	AC	AC	AC	AC	AC	AC	AC	AC
S190	TT	AC	AC	AC	AC	AC	AC	AC	AC	AC
S191	TT	TT	TT	TT	TT	TT	TT	TT	TT	AG
S192	TT	TT	TT	TT	TT	TT	TT	TT	AG	AG
S193	TT	TT	TT	TT	TT	TT	TT	AG	AG	AG
S194	TT	TT	TT	TT	TT	TT	AG	AG	AG	AG
S195	TT	TT	TT	TT	TT	AG	AG	AG	AG	AG
S196	TT	TT	TT	TT	AG	AG	AG	AG	AG	AG
S197	TT	TT	TT	AG	AG	AG	AG	AG	AG	AG
S198	TT	TT	AG	AG	AG	AG	AG	AG	AG	AG
S199	TT	AG	AG	AG	AG	AG	AG	AG	AG	AG
S200	TT	TT	TT	TT	TT	TT	TT	TT	TT	TC
S201	TT	TT	TT	TT	TT	TT	TT	TT	TC	TC
S202	TT	TT	TT	TT	TT	TT	TT	TC	TC	TC
S203	TT	TT	TT	TT	TT	TT	TC	TC	TC	TC
S204	TT	TT	TT	TT	TT	TC	TC	TC	TC	TC
S205	TT	TT	TT	TT	TC	TC	TC	TC	TC	TC
S206	TT	TT	TT	TC	TC	TC	TC	TC	TC	TC

## Sheet: 80-1
No	L01	L02	L03	L04	L05	L06	L07	L08	L09	L10
S001	AA	AA	AA	AA	AA	AA	AA	AA	AA	AA
S002	AA	AA	AA	AA	AA	AA	AA	AA	AA	AA
S003	AA	AA	AA	AA	AA	AA	AA	AA	AA	AA
S004	AA	AA	AA	AA	AA	AA	AA	AA	AA	AA
S005	AA	AA	AA	AA	AA	AA	AA	AA	AA	AA
S006	AA	AA	AA	AA	AA	AA	AA	AA	AA	AA
S007	AA	AA	AA	AA	AA	AA	AA	AA	AA	AA
S008	AA	AA	AA	AA	AA	AA	AA	AA	AA	AA
S009	AA	AA	AA	AA	AA	AA	AA	AA	AA	AA
S010	AA	AA	AA	AA	AA	AA	AA	AA	AA	AA
S011	AA	AA	AA	AA	AA	AA	AA	AA	AA	AA
S012	AA	AA	AA	AA	AA	AA	AA	AA	AA	AA
S013	AA	AA	AA	AA	AA	AA	AA	AA	AA	AA
S014	AA	AA	AA	AA	AA	AA	AA	AA	AA	AA
S015	AA	AA	AA	AA	AA	AA	AA	AA	AA	AA
S016	AA	AA	AA	AA	AA	AA	AA	AA	AA	AA
S017	AA	AA	AA	AA	AA	AA	AA	AA	AA	AA
S018	AA	AA	AA	AA	AA	AA	AA	AA	AA	AA
S019	AA	AA	AA	AA	AA	AA	AA	AA	AA	AA
S020	AA	AA	AA	AA	AA	AA	AA	AA	AA	AA
S021	AA	AA	AA	AA	AA	AA	AA	AA	AA	AA
S022	AA	AA	AA	AA	AA	AA	AA	AA	AA	AA
S023	AA	AA	AA	AA	AA	AA	AA	AA	AA	AA
S024	AA	AA	AA	AA	AA	AA	AA	AA	AA	AA
S025	AA	AA	AA	AA	AA	AA	AA	AA	AA	AA
S026	AA	AA	AA	AA	AA	AA	AA	AA	AA	AA
S027	AA	AA	AA	AA	AA	AA	AA	AA	AA	AA
S028	AA	AA	AA	AA	AA	AA	AA	AA	AA	AA
S029	AA	AA	AA	AA	AA	AA	AA	AA	AA	AA
S030	AA	AA	AA	AA	AA	AA	AA	AA	AA	AA
S031	AA	AA	AA	AA	AA	AA	AA	AA	AA	AA
S032	AA	AA	AA	AA	AA	AA	AA	AA	AA	AA
S033	AA	AA	AA	AA	AA	AA	AA	AA	AA	AA
S034	AA	AA	AA	AA	AA	AA	AA	AA	AA	AA
S035	AA	AA	AA	AA	AA	AA	AA	AA	AA	AA
S036	AA	AA	AA	AA	AA	AA	AA	AA	AA	AA
S037	AA	AA	AA	AA	AA	AA	AA	AA	AA	AA
S038	AA	AA	AA	AA	AA	AA	AA	AA	AA	AA
S039	AA	AA	AA	AA	AA	AA	AA	AA	AA	AA
S040	AA	AA	AA	AA	AA	AA	AA	AA	AA	AA
S041	AA	AA	AA	AA	AA	AA	AA	AA	AA	AA
S042	AA	AA	AA	AA	AA	AA	AA	AA	AA	AA
S043	AA	AA	AA	AA	AA	AA	AA	AA	AA	AA
S044	AA	AA	AA	AA	AA	AA	AA	AA	AA	AA
S045	AA	AA	AA	AA	AA	AA	AA	AA	AA	AA
S046	AA	AA	AA	AA	AA	AA	AA	AA	AA	AA
S047	AA	AA	AA	AA	AA	AA	AA	AA	AA	AA
S048	AA	AA	AA	AA	AA	AA	AA	AA	AA	AA
S049	AA	AA	AA	AA	AA	AA	AA	AA	AA	AA
S050	AA	AA	AA	AA	AA	AA	AA	AA	AA	AA
S051	AA	AA	AA	AA	AA	AA	AA	AA	AA	AA
S052	AA	AA	AA	AA	AA	AA	AA	AA	AA	AA
S053	AA	AA	AA	AA	AA	AA	AA	AA	AA	AA
S054	AA	AA	AA	AA	AA	AA	AA	AA	AA	AA
S055	AA	AA	AA	AA	AA	AA	AA	AA	AA	AA
S056	AA	AA	AA	AA	AA	AA	AA	AA	AA	AA
S057	AA	AA	AA	AA	AA	AA	AA	AA	AA	AA
S058	AA	AA	AA	AA	AA	AA	AA	AA	AA	AA
S059	AA	AA	AA	AA	AA	AA	AA	AA	AA	AA
S060	AA	AA	AA	AA	AA	AA	AA	AA	AA	AA
S061	AA	AA	AA	AA	AA	AA	AA	AA	AA	AA
S062	AA	AA	AA	AA	AA	AA	AA	AA	AA	AA
S063	AA	AA	AA	AA	AA	AA	AA	AA	AA	AA
S064	AA	AA	AA	AA	AA	AA	AA	AA	AA	AA
S065	AA	AA	AA	AA	AA	AA	AA	AA	AA	AA
S066	AA	AA	AA	AA	AA	AA	AA	AA	AA	AA
S067	AA	AA	AA	AA	AA	AA	AA	AA	AA	AA
S068	AA	AA	AA	AA	AA	AA	AA	AA	AA	AA
S069	AA	AA	AA	AA	AA	AA	AA	AA	AA	AA
S070	AA	AA	AA	AA	AA	AA	AA	AA	AA	AA
S071	AA	AA	AA	AA	AA	AA	AA	AA	AA	AA
S072	AA	AA	AA	AA	AA	AA	AA	AA	AA	AA
S073	AA	AA	AA	AA	AA	AA	AA	AA	AA	AA
S074	AA	AA	AA	AA	AA	AA	AA	AA	AA	AA
S075	AA	AA	AA	AA	AA	AA	AA	AA	AA	AA
S076	AA	AA	AA	AA	AA	AA	AA	AA	AA	AA
S077	AA	AA	AA	AA	AA	AA	AA	AA	AA	AA
S078	AA	AA	AA	AA	AA	AA	AA	AA	AA	AA
S079	AA	AA	AA	AA	AA	AA	AA	AA	AA	AA
S080	AA	AA	AA	AA	AA	AA	AA	AA	AA	AA
S081	CC	CC	CC	CC	CC	GG	GG	GG	GG	GG
S082	CC	CC	CC	CC	GG	GG	GG	GG	GG	GG
S083	CC	CC	CC	GG	GG	GG	GG	GG	GG	GG
S084	CC	CC	GG	GG	GG	GG	GG	GG	GG	GG
S085	CC	GG	GG	GG	GG	GG	GG	GG	GG	GG
S086	GG	GG	GG	GG	GG	GG	GG	GG	GG	AA
S087	GG	GG	GG	GG	GG	GG	GG	GG	AA	AA
S088	GG	GG	GG	GG	GG	GG	GG	AA	AA	AA
S089	GG	GG	GG	GG	GG	GG	AA	AA	AA	AA
S090	GG	GG	GG	GG	GG	AA	AA	AA	AA	AA
S091	GG	GG	GG	GG	AA	AA	AA	AA	AA	AA
S092	GG	GG	GG	AA	AA	AA	AA	AA	AA	AA
S093	GG	GG	AA	AA	AA	AA	AA	AA	AA	AA
S094	GG	AA	AA	AA	AA	AA	AA	AA	AA	AA
S095	GG	GG	GG	GG	GG	GG	GG	GG	GG	TT
S096	GG	GG	GG	GG	GG	GG	GG	GG	TT	TT
S097	GG	GG	GG	GG	GG	GG	GG	TT	TT	TT
S098	GG	GG	GG	GG	GG	GG	TT	TT	TT	TT
S099	GG	GG	GG	GG	GG	TT	TT	TT	TT	TT
S100	GG	GG	GG	GG	TT	TT	TT	TT	TT	TT
S101	GG	GG	GG	TT	TT	TT	TT	TT	TT	TT
S102	GG	GG	TT	TT	TT	TT	TT	TT	TT	TT
S103	GG	TT	TT	TT	TT	TT	TT	TT	TT	TT
S104	GG	GG	GG	GG	GG	GG	GG	GG	GG	CC
S105	GG	GG	GG	GG	GG	GG	GG	GG	CC	CC
S106	GG	GG	GG	GG	GG	GG	GG	CC	CC	CC
S107	GG	GG	GG	GG	GG	GG	CC	CC	CC	CC
S108	GG	GG	GG	GG	GG	CC	CC	CC	CC	CC
S109	GG	GG	GG	GG	CC	CC	CC	CC	CC	CC
S110	GG	GG	GG	CC	CC	CC	CC	CC	CC	CC
S111	GG	GG	CC	CC	CC	CC	CC	CC	CC	CC
S112	GG	CC	CC	CC	CC	CC	CC	CC	CC	CC
S113	AA	AA	AA	AA	AA	AA	AA	AA	AA	AT
S114	AA	AA	AA	AA	AA	AA	AA	AA	AT	AT
S115	AA	AA	AA	AA	AA	AA	AA	AT	AT	AT
S116	AA	AA	AA	AA	AA	AA	AT	AT	AT	AT
S117	AA	AA	AA	AA	AA	AT	AT	AT	AT	AT
S118	AA	AA	AA	AA	AT	AT	AT	AT	AT	AT
S119	AA	AA	AA	AT	AT	AT	AT	AT	AT	AT
S120	AA	AA	AT	AT	AT	AT	AT	AT	AT	AT
S121	AA	AT	AT	AT	AT	AT	AT	AT	AT	AT
S122	AT	AT	AT	AT	AT	AT	AT	AT	AT	AT
S123	AA	AA	AA	AA	AA	AA	AA	AA	AA	AC
S124	AA	AA	AA	AA	AA	AA	AA	AA	AC	AC
S125	AA	AA	AA	AA	AA	AA	AA	AC	AC	AC
S126	AA	AA	AA	AA	AA	AA	AC	AC	AC	AC
S127	AA	AA	AA	AA	AA	AC	AC	AC	AC	AC
S128	AA	AA	AA	AA	AC	AC	AC	AC	AC	AC
S129	AA	AA	AA	AC	AC	AC	AC	AC	AC	AC
S130	AA	AA	AC	AC	AC	AC	AC	AC	AC	AC
S131	AA	AC	AC	AC	AC	AC	AC	AC	AC	AC
S132	AC	AC	AC	AC	AC	AC	AC	AC	AC	AC
S133	AA	AA	AA	AA	AA	AA	AA	AA	AA	AG
S134	AA	AA	AA	AA	AA	AA	AA	AA	AG	AG
S135	AA	AA	AA	AA	AA	AA	AA	AG	AG	AG
S136	AA	AA	AA	AA	AA	AA	AG	AG	AG	AG
S137	AA	AA	AA	AA	AA	AG	AG	AG	AG	AG
S138	AA	AA	AA	AA	AG	AG	AG	AG	AG	AG
S139	AA	AA	AA	AG	AG	AG	AG	AG	AG	AG
S140	AA	AA	AG	AG	AG	AG	AG	AG	AG	AG
S141	AA	AG	AG	AG	AG	AG	AG	AG	AG	AG
S142	AG	AG	AG	AG	AG	AG	AG	AG	AG	AG
S143	AA	AA	AA	AA	AA	AA	AA	AA	AA	TC
S144	AA	AA	AA	AA	AA	AA	AA	AA	TC	TC
S145	AA	AA	AA	AA	AA	AA	AA	TC	TC	TC
S146	AA	AA	AA	AA	AA	AA	TC	TC	TC	TC
S147	AA	AA	AA	AA	AA	TC	TC	TC	TC	TC
S148	AA	AA	AA	AA	TC	TC	TC	TC	TC	TC
S149	AA	AA	AA	TC	TC	TC	TC	TC	TC	TC
S150	AA	AA	TC	TC	TC	TC	TC	TC	TC	TC
S151	AA	TC	TC	TC	TC	TC	TC	TC	TC	TC
S152	TC	TC	TC	TC	TC	TC	TC	TC	TC	TC
S153	AA	AA	AA	AA	AA	AA	AA	AA	AA	TG
S154	AA	AA	AA	AA	AA	AA	AA	AA	TG	TG
S155	AA	AA	AA	AA	AA	AA	AA	TG	TG	TG
S156	AA	AA	AA	AA	AA	AA	TG	TG	TG	TG
S157	AA	AA	AA	AA	AA	TG	TG	TG	TG	TG
S158	AA	AA	AA	AA	TG	TG	TG	TG	TG	TG
S159	AA	AA	AA	TG	TG	TG	TG	TG	TG	TG
S160	AA	AA	TG	TG	TG	TG	TG	TG	TG	TG
S161	AA	TG	TG	TG	TG	TG	TG	TG	TG	TG
S162	TG	TG	TG	TG	TG	TG	TG	TG	TG	TG
S163	AA	AA	AA	AA	AA	AA	AA	AA	AA	CG
S164	AA	AA	AA	AA	AA	AA	AA	AA	CG	CG
S165	AA	AA	AA	AA	AA	AA	AA	CG	CG	CG
S166	AA	AA	AA	AA	AA	AA	CG	CG	CG	CG
S167	AA	AA	AA	AA	AA	CG	CG	CG	CG	CG
S168	AA	AA	AA	AA	CG	CG	CG	CG	CG	CG
S169	AA	AA	AA	CG	CG	CG	CG	CG	CG	CG
S170	AA	AA	CG	CG	CG	CG	CG	CG	CG	CG
S171	AA	CG	CG	CG	CG	CG	CG	CG	CG	CG
S172	CG	CG	CG	CG	CG	CG	CG	CG	CG	CG
S173	TT	TT	TT	TT	TT	TT	TT	TT	TT	AT
S174	TT	TT	TT	TT	TT	TT	TT	TT	AT	AT
S175	TT	TT	TT	TT	TT	TT	TT	AT	AT	AT
S176	TT	TT	TT	TT	TT	TT	AT	AT	AT	AT
S177	TT	TT	TT	TT	TT	AT	AT	AT	AT	AT
S178	TT	TT	TT	TT	AT	AT	AT	AT	AT	AT
S179	TT	TT	TT	AT	AT	AT	AT	AT	AT	AT
S180	TT	TT	AT	AT	AT	AT	AT	AT	AT	AT
S181	TT	AT	AT	AT	AT	AT	AT	AT	AT	AT
S182	TT	TT	TT	TT	TT	TT	TT	TT	TT	AC
S183	TT	TT	TT	TT	TT	TT	TT	TT	AC	AC
S184	TT	TT	TT	TT	TT	TT	TT	AC	AC	AC
S185	TT	TT	TT	TT	TT	TT	AC	AC	AC	AC
S186	TT	TT	TT	TT	TT	AC	AC	AC	AC	AC
S187	TT	TT	TT	TT	AC	AC	AC	AC	AC	AC
S188	TT	TT	TT	AC	AC	AC	AC	AC	AC	AC
S189	TT	TT	AC	AC	AC	AC	AC	AC	AC	AC
S190	TT	AC	AC	AC	AC	AC	AC	AC	AC	AC
S191	TT	TT	TT	TT	TT	TT	TT	TT	TT	AG
S192	TT	TT	TT	TT	TT	TT	TT	TT	AG	AG
S193	TT	TT	TT	TT	TT	TT	TT	AG	AG	AG
S194	TT	TT	TT	TT	TT	TT	AG	AG	AG	AG
S195	TT	TT	TT	TT	TT	AG	AG	AG	AG	AG
S196	TT	TT	TT	TT	AG	AG	AG	AG	AG	AG
S197	TT	TT	TT	AG	AG	AG	AG	AG	AG	AG
S198	TT	TT	AG	AG	AG	AG	AG	AG	AG	AG
S199	TT	AG	AG	AG	AG	AG	AG	AG	AG	AG
S200	TT	TT	TT	TT	TT	TT	TT	TT	TT	TC
S201	TT	TT	TT	TT	TT	TT	TT	TT	TC	TC
S202	TT	TT	TT	TT	TT	TT	TT	TC	TC	TC
S203	TT	TT	TT	TT	TT	TT	TC	TC	TC	TC
S204	TT	TT	TT	TT	TT	TC	TC	TC	TC	TC
S205	TT	TT	TT	TT	TC	TC	TC	TC	TC	TC
S206	TT	TT	TT	TC	TC	TC	TC	TC	TC	TC

## Sheet: 90-1
No	L01	L02	L03	L04	L05	L06	L07	L08	L09	L10
S001	AA	AA	AA	AA	AA	AA	AA	AA	AA	AA
S002	AA	AA	AA	AA	AA	AA	AA	AA	AA	AA
S003	AA	AA	AA	AA	AA	AA	AA	AA	AA	AA
S004	AA	AA	AA	AA	AA	AA	AA	AA	AA	AA
S005	AA	AA	AA	AA	AA	AA	AA	AA	AA	AA
S006	AA	AA	AA	AA	AA	AA	AA	AA	AA	AA
S007	AA	AA	AA	AA	AA	AA	AA	AA	AA	AA
S008	AA	AA	AA	AA	AA	AA	AA	AA	AA	AA
S009	AA	AA	AA	AA	AA	AA	AA	AA	AA	AA
S010	AA	AA	AA	AA	AA	AA	AA	AA	AA	AA
S011	AA	AA	AA	AA	AA	AA	AA	AA	AA	AA
S012	AA	AA	AA	AA	AA	AA	AA	AA	AA	AA
S013	AA	AA	AA	AA	AA	AA	AA	AA	AA	AA
S014	AA	AA	AA	AA	AA	AA	AA	AA	AA	AA
S015	AA	AA	AA	AA	AA	AA	AA	AA	AA	AA
S016	AA	AA	AA	AA	AA	AA	AA	AA	AA	AA
S017	AA	AA	AA	AA	AA	AA	AA	AA	AA	AA
S018	AA	AA	AA	AA	AA	AA	AA	AA	AA	AA
S019	AA	AA	AA	AA	AA	AA	AA	AA	AA	AA
S020	AA	AA	AA	AA	AA	AA	AA	AA	AA	AA
S021	AA	AA	AA	AA	AA	AA	AA	AA	AA	AA
S022	AA	AA	AA	AA	AA	AA	AA	AA	AA	AA
S023	AA	AA	AA	AA	AA	AA	AA	AA	AA	AA
S024	AA	AA	AA	AA	AA	AA	AA	AA	AA	AA
S025	AA	AA	AA	AA	AA	AA	AA	AA	AA	AA
S026	AA	AA	AA	AA	AA	AA	AA	AA	AA	AA
S027	AA	AA	AA	AA	AA	AA	AA	AA	AA	AA
S028	AA	AA	AA	AA	AA	AA	AA	AA	AA	AA
S029	AA	AA	AA	AA	AA	AA	AA	AA	AA	AA
S030	AA	AA	AA	AA	AA	AA	AA	AA	AA	AA
S031	AA	AA	AA	AA	AA	AA	AA	AA	AA	AA
S032	AA	AA	AA	AA	AA	AA	AA	AA	AA	AA
S033	AA	AA	AA	AA	AA	AA	AA	AA	AA	AA
S034	AA	AA	AA	AA	AA	AA	AA	AA	AA	AA
S035	AA	AA	AA	AA	AA	AA	AA	AA	AA	AA
S036	AA	AA	AA	AA	AA	AA	AA	AA	AA	AA
S037	AA	AA	AA	AA	AA	AA	AA	AA	AA	AA
S038	AA	AA	AA	AA	AA	AA	AA	AA	AA	AA
S039	AA	AA	AA	AA	AA	AA	AA	AA	AA	AA
S040	AA	AA	AA	AA	AA	AA	AA	AA	AA	AA
S041	AA	AA	AA	AA	AA	AA	AA	AA	AA	AA
S042	AA	AA	AA	AA	AA	AA	AA	AA	AA	AA
S043	AA	AA	AA	AA	AA	AA	AA	AA	AA	AA
S044	AA	AA	AA	AA	AA	AA	AA	AA	AA	AA
S045	AA	AA	AA	AA	AA	AA	AA	AA	AA	AA
S046	AA	AA	AA	AA	AA	AA	AA	AA	AA	AA
S047	AA	AA	AA	AA	AA	AA	AA	AA	AA	AA
S048	AA	AA	AA	AA	AA	AA	AA	AA	AA	AA
S049	AA	AA	AA	AA	AA	AA	AA	AA	AA	AA
S050	AA	AA	AA	AA	AA	AA	AA	AA	AA	AA
S051	AA	AA	AA	AA	AA	AA	AA	AA	AA	AA
S052	AA	AA	AA	AA	AA	AA	AA	AA	AA	AA
S053	AA	AA	AA	AA	AA	AA	AA	AA	AA	AA
S054	AA	AA	AA	AA	AA	AA	AA	AA	AA	AA
S055	AA	AA	AA	AA	AA	AA	AA	AA	AA	AA
S056	AA	AA	AA	AA	AA	AA	AA	AA	AA	AA
S057	AA	AA	AA	AA	AA	AA	AA	AA	AA	AA
S058	AA	AA	AA	AA	AA	AA	AA	AA	AA	AA
S059	AA	AA	AA	AA	AA	AA	AA	AA	AA	AA
S060	AA	AA	AA	AA	AA	AA	AA	AA	AA	AA
S061	AA	AA	AA	AA	AA	AA	AA	AA	AA	AA
S062	AA	AA	AA	AA	AA	AA	AA	AA	AA	AA
S063	AA	AA	AA	AA	AA	AA	AA	AA	AA	AA
S064	AA	AA	AA	AA	AA	AA	AA	AA	AA	AA
S065	AA	AA	AA	AA	AA	AA	AA	AA	AA	AA
S066	AA	AA	AA	AA	AA	AA	AA	AA	AA	AA
S067	AA	AA	AA	AA	AA	AA	AA	AA	AA	AA
S068	AA	AA	AA	AA	AA	AA	AA	AA	AA	AA
S069	AA	AA	AA	AA	AA	AA	AA	AA	AA	AA
S070	AA	AA	AA	AA	AA	AA	AA	AA	AA	AA
S071	AA	AA	AA	AA	AA	AA	AA	AA	AA	AA
S072	AA	AA	AA	AA	AA	AA	AA	AA	AA	AA
S073	AA	AA	AA	AA	AA	AA	AA	AA	AA	AA
S074	AA	AA	AA	AA	AA	AA	AA	AA	AA	AA
S075	AA	AA	AA	AA	AA	AA	AA	AA	AA	AA
S076	AA	AA	AA	AA	AA	AA	AA	AA	AA	AA
S077	AA	AA	AA	AA	AA	AA	AA	AA	AA	AA
S078	AA	AA	AA	AA	AA	AA	AA	AA	AA	AA
S079	AA	AA	AA	AA	AA	AA	AA	AA	AA	AA
S080	AA	AA	AA	AA	AA	AA	AA	AA	AA	AA
S081	AA	AA	AA	AA	AA	AA	AA	AA	AA	AA
S082	AA	AA	AA	AA	AA	AA	AA	AA	AA	AA
S083	AA	AA	AA	AA	AA	AA	AA	AA	AA	AA
S084	AA	AA	AA	AA	AA	AA	AA	AA	AA	AA
S085	AA	AA	AA	AA	AA	AA	AA	AA	AA	AA
S086	AA	AA	AA	AA	AA	AA	AA	AA	AA	AA
S087	AA	AA	AA	AA	AA	AA	AA	AA	AA	AA
S088	AA	AA	AA	AA	AA	AA	AA	AA	AA	AA
S089	AA	AA	AA	AA	AA	AA	AA	AA	AA	AA
S090	AA	AA	AA	AA	AA	AA	AA	AA	AA	AA
S091	GG	GG	GG	GG	AA	AA	AA	AA	AA	AA
S092	GG	GG	GG	AA	AA	AA	AA	AA	AA	AA
S093	GG	GG	AA	AA	AA	AA	AA	AA	AA	AA
S094	GG	AA	AA	AA	AA	AA	AA	AA	AA	AA
S095	GG	GG	GG	GG	GG	GG	GG	GG	GG	TT
S096	GG	GG	GG	GG	GG	GG	GG	GG	TT	TT
S097	GG	GG	GG	GG	GG	GG	GG	TT	TT	TT
S098	GG	GG	GG	GG	GG	GG	TT	TT	TT	TT
S099	GG	GG	GG	GG	GG	TT	TT	TT	TT	TT
S100	GG	GG	GG	GG	TT	TT	TT	TT	TT	TT
S101	GG	GG	GG	TT	TT	TT	TT	TT	TT	TT
S102	GG	GG	TT	TT	TT	TT	TT	TT	TT	TT
S103	GG	TT	TT	TT	TT	TT	TT	TT	TT	TT
S104	GG	GG	GG	GG	GG	GG	GG	GG	GG	CC
S105	GG	GG	GG	GG	GG	GG	GG	GG	CC	CC
S106	GG	GG	GG	GG	GG	GG	GG	CC	CC	CC
S107	GG	GG	GG	GG	GG	GG	CC	CC	CC	CC
S108	GG	GG	GG	GG	GG	CC	CC	CC	CC	CC
S109	GG	GG	GG	GG	CC	CC	CC	CC	CC	CC
S110	GG	GG	GG	CC	CC	CC	CC	CC	CC	CC
S111	GG	GG	CC	CC	CC	CC	CC	CC	CC	CC
S112	GG	CC	CC	CC	CC	CC	CC	CC	CC	CC
S113	AA	AA	AA	AA	AA	AA	AA	AA	AA	AT
S114	AA	AA	AA	AA	AA	AA	AA	AA	AT	AT
S115	AA	AA	AA	AA	AA	AA	AA	AT	AT	AT
S116	AA	AA	AA	AA	AA	AA	AT	AT	AT	AT
S117	AA	AA	AA	AA	AA	AT	AT	AT	AT	AT
S118	AA	AA	AA	AA	AT	AT	AT	AT	AT	AT
S119	AA	AA	AA	AT	AT	AT	AT	AT	AT	AT
S120	AA	AA	AT	AT	AT	AT	AT	AT	AT	AT
S121	AA	AT	AT	AT	AT	AT	AT	AT	AT	AT
S122	AT	AT	AT	AT	AT	AT	AT	AT	AT	AT
S123	AA	AA	AA	AA	AA	AA	AA	AA	AA	AC
S124	AA	AA	AA	AA	AA	AA	AA	AA	AC	AC
S125	AA	AA	AA	AA	AA	AA	AA	AC	AC	AC
S126	AA	AA	AA	AA	AA	AA	AC	AC	AC	AC
S127	AA	AA	AA	AA	AA	AC	AC	AC	AC	AC
S128	AA	AA	AA	AA	AC	AC	AC	AC	AC	AC
S129	AA	AA	AA	AC	AC	AC	AC	AC	AC	AC
S130	AA	AA	AC	AC	AC	AC	AC	AC	AC	AC
S131	AA	AC	AC	AC	AC	AC	AC	AC	AC	AC
S132	AC	AC	AC	AC	AC	AC	AC	AC	AC	AC
S133	AA	AA	AA	AA	AA	AA	AA	AA	AA	AG
S134	AA	AA	AA	AA	AA	AA	AA	AA	AG	AG
S135	AA	AA	AA	AA	AA	AA	AA	AG	AG	AG
S136	AA	AA	AA	AA	AA	AA	AG	AG	AG	AG
S137	AA	AA	AA	AA	AA	AG	AG	AG	AG	AG
S138	AA	AA	AA	AA	AG	AG	AG	AG	AG	AG
S139	AA	AA	AA	AG	AG	AG	AG	AG	AG	AG
S140	AA	AA	AG	AG	AG	AG	AG	AG	AG	AG
S141	AA	AG	AG	AG	AG	AG	AG	AG	AG	AG
S142	AG	AG	AG	AG	AG	AG	AG	AG	AG	AG
S143	AA	AA	AA	AA	AA	AA	AA	AA	AA	TC
S144	AA	AA	AA	AA	AA	AA	AA	AA	TC	TC
S145	AA	AA	AA	AA	AA	AA	AA	TC	TC	TC
S146	AA	AA	AA	AA	AA	AA	TC	TC	TC	TC
S147	AA	AA	AA	AA	AA	TC	TC	TC	TC	TC
S148	AA	AA	AA	AA	TC	TC	TC	TC	TC	TC
S149	AA	AA	AA	TC	TC	TC	TC	TC	TC	TC
S150	AA	AA	TC	TC	TC	TC	TC	TC	TC	TC
S151	AA	TC	TC	TC	TC	TC	TC	TC	TC	TC
S152	TC	TC	TC	TC	TC	TC	TC	TC	TC	TC
S153	AA	AA	AA	AA	AA	AA	AA	AA	AA	TG
S154	AA	AA	AA	AA	AA	AA	AA	AA	TG	TG
S155	AA	AA	AA	AA	AA	AA	AA	TG	TG	TG
S156	AA	AA	AA	AA	AA	AA	TG	TG	TG	TG
S157	AA	AA	AA	AA	AA	TG	TG	TG	TG	TG
S158	AA	AA	AA	AA	TG	TG	TG	TG	TG	TG
S159	AA	AA	AA	TG	TG	TG	TG	TG	TG	TG
S160	AA	AA	TG	TG	TG	TG	TG	TG	TG	TG
S161	AA	TG	TG	TG	TG	TG	TG	TG	TG	TG
S162	TG	TG	TG	TG	TG	TG	TG	TG	TG	TG
S163	AA	AA	AA	AA	AA	AA	AA	AA	AA	CG
S164	AA	AA	AA	AA	AA	AA	AA	AA	CG	CG
S165	AA	AA	AA	AA	AA	AA	AA	CG	CG	CG
S166	AA	AA	AA	AA	AA	AA	CG	CG	CG	CG
S167	AA	AA	AA	AA	AA	CG	CG	CG	CG	CG
S168	AA	AA	AA	AA	CG	CG	CG	CG	CG	CG
S169	AA	AA	AA	CG	CG	CG	CG	CG	CG	CG
S170	AA	AA	CG	CG	CG	CG	CG	CG	CG	CG
S171	AA	CG	CG	CG	CG	CG	CG	CG	CG	CG
S172	CG	CG	CG	CG	CG	CG	CG	CG	CG	CG
S173	TT	TT	TT	TT	TT	TT	TT	TT	TT	AT
S174	TT	TT	TT	TT	TT	TT	TT	TT	AT	AT
S175	TT	TT	TT	TT	TT	TT	TT	AT	AT	AT
S176	TT	TT	TT	TT	TT	TT	AT	AT	AT	AT
S177	TT	TT	TT	TT	TT	AT	AT	AT	AT	AT
S178	TT	TT	TT	TT	AT	AT	AT	AT	AT	AT
S179	TT	TT	TT	AT	AT	AT	AT	AT	AT	AT
S180	TT	TT	AT	AT	AT	AT	AT	AT	AT	AT
S181	TT	AT	AT	AT	AT	AT	AT	AT	AT	AT
S182	TT	TT	TT	TT	TT	TT	TT	TT	TT	AC
S183	TT	TT	TT	TT	TT	TT	TT	TT	AC	AC
S184	TT	TT	TT	TT	TT	TT	TT	AC	AC	AC
S185	TT	TT	TT	TT	TT	TT	AC	AC	AC	AC
S186	TT	TT	TT	TT	TT	AC	AC	AC	AC	AC
S187	TT	TT	TT	TT	AC	AC	AC	AC	AC	AC
S188	TT	TT	TT	AC	AC	AC	AC	AC	AC	AC
S189	TT	TT	AC	AC	AC	AC	AC	AC	AC	AC
S190	TT	AC	AC	AC	AC	AC	AC	AC	AC	AC
S191	TT	TT	TT	TT	TT	TT	TT	TT	TT	AG
S192	TT	TT	TT	TT	TT	TT	TT	TT	AG	AG
S193	TT	TT	TT	TT	TT	TT	TT	AG	AG	AG
S194	TT	TT	TT	TT	TT	TT	AG	AG	AG	AG
S195	TT	TT	TT	TT	TT	AG	AG	AG	AG	AG
S196	TT	TT	TT	TT	AG	AG	AG	AG	AG	AG
S197	TT	TT	TT	AG	AG	AG	AG	AG	AG	AG
S198	TT	TT	AG	AG	AG	AG	AG	AG	AG	AG
S199	TT	AG	AG	AG	AG	AG	AG	AG	AG	AG
S200	TT	TT	TT	TT	TT	TT	TT	TT	TT	TC
S201	TT	TT	TT	TT	TT	TT	TT	TT	TC	TC
S202	TT	TT	TT	TT	TT	TT	TT	TC	TC	TC
S203	TT	TT	TT	TT	TT	TT	TC	TC	TC	TC
S204	TT	TT	TT	TT	TT	TC	TC	TC	TC	TC
S205	TT	TT	TT	TT	TC	TC	TC	TC	TC	TC
S206	TT	TT	TT	TC	TC	TC	TC	TC	TC	TC

[truncated: 11 more sheets: 100-1, 110-1, 120-1, 130-1, 140-1, 150-1, 160-1, 170-1, 180-1, 190-1, 205-1]
