# Supplementary material for: Variety Discrimination Power: An Appraisal Index for Loci Combination Screening Applied to Plant Variety Discrimination
Source: Front Plant Sci. 2021 Mar 18;12:566796. doi: 10.3389/fpls.2021.566796 (PMC8014032; doi:10.3389/fpls.2021.566796)
Supplement: Supplementary Table 1 — Simulated SNP data array 1 of gradient variety difference degree. [file Data_Sheet_1.zip › Supplementary Table 4 Simulated SNP data array 4 of gradient variety difference degree.xlsx]

## Sheet: 10-0
No	L01	L02	L03	L04	L05	L06	L07	L08	L09	L10
S001	AA	AA	AA	AA	AA	AA	AA	AA	AA	AA
S002	AA	AA	AA	AA	AA	AA	AA	AA	AA	TT
S003	AA	AA	AA	AA	AA	AA	AA	AA	TT	TT
S004	AA	AA	AA	AA	AA	AA	AA	TT	TT	TT
S005	AA	AA	AA	AA	AA	AA	TT	TT	TT	TT
S006	AA	AA	AA	AA	AA	TT	TT	TT	TT	TT
S007	AA	AA	AA	AA	TT	TT	TT	TT	TT	TT
S008	AA	AA	AA	TT	TT	TT	TT	TT	TT	TT
S009	AA	AA	TT	TT	TT	TT	TT	TT	TT	TT
S010	AA	TT	TT	TT	TT	TT	TT	TT	TT	TT
S011	TT	TT	TT	TT	TT	TT	TT	TT	TT	TT
S012	AA	AA	AA	AA	AA	AA	AA	AA	AA	CC
S013	AA	AA	AA	AA	AA	AA	AA	AA	CC	CC
S014	AA	AA	AA	AA	AA	AA	AA	CC	CC	CC
S015	AA	AA	AA	AA	AA	AA	CC	CC	CC	CC
S016	AA	AA	AA	AA	AA	CC	CC	CC	CC	CC
S017	AA	AA	AA	AA	CC	CC	CC	CC	CC	CC
S018	AA	AA	AA	CC	CC	CC	CC	CC	CC	CC
S019	AA	AA	CC	CC	CC	CC	CC	CC	CC	CC
S020	AA	CC	CC	CC	CC	CC	CC	CC	CC	CC
S021	CC	CC	CC	CC	CC	CC	CC	CC	CC	CC
S022	AA	AA	AA	AA	AA	AA	AA	AA	AA	GG
S023	AA	AA	AA	AA	AA	AA	AA	AA	GG	GG
S024	AA	AA	AA	AA	AA	AA	AA	GG	GG	GG
S025	AA	AA	AA	AA	AA	AA	GG	GG	GG	GG
S026	AA	AA	AA	AA	AA	GG	GG	GG	GG	GG
S027	AA	AA	AA	AA	GG	GG	GG	GG	GG	GG
S028	AA	AA	AA	GG	GG	GG	GG	GG	GG	GG
S029	AA	AA	GG	GG	GG	GG	GG	GG	GG	GG
S030	AA	GG	GG	GG	GG	GG	GG	GG	GG	GG
S031	GG	GG	GG	GG	GG	GG	GG	GG	GG	GG
S032	TT	TT	TT	TT	TT	TT	TT	TT	TT	AA
S033	TT	TT	TT	TT	TT	TT	TT	TT	AA	AA
S034	TT	TT	TT	TT	TT	TT	TT	AA	AA	AA
S035	TT	TT	TT	TT	TT	TT	AA	AA	AA	AA
S036	TT	TT	TT	TT	TT	AA	AA	AA	AA	AA
S037	TT	TT	TT	TT	AA	AA	AA	AA	AA	AA
S038	TT	TT	TT	AA	AA	AA	AA	AA	AA	AA
S039	TT	TT	AA	AA	AA	AA	AA	AA	AA	AA
S040	TT	AA	AA	AA	AA	AA	AA	AA	AA	AA
S041	TT	TT	TT	TT	TT	TT	TT	TT	TT	CC
S042	TT	TT	TT	TT	TT	TT	TT	TT	CC	CC
S043	TT	TT	TT	TT	TT	TT	TT	CC	CC	CC
S044	TT	TT	TT	TT	TT	TT	CC	CC	CC	CC
S045	TT	TT	TT	TT	TT	CC	CC	CC	CC	CC
S046	TT	TT	TT	TT	CC	CC	CC	CC	CC	CC
S047	TT	TT	TT	CC	CC	CC	CC	CC	CC	CC
S048	TT	TT	CC	CC	CC	CC	CC	CC	CC	CC
S049	TT	CC	CC	CC	CC	CC	CC	CC	CC	CC
S050	TT	TT	TT	TT	TT	TT	TT	TT	TT	GG
S051	TT	TT	TT	TT	TT	TT	TT	TT	GG	GG
S052	TT	TT	TT	TT	TT	TT	TT	GG	GG	GG
S053	TT	TT	TT	TT	TT	TT	GG	GG	GG	GG
S054	TT	TT	TT	TT	TT	GG	GG	GG	GG	GG
S055	TT	TT	TT	TT	GG	GG	GG	GG	GG	GG
S056	TT	TT	TT	GG	GG	GG	GG	GG	GG	GG
S057	TT	TT	GG	GG	GG	GG	GG	GG	GG	GG
S058	TT	GG	GG	GG	GG	GG	GG	GG	GG	GG
S059	CC	CC	CC	CC	CC	CC	CC	CC	CC	AA
S060	CC	CC	CC	CC	CC	CC	CC	CC	AA	AA
S061	CC	CC	CC	CC	CC	CC	CC	AA	AA	AA
S062	CC	CC	CC	CC	CC	CC	AA	AA	AA	AA
S063	CC	CC	CC	CC	CC	AA	AA	AA	AA	AA
S064	CC	CC	CC	CC	AA	AA	AA	AA	AA	AA
S065	CC	CC	CC	AA	AA	AA	AA	AA	AA	AA
S066	CC	CC	AA	AA	AA	AA	AA	AA	AA	AA
S067	CC	AA	AA	AA	AA	AA	AA	AA	AA	AA
S068	CC	CC	CC	CC	CC	CC	CC	CC	CC	TT
S069	CC	CC	CC	CC	CC	CC	CC	CC	TT	TT
S070	CC	CC	CC	CC	CC	CC	CC	TT	TT	TT
S071	CC	CC	CC	CC	CC	CC	TT	TT	TT	TT
S072	CC	CC	CC	CC	CC	TT	TT	TT	TT	TT
S073	CC	CC	CC	CC	TT	TT	TT	TT	TT	TT
S074	CC	CC	CC	TT	TT	TT	TT	TT	TT	TT
S075	CC	CC	TT	TT	TT	TT	TT	TT	TT	TT
S076	CC	TT	TT	TT	TT	TT	TT	TT	TT	TT
S077	CC	CC	CC	CC	CC	CC	CC	CC	CC	GG
S078	CC	CC	CC	CC	CC	CC	CC	CC	GG	GG
S079	CC	CC	CC	CC	CC	CC	CC	GG	GG	GG
S080	CC	CC	CC	CC	CC	CC	GG	GG	GG	GG
S081	CC	CC	CC	CC	CC	GG	GG	GG	GG	GG
S082	CC	CC	CC	CC	GG	GG	GG	GG	GG	GG
S083	CC	CC	CC	GG	GG	GG	GG	GG	GG	GG
S084	CC	CC	GG	GG	GG	GG	GG	GG	GG	GG
S085	CC	GG	GG	GG	GG	GG	GG	GG	GG	GG
S086	GG	GG	GG	GG	GG	GG	GG	GG	GG	AA
S087	GG	GG	GG	GG	GG	GG	GG	GG	AA	AA
S088	GG	GG	GG	GG	GG	GG	GG	AA	AA	AA
S089	GG	GG	GG	GG	GG	GG	AA	AA	AA	AA
S090	GG	GG	GG	GG	GG	AA	AA	AA	AA	AA
S091	GG	GG	GG	GG	AA	AA	AA	AA	AA	AA
S092	GG	GG	GG	AA	AA	AA	AA	AA	AA	AA
S093	GG	GG	AA	AA	AA	AA	AA	AA	AA	AA
S094	GG	AA	AA	AA	AA	AA	AA	AA	AA	AA
S095	GG	GG	GG	GG	GG	GG	GG	GG	GG	TT
S096	GG	GG	GG	GG	GG	GG	GG	GG	TT	TT
S097	GG	GG	GG	GG	GG	GG	GG	TT	TT	TT
S098	GG	GG	GG	GG	GG	GG	TT	TT	TT	TT
S099	GG	GG	GG	GG	GG	TT	TT	TT	TT	TT
S100	GG	GG	GG	GG	TT	TT	TT	TT	TT	TT
S101	GG	GG	GG	TT	TT	TT	TT	TT	TT	TT
S102	GG	GG	TT	TT	TT	TT	TT	TT	TT	TT
S103	GG	TT	TT	TT	TT	TT	TT	TT	TT	TT
S104	GG	GG	GG	GG	GG	GG	GG	GG	GG	CC
S105	GG	GG	GG	GG	GG	GG	GG	GG	CC	CC
S106	GG	GG	GG	GG	GG	GG	GG	CC	CC	CC
S107	GG	GG	GG	GG	GG	GG	CC	CC	CC	CC
S108	GG	GG	GG	GG	GG	CC	CC	CC	CC	CC
S109	GG	GG	GG	GG	CC	CC	CC	CC	CC	CC
S110	GG	GG	GG	CC	CC	CC	CC	CC	CC	CC
S111	GG	GG	CC	CC	CC	CC	CC	CC	CC	CC
S112	GG	CC	CC	CC	CC	CC	CC	CC	CC	CC
S113	AA	AA	AA	AA	AA	AA	AA	AA	AA	AT
S114	AA	AA	AA	AA	AA	AA	AA	AA	AT	AT
S115	AA	AA	AA	AA	AA	AA	AA	AT	AT	AT
S116	AA	AA	AA	AA	AA	AA	AT	AT	AT	AT
S117	AA	AA	AA	AA	AA	AT	AT	AT	AT	AT
S118	AA	AA	AA	AA	AT	AT	AT	AT	AT	AT
S119	AA	AA	AA	AT	AT	AT	AT	AT	AT	AT
S120	AA	AA	AT	AT	AT	AT	AT	AT	AT	AT
S121	AA	AT	AT	AT	AT	AT	AT	AT	AT	AT
S122	AT	AT	AT	AT	AT	AT	AT	AT	AT	AT
S123	AA	AA	AA	AA	AA	AA	AA	AA	AA	AC
S124	AA	AA	AA	AA	AA	AA	AA	AA	AC	AC
S125	AA	AA	AA	AA	AA	AA	AA	AC	AC	AC
S126	AA	AA	AA	AA	AA	AA	AC	AC	AC	AC
S127	AA	AA	AA	AA	AA	AC	AC	AC	AC	AC
S128	AA	AA	AA	AA	AC	AC	AC	AC	AC	AC
S129	AA	AA	AA	AC	AC	AC	AC	AC	AC	AC
S130	AA	AA	AC	AC	AC	AC	AC	AC	AC	AC
S131	AA	AC	AC	AC	AC	AC	AC	AC	AC	AC
S132	AC	AC	AC	AC	AC	AC	AC	AC	AC	AC
S133	AA	AA	AA	AA	AA	AA	AA	AA	AA	AG
S134	AA	AA	AA	AA	AA	AA	AA	AA	AG	AG
S135	AA	AA	AA	AA	AA	AA	AA	AG	AG	AG
S136	AA	AA	AA	AA	AA	AA	AG	AG	AG	AG
S137	AA	AA	AA	AA	AA	AG	AG	AG	AG	AG
S138	AA	AA	AA	AA	AG	AG	AG	AG	AG	AG
S139	AA	AA	AA	AG	AG	AG	AG	AG	AG	AG
S140	AA	AA	AG	AG	AG	AG	AG	AG	AG	AG
S141	AA	AG	AG	AG	AG	AG	AG	AG	AG	AG
S142	AG	AG	AG	AG	AG	AG	AG	AG	AG	AG
S143	AA	AA	AA	AA	AA	AA	AA	AA	AA	TC
S144	AA	AA	AA	AA	AA	AA	AA	AA	TC	TC
S145	AA	AA	AA	AA	AA	AA	AA	TC	TC	TC
S146	AA	AA	AA	AA	AA	AA	TC	TC	TC	TC
S147	AA	AA	AA	AA	AA	TC	TC	TC	TC	TC
S148	AA	AA	AA	AA	TC	TC	TC	TC	TC	TC
S149	AA	AA	AA	TC	TC	TC	TC	TC	TC	TC
S150	AA	AA	TC	TC	TC	TC	TC	TC	TC	TC
S151	AA	TC	TC	TC	TC	TC	TC	TC	TC	TC
S152	TC	TC	TC	TC	TC	TC	TC	TC	TC	TC
S153	AA	AA	AA	AA	AA	AA	AA	AA	AA	TG
S154	AA	AA	AA	AA	AA	AA	AA	AA	TG	TG
S155	AA	AA	AA	AA	AA	AA	AA	TG	TG	TG
S156	AA	AA	AA	AA	AA	AA	TG	TG	TG	TG
S157	AA	AA	AA	AA	AA	TG	TG	TG	TG	TG
S158	AA	AA	AA	AA	TG	TG	TG	TG	TG	TG
S159	AA	AA	AA	TG	TG	TG	TG	TG	TG	TG
S160	AA	AA	TG	TG	TG	TG	TG	TG	TG	TG
S161	AA	TG	TG	TG	TG	TG	TG	TG	TG	TG
S162	TG	TG	TG	TG	TG	TG	TG	TG	TG	TG
S163	AA	AA	AA	AA	AA	AA	AA	AA	AA	CG
S164	AA	AA	AA	AA	AA	AA	AA	AA	CG	CG
S165	AA	AA	AA	AA	AA	AA	AA	CG	CG	CG
S166	AA	AA	AA	AA	AA	AA	CG	CG	CG	CG
S167	AA	AA	AA	AA	AA	CG	CG	CG	CG	CG
S168	AA	AA	AA	AA	CG	CG	CG	CG	CG	CG
S169	AA	AA	AA	CG	CG	CG	CG	CG	CG	CG
S170	AA	AA	CG	CG	CG	CG	CG	CG	CG	CG
S171	AA	CG	CG	CG	CG	CG	CG	CG	CG	CG
S172	CG	CG	CG	CG	CG	CG	CG	CG	CG	CG
S173	TT	TT	TT	TT	TT	TT	TT	TT	TT	AT
S174	TT	TT	TT	TT	TT	TT	TT	TT	AT	AT
S175	TT	TT	TT	TT	TT	TT	TT	AT	AT	AT
S176	TT	TT	TT	TT	TT	TT	AT	AT	AT	AT
S177	TT	TT	TT	TT	TT	AT	AT	AT	AT	AT
S178	TT	TT	TT	TT	AT	AT	AT	AT	AT	AT
S179	TT	TT	TT	AT	AT	AT	AT	AT	AT	AT
S180	TT	TT	AT	AT	AT	AT	AT	AT	AT	AT
S181	TT	AT	AT	AT	AT	AT	AT	AT	AT	AT
S182	TT	TT	TT	TT	TT	TT	TT	TT	TT	AC
S183	TT	TT	TT	TT	TT	TT	TT	TT	AC	AC
S184	TT	TT	TT	TT	TT	TT	TT	AC	AC	AC
S185	TT	TT	TT	TT	TT	TT	AC	AC	AC	AC
S186	TT	TT	TT	TT	TT	AC	AC	AC	AC	AC
S187	TT	TT	TT	TT	AC	AC	AC	AC	AC	AC
S188	TT	TT	TT	AC	AC	AC	AC	AC	AC	AC
S189	TT	TT	AC	AC	AC	AC	AC	AC	AC	AC
S190	TT	AC	AC	AC	AC	AC	AC	AC	AC	AC
S191	TT	TT	TT	TT	TT	TT	TT	TT	TT	AG
S192	TT	TT	TT	TT	TT	TT	TT	TT	AG	AG
S193	TT	TT	TT	TT	TT	TT	TT	AG	AG	AG
S194	TT	TT	TT	TT	TT	TT	AG	AG	AG	AG
S195	TT	TT	TT	TT	TT	AG	AG	AG	AG	AG
S196	TT	TT	TT	TT	AG	AG	AG	AG	AG	AG
S197	TT	TT	TT	AG	AG	AG	AG	AG	AG	AG
S198	TT	TT	AG	AG	AG	AG	AG	AG	AG	AG
S199	TT	AG	AG	AG	AG	AG	AG	AG	AG	AG
S200	TT	TT	TT	TT	TT	TT	TT	TT	TT	TC
S201	TT	TT	TT	TT	TT	TT	TT	TT	TC	TC
S202	TT	TT	TT	TT	TT	TT	TT	TC	TC	TC
S203	TT	TT	TT	TT	TT	TT	TC	TC	TC	TC
S204	TT	TT	TT	TT	TT	TC	TC	TC	TC	TC
S205	TT	TT	TT	TT	TC	TC	TC	TC	TC	TC
S206	TT	TT	TT	TC	TC	TC	TC	TC	TC	TC

## Sheet: 10-1
No	L01	L02	L03	L04	L05	L06	L07	L08	L09	L10
S001	AA	AA	AA	AA	AA	AA	AA	AA	AA	AA
S002	AA	AA	AA	AA	AA	AA	AA	AA	AA	AA
S003	AA	AA	AA	AA	AA	AA	AA	AA	AA	AA
S004	AA	AA	AA	AA	AA	AA	AA	AA	AA	AA
S005	AA	AA	AA	AA	AA	AA	AA	AA	AA	AA
S006	AA	AA	AA	AA	AA	AA	AA	AA	AA	AA
S007	AA	AA	AA	AA	AA	AA	AA	AA	AA	AA
S008	AA	AA	AA	AA	AA	AA	AA	AA	AA	AA
S009	AA	AA	AA	AA	AA	AA	AA	AA	AA	AA
S010	AA	AA	AA	AA	AA	AA	AA	AA	AA	AA
S011	AA	AA	AA	AA	AA	AA	AA	AA	AA	TT
S012	AA	AA	AA	AA	AA	AA	AA	AA	TT	TT
S013	AA	AA	AA	AA	AA	AA	AA	TT	TT	TT
S014	AA	AA	AA	AA	AA	AA	TT	TT	TT	TT
S015	AA	AA	AA	AA	AA	TT	TT	TT	TT	TT
S016	AA	AA	AA	AA	TT	TT	TT	TT	TT	TT
S017	AA	AA	AA	TT	TT	TT	TT	TT	TT	TT
S018	AA	AA	TT	TT	TT	TT	TT	TT	TT	TT
S019	AA	TT	TT	TT	TT	TT	TT	TT	TT	TT
S020	TT	TT	TT	TT	TT	TT	TT	TT	TT	TT
S021	AA	AA	AA	AA	AA	AA	AA	AA	AA	CC
S022	AA	AA	AA	AA	AA	AA	AA	AA	CC	CC
S023	AA	AA	AA	AA	AA	AA	AA	CC	CC	CC
S024	AA	AA	AA	AA	AA	AA	CC	CC	CC	CC
S025	AA	AA	AA	AA	AA	CC	CC	CC	CC	CC
S026	AA	AA	AA	AA	CC	CC	CC	CC	CC	CC
S027	AA	AA	AA	CC	CC	CC	CC	CC	CC	CC
S028	AA	AA	CC	CC	CC	CC	CC	CC	CC	CC
S029	AA	CC	CC	CC	CC	CC	CC	CC	CC	CC
S030	CC	CC	CC	CC	CC	CC	CC	CC	CC	CC
S031	AA	AA	AA	AA	AA	AA	AA	AA	AA	GG
S032	AA	AA	AA	AA	AA	AA	AA	AA	GG	GG
S033	AA	AA	AA	AA	AA	AA	AA	GG	GG	GG
S034	AA	AA	AA	AA	AA	AA	GG	GG	GG	GG
S035	AA	AA	AA	AA	AA	GG	GG	GG	GG	GG
S036	AA	AA	AA	AA	GG	GG	GG	GG	GG	GG
S037	AA	AA	AA	GG	GG	GG	GG	GG	GG	GG
S038	AA	AA	GG	GG	GG	GG	GG	GG	GG	GG
S039	AA	GG	GG	GG	GG	GG	GG	GG	GG	GG
S040	GG	GG	GG	GG	GG	GG	GG	GG	GG	GG
S041	TT	TT	TT	TT	TT	TT	TT	TT	TT	AA
S042	TT	TT	TT	TT	TT	TT	TT	TT	AA	AA
S043	TT	TT	TT	TT	TT	TT	TT	AA	AA	AA
S044	TT	TT	TT	TT	TT	TT	AA	AA	AA	AA
S045	TT	TT	TT	TT	TT	AA	AA	AA	AA	AA
S046	TT	TT	TT	TT	AA	AA	AA	AA	AA	AA
S047	TT	TT	TT	AA	AA	AA	AA	AA	AA	AA
S048	TT	TT	AA	AA	AA	AA	AA	AA	AA	AA
S049	TT	AA	AA	AA	AA	AA	AA	AA	AA	AA
S050	TT	TT	TT	TT	TT	TT	TT	TT	TT	CC
S051	TT	TT	TT	TT	TT	TT	TT	TT	CC	CC
S052	TT	TT	TT	TT	TT	TT	TT	CC	CC	CC
S053	TT	TT	TT	TT	TT	TT	CC	CC	CC	CC
S054	TT	TT	TT	TT	TT	CC	CC	CC	CC	CC
S055	TT	TT	TT	TT	CC	CC	CC	CC	CC	CC
S056	TT	TT	TT	CC	CC	CC	CC	CC	CC	CC
S057	TT	TT	CC	CC	CC	CC	CC	CC	CC	CC
S058	TT	CC	CC	CC	CC	CC	CC	CC	CC	CC
S059	TT	TT	TT	TT	TT	TT	TT	TT	TT	GG
S060	TT	TT	TT	TT	TT	TT	TT	TT	GG	GG
S061	TT	TT	TT	TT	TT	TT	TT	GG	GG	GG
S062	TT	TT	TT	TT	TT	TT	GG	GG	GG	GG
S063	TT	TT	TT	TT	TT	GG	GG	GG	GG	GG
S064	TT	TT	TT	TT	GG	GG	GG	GG	GG	GG
S065	TT	TT	TT	GG	GG	GG	GG	GG	GG	GG
S066	TT	TT	GG	GG	GG	GG	GG	GG	GG	GG
S067	TT	GG	GG	GG	GG	GG	GG	GG	GG	GG
S068	CC	CC	CC	CC	CC	CC	CC	CC	CC	AA
S069	CC	CC	CC	CC	CC	CC	CC	CC	AA	AA
S070	CC	CC	CC	CC	CC	CC	CC	AA	AA	AA
S071	CC	CC	CC	CC	CC	CC	AA	AA	AA	AA
S072	CC	CC	CC	CC	CC	AA	AA	AA	AA	AA
S073	CC	CC	CC	CC	AA	AA	AA	AA	AA	AA
S074	CC	CC	CC	AA	AA	AA	AA	AA	AA	AA
S075	CC	CC	AA	AA	AA	AA	AA	AA	AA	AA
S076	CC	AA	AA	AA	AA	AA	AA	AA	AA	AA
S077	CC	CC	CC	CC	CC	CC	CC	CC	CC	TT
S078	CC	CC	CC	CC	CC	CC	CC	CC	TT	TT
S079	CC	CC	CC	CC	CC	CC	CC	TT	TT	TT
S080	CC	CC	CC	CC	CC	CC	TT	TT	TT	TT
S081	CC	CC	CC	CC	CC	TT	TT	TT	TT	TT
S082	CC	CC	CC	CC	TT	TT	TT	TT	TT	TT
S083	CC	CC	CC	TT	TT	TT	TT	TT	TT	TT
S084	CC	CC	TT	TT	TT	TT	TT	TT	TT	TT
S085	CC	TT	TT	TT	TT	TT	TT	TT	TT	TT
S086	CC	CC	CC	CC	CC	CC	CC	CC	CC	GG
S087	CC	CC	CC	CC	CC	CC	CC	CC	GG	GG
S088	CC	CC	CC	CC	CC	CC	CC	GG	GG	GG
S089	CC	CC	CC	CC	CC	CC	GG	GG	GG	GG
S090	CC	CC	CC	CC	CC	GG	GG	GG	GG	GG
S091	CC	CC	CC	CC	GG	GG	GG	GG	GG	GG
S092	CC	CC	CC	GG	GG	GG	GG	GG	GG	GG
S093	CC	CC	GG	GG	GG	GG	GG	GG	GG	GG
S094	CC	GG	GG	GG	GG	GG	GG	GG	GG	GG
S095	GG	GG	GG	GG	GG	GG	GG	GG	GG	AA
S096	GG	GG	GG	GG	GG	GG	GG	GG	AA	AA
S097	GG	GG	GG	GG	GG	GG	GG	AA	AA	AA
S098	GG	GG	GG	GG	GG	GG	AA	AA	AA	AA
S099	GG	GG	GG	GG	GG	AA	AA	AA	AA	AA
S100	GG	GG	GG	GG	AA	AA	AA	AA	AA	AA
S101	GG	GG	GG	AA	AA	AA	AA	AA	AA	AA
S102	GG	GG	AA	AA	AA	AA	AA	AA	AA	AA
S103	GG	AA	AA	AA	AA	AA	AA	AA	AA	AA
S104	GG	GG	GG	GG	GG	GG	GG	GG	GG	TT
S105	GG	GG	GG	GG	GG	GG	GG	GG	TT	TT
S106	GG	GG	GG	GG	GG	GG	GG	TT	TT	TT
S107	GG	GG	GG	GG	GG	GG	TT	TT	TT	TT
S108	GG	GG	GG	GG	GG	TT	TT	TT	TT	TT
S109	GG	GG	GG	GG	TT	TT	TT	TT	TT	TT
S110	GG	GG	GG	TT	TT	TT	TT	TT	TT	TT
S111	GG	GG	TT	TT	TT	TT	TT	TT	TT	TT
S112	GG	TT	TT	TT	TT	TT	TT	TT	TT	TT
S113	GG	GG	GG	GG	GG	GG	GG	GG	GG	CC
S114	GG	GG	GG	GG	GG	GG	GG	GG	CC	CC
S115	GG	GG	GG	GG	GG	GG	GG	CC	CC	CC
S116	GG	GG	GG	GG	GG	GG	CC	CC	CC	CC
S117	GG	GG	GG	GG	GG	CC	CC	CC	CC	CC
S118	GG	GG	GG	GG	CC	CC	CC	CC	CC	CC
S119	GG	GG	GG	CC	CC	CC	CC	CC	CC	CC
S120	GG	GG	CC	CC	CC	CC	CC	CC	CC	CC
S121	GG	CC	CC	CC	CC	CC	CC	CC	CC	CC
S122	AA	AA	AA	AA	AA	AA	AA	AA	AA	AT
S123	AA	AA	AA	AA	AA	AA	AA	AA	AT	AT
S124	AA	AA	AA	AA	AA	AA	AA	AT	AT	AT
S125	AA	AA	AA	AA	AA	AA	AT	AT	AT	AT
S126	AA	AA	AA	AA	AA	AT	AT	AT	AT	AT
S127	AA	AA	AA	AA	AT	AT	AT	AT	AT	AT
S128	AA	AA	AA	AT	AT	AT	AT	AT	AT	AT
S129	AA	AA	AT	AT	AT	AT	AT	AT	AT	AT
S130	AA	AT	AT	AT	AT	AT	AT	AT	AT	AT
S131	AT	AT	AT	AT	AT	AT	AT	AT	AT	AT
S132	AA	AA	AA	AA	AA	AA	AA	AA	AA	AC
S133	AA	AA	AA	AA	AA	AA	AA	AA	AC	AC
S134	AA	AA	AA	AA	AA	AA	AA	AC	AC	AC
S135	AA	AA	AA	AA	AA	AA	AC	AC	AC	AC
S136	AA	AA	AA	AA	AA	AC	AC	AC	AC	AC
S137	AA	AA	AA	AA	AC	AC	AC	AC	AC	AC
S138	AA	AA	AA	AC	AC	AC	AC	AC	AC	AC
S139	AA	AA	AC	AC	AC	AC	AC	AC	AC	AC
S140	AA	AC	AC	AC	AC	AC	AC	AC	AC	AC
S141	AC	AC	AC	AC	AC	AC	AC	AC	AC	AC
S142	AA	AA	AA	AA	AA	AA	AA	AA	AA	AG
S143	AA	AA	AA	AA	AA	AA	AA	AA	AG	AG
S144	AA	AA	AA	AA	AA	AA	AA	AG	AG	AG
S145	AA	AA	AA	AA	AA	AA	AG	AG	AG	AG
S146	AA	AA	AA	AA	AA	AG	AG	AG	AG	AG
S147	AA	AA	AA	AA	AG	AG	AG	AG	AG	AG
S148	AA	AA	AA	AG	AG	AG	AG	AG	AG	AG
S149	AA	AA	AG	AG	AG	AG	AG	AG	AG	AG
S150	AA	AG	AG	AG	AG	AG	AG	AG	AG	AG
S151	AG	AG	AG	AG	AG	AG	AG	AG	AG	AG
S152	AA	AA	AA	AA	AA	AA	AA	AA	AA	TC
S153	AA	AA	AA	AA	AA	AA	AA	AA	TC	TC
S154	AA	AA	AA	AA	AA	AA	AA	TC	TC	TC
S155	AA	AA	AA	AA	AA	AA	TC	TC	TC	TC
S156	AA	AA	AA	AA	AA	TC	TC	TC	TC	TC
S157	AA	AA	AA	AA	TC	TC	TC	TC	TC	TC
S158	AA	AA	AA	TC	TC	TC	TC	TC	TC	TC
S159	AA	AA	TC	TC	TC	TC	TC	TC	TC	TC
S160	AA	TC	TC	TC	TC	TC	TC	TC	TC	TC
S161	TC	TC	TC	TC	TC	TC	TC	TC	TC	TC
S162	AA	AA	AA	AA	AA	AA	AA	AA	AA	TG
S163	AA	AA	AA	AA	AA	AA	AA	AA	TG	TG
S164	AA	AA	AA	AA	AA	AA	AA	TG	TG	TG
S165	AA	AA	AA	AA	AA	AA	TG	TG	TG	TG
S166	AA	AA	AA	AA	AA	TG	TG	TG	TG	TG
S167	AA	AA	AA	AA	TG	TG	TG	TG	TG	TG
S168	AA	AA	AA	TG	TG	TG	TG	TG	TG	TG
S169	AA	AA	TG	TG	TG	TG	TG	TG	TG	TG
S170	AA	TG	TG	TG	TG	TG	TG	TG	TG	TG
S171	TG	TG	TG	TG	TG	TG	TG	TG	TG	TG
S172	AA	AA	AA	AA	AA	AA	AA	AA	AA	CG
S173	AA	AA	AA	AA	AA	AA	AA	AA	CG	CG
S174	AA	AA	AA	AA	AA	AA	AA	CG	CG	CG
S175	AA	AA	AA	AA	AA	AA	CG	CG	CG	CG
S176	AA	AA	AA	AA	AA	CG	CG	CG	CG	CG
S177	AA	AA	AA	AA	CG	CG	CG	CG	CG	CG
S178	AA	AA	AA	CG	CG	CG	CG	CG	CG	CG
S179	AA	AA	CG	CG	CG	CG	CG	CG	CG	CG
S180	AA	CG	CG	CG	CG	CG	CG	CG	CG	CG
S181	CG	CG	CG	CG	CG	CG	CG	CG	CG	CG
S182	TT	TT	TT	TT	TT	TT	TT	TT	TT	AT
S183	TT	TT	TT	TT	TT	TT	TT	TT	AT	AT
S184	TT	TT	TT	TT	TT	TT	TT	AT	AT	AT
S185	TT	TT	TT	TT	TT	TT	AT	AT	AT	AT
S186	TT	TT	TT	TT	TT	AT	AT	AT	AT	AT
S187	TT	TT	TT	TT	AT	AT	AT	AT	AT	AT
S188	TT	TT	TT	AT	AT	AT	AT	AT	AT	AT
S189	TT	TT	AT	AT	AT	AT	AT	AT	AT	AT
S190	TT	AT	AT	AT	AT	AT	AT	AT	AT	AT
S191	TT	TT	TT	TT	TT	TT	TT	TT	TT	AC
S192	TT	TT	TT	TT	TT	TT	TT	TT	AC	AC
S193	TT	TT	TT	TT	TT	TT	TT	AC	AC	AC
S194	TT	TT	TT	TT	TT	TT	AC	AC	AC	AC
S195	TT	TT	TT	TT	TT	AC	AC	AC	AC	AC
S196	TT	TT	TT	TT	AC	AC	AC	AC	AC	AC
S197	TT	TT	TT	AC	AC	AC	AC	AC	AC	AC
S198	TT	TT	AC	AC	AC	AC	AC	AC	AC	AC
S199	TT	AC	AC	AC	AC	AC	AC	AC	AC	AC
S200	TT	TT	TT	TT	TT	TT	TT	TT	TT	AG
S201	TT	TT	TT	TT	TT	TT	TT	TT	AG	AG
S202	TT	TT	TT	TT	TT	TT	TT	AG	AG	AG
S203	TT	TT	TT	TT	TT	TT	AG	AG	AG	AG
S204	TT	TT	TT	TT	TT	AG	AG	AG	AG	AG
S205	TT	TT	TT	TT	AG	AG	AG	AG	AG	AG
S206	TT	TT	TT	AG	AG	AG	AG	AG	AG	AG

## Sheet: 10-2
No	L01	L02	L03	L04	L05	L06	L07	L08	L09	L10
S001	AA	AA	AA	AA	AA	AA	AA	AA	AA	AA
S002	AA	AA	AA	AA	AA	AA	AA	AA	AA	AA
S003	AA	AA	AA	AA	AA	AA	AA	AA	AA	AA
S004	AA	AA	AA	AA	AA	AA	AA	AA	AA	AA
S005	AA	AA	AA	AA	AA	AA	AA	AA	AA	AA
S006	AA	AA	AA	AA	AA	AA	AA	AA	AA	AA
S007	AA	AA	AA	AA	AA	AA	AA	AA	AA	AA
S008	AA	AA	AA	AA	AA	AA	AA	AA	AA	AA
S009	AA	AA	AA	AA	AA	AA	AA	AA	AA	AA
S010	AA	AA	AA	AA	AA	AA	AA	AA	AA	AA
S011	AA	AA	AA	AA	AA	AA	AA	AA	AA	TT
S012	AA	AA	AA	AA	AA	AA	AA	AA	AA	TT
S013	AA	AA	AA	AA	AA	AA	AA	AA	AA	TT
S014	AA	AA	AA	AA	AA	AA	AA	AA	AA	TT
S015	AA	AA	AA	AA	AA	AA	AA	AA	AA	TT
S016	AA	AA	AA	AA	AA	AA	AA	AA	AA	TT
S017	AA	AA	AA	AA	AA	AA	AA	AA	AA	TT
S018	AA	AA	AA	AA	AA	AA	AA	AA	AA	TT
S019	AA	AA	AA	AA	AA	AA	AA	AA	AA	TT
S020	AA	AA	AA	AA	AA	AA	AA	AA	AA	TT
S021	AA	AA	AA	AA	AA	AA	AA	AA	TT	TT
S022	AA	AA	AA	AA	AA	AA	AA	TT	TT	TT
S023	AA	AA	AA	AA	AA	AA	TT	TT	TT	TT
S024	AA	AA	AA	AA	AA	TT	TT	TT	TT	TT
S025	AA	AA	AA	AA	TT	TT	TT	TT	TT	TT
S026	AA	AA	AA	TT	TT	TT	TT	TT	TT	TT
S027	AA	AA	TT	TT	TT	TT	TT	TT	TT	TT
S028	AA	TT	TT	TT	TT	TT	TT	TT	TT	TT
S029	TT	TT	TT	TT	TT	TT	TT	TT	TT	TT
S030	AA	AA	AA	AA	AA	AA	AA	AA	AA	CC
S031	AA	AA	AA	AA	AA	AA	AA	AA	CC	CC
S032	AA	AA	AA	AA	AA	AA	AA	CC	CC	CC
S033	AA	AA	AA	AA	AA	AA	CC	CC	CC	CC
S034	AA	AA	AA	AA	AA	CC	CC	CC	CC	CC
S035	AA	AA	AA	AA	CC	CC	CC	CC	CC	CC
S036	AA	AA	AA	CC	CC	CC	CC	CC	CC	CC
S037	AA	AA	CC	CC	CC	CC	CC	CC	CC	CC
S038	AA	CC	CC	CC	CC	CC	CC	CC	CC	CC
S039	CC	CC	CC	CC	CC	CC	CC	CC	CC	CC
S040	AA	AA	AA	AA	AA	AA	AA	AA	AA	GG
S041	AA	AA	AA	AA	AA	AA	AA	AA	GG	GG
S042	AA	AA	AA	AA	AA	AA	AA	GG	GG	GG
S043	AA	AA	AA	AA	AA	AA	GG	GG	GG	GG
S044	AA	AA	AA	AA	AA	GG	GG	GG	GG	GG
S045	AA	AA	AA	AA	GG	GG	GG	GG	GG	GG
S046	AA	AA	AA	GG	GG	GG	GG	GG	GG	GG
S047	AA	AA	GG	GG	GG	GG	GG	GG	GG	GG
S048	AA	GG	GG	GG	GG	GG	GG	GG	GG	GG
S049	GG	GG	GG	GG	GG	GG	GG	GG	GG	GG
S050	TT	TT	TT	TT	TT	TT	TT	TT	TT	AA
S051	TT	TT	TT	TT	TT	TT	TT	TT	AA	AA
S052	TT	TT	TT	TT	TT	TT	TT	AA	AA	AA
S053	TT	TT	TT	TT	TT	TT	AA	AA	AA	AA
S054	TT	TT	TT	TT	TT	AA	AA	AA	AA	AA
S055	TT	TT	TT	TT	AA	AA	AA	AA	AA	AA
S056	TT	TT	TT	AA	AA	AA	AA	AA	AA	AA
S057	TT	TT	AA	AA	AA	AA	AA	AA	AA	AA
S058	TT	AA	AA	AA	AA	AA	AA	AA	AA	AA
S059	TT	TT	TT	TT	TT	TT	TT	TT	TT	CC
S060	TT	TT	TT	TT	TT	TT	TT	TT	CC	CC
S061	TT	TT	TT	TT	TT	TT	TT	CC	CC	CC
S062	TT	TT	TT	TT	TT	TT	CC	CC	CC	CC
S063	TT	TT	TT	TT	TT	CC	CC	CC	CC	CC
S064	TT	TT	TT	TT	CC	CC	CC	CC	CC	CC
S065	TT	TT	TT	CC	CC	CC	CC	CC	CC	CC
S066	TT	TT	CC	CC	CC	CC	CC	CC	CC	CC
S067	TT	CC	CC	CC	CC	CC	CC	CC	CC	CC
S068	TT	TT	TT	TT	TT	TT	TT	TT	TT	GG
S069	TT	TT	TT	TT	TT	TT	TT	TT	GG	GG
S070	TT	TT	TT	TT	TT	TT	TT	GG	GG	GG
S071	TT	TT	TT	TT	TT	TT	GG	GG	GG	GG
S072	TT	TT	TT	TT	TT	GG	GG	GG	GG	GG
S073	TT	TT	TT	TT	GG	GG	GG	GG	GG	GG
S074	TT	TT	TT	GG	GG	GG	GG	GG	GG	GG
S075	TT	TT	GG	GG	GG	GG	GG	GG	GG	GG
S076	TT	GG	GG	GG	GG	GG	GG	GG	GG	GG
S077	CC	CC	CC	CC	CC	CC	CC	CC	CC	AA
S078	CC	CC	CC	CC	CC	CC	CC	CC	AA	AA
S079	CC	CC	CC	CC	CC	CC	CC	AA	AA	AA
S080	CC	CC	CC	CC	CC	CC	AA	AA	AA	AA
S081	CC	CC	CC	CC	CC	AA	AA	AA	AA	AA
S082	CC	CC	CC	CC	AA	AA	AA	AA	AA	AA
S083	CC	CC	CC	AA	AA	AA	AA	AA	AA	AA
S084	CC	CC	AA	AA	AA	AA	AA	AA	AA	AA
S085	CC	AA	AA	AA	AA	AA	AA	AA	AA	AA
S086	CC	CC	CC	CC	CC	CC	CC	CC	CC	TT
S087	CC	CC	CC	CC	CC	CC	CC	CC	TT	TT
S088	CC	CC	CC	CC	CC	CC	CC	TT	TT	TT
S089	CC	CC	CC	CC	CC	CC	TT	TT	TT	TT
S090	CC	CC	CC	CC	CC	TT	TT	TT	TT	TT
S091	CC	CC	CC	CC	TT	TT	TT	TT	TT	TT
S092	CC	CC	CC	TT	TT	TT	TT	TT	TT	TT
S093	CC	CC	TT	TT	TT	TT	TT	TT	TT	TT
S094	CC	TT	TT	TT	TT	TT	TT	TT	TT	TT
S095	CC	CC	CC	CC	CC	CC	CC	CC	CC	GG
S096	CC	CC	CC	CC	CC	CC	CC	CC	GG	GG
S097	CC	CC	CC	CC	CC	CC	CC	GG	GG	GG
S098	CC	CC	CC	CC	CC	CC	GG	GG	GG	GG
S099	CC	CC	CC	CC	CC	GG	GG	GG	GG	GG
S100	CC	CC	CC	CC	GG	GG	GG	GG	GG	GG
S101	CC	CC	CC	GG	GG	GG	GG	GG	GG	GG
S102	CC	CC	GG	GG	GG	GG	GG	GG	GG	GG
S103	CC	GG	GG	GG	GG	GG	GG	GG	GG	GG
S104	GG	GG	GG	GG	GG	GG	GG	GG	GG	AA
S105	GG	GG	GG	GG	GG	GG	GG	GG	AA	AA
S106	GG	GG	GG	GG	GG	GG	GG	AA	AA	AA
S107	GG	GG	GG	GG	GG	GG	AA	AA	AA	AA
S108	GG	GG	GG	GG	GG	AA	AA	AA	AA	AA
S109	GG	GG	GG	GG	AA	AA	AA	AA	AA	AA
S110	GG	GG	GG	AA	AA	AA	AA	AA	AA	AA
S111	GG	GG	AA	AA	AA	AA	AA	AA	AA	AA
S112	GG	AA	AA	AA	AA	AA	AA	AA	AA	AA
S113	GG	GG	GG	GG	GG	GG	GG	GG	GG	TT
S114	GG	GG	GG	GG	GG	GG	GG	GG	TT	TT
S115	GG	GG	GG	GG	GG	GG	GG	TT	TT	TT
S116	GG	GG	GG	GG	GG	GG	TT	TT	TT	TT
S117	GG	GG	GG	GG	GG	TT	TT	TT	TT	TT
S118	GG	GG	GG	GG	TT	TT	TT	TT	TT	TT
S119	GG	GG	GG	TT	TT	TT	TT	TT	TT	TT
S120	GG	GG	TT	TT	TT	TT	TT	TT	TT	TT
S121	GG	TT	TT	TT	TT	TT	TT	TT	TT	TT
S122	GG	GG	GG	GG	GG	GG	GG	GG	GG	CC
S123	GG	GG	GG	GG	GG	GG	GG	GG	CC	CC
S124	GG	GG	GG	GG	GG	GG	GG	CC	CC	CC
S125	GG	GG	GG	GG	GG	GG	CC	CC	CC	CC
S126	GG	GG	GG	GG	GG	CC	CC	CC	CC	CC
S127	GG	GG	GG	GG	CC	CC	CC	CC	CC	CC
S128	GG	GG	GG	CC	CC	CC	CC	CC	CC	CC
S129	GG	GG	CC	CC	CC	CC	CC	CC	CC	CC
S130	GG	CC	CC	CC	CC	CC	CC	CC	CC	CC
S131	AA	AA	AA	AA	AA	AA	AA	AA	AA	AT
S132	AA	AA	AA	AA	AA	AA	AA	AA	AT	AT
S133	AA	AA	AA	AA	AA	AA	AA	AT	AT	AT
S134	AA	AA	AA	AA	AA	AA	AT	AT	AT	AT
S135	AA	AA	AA	AA	AA	AT	AT	AT	AT	AT
S136	AA	AA	AA	AA	AT	AT	AT	AT	AT	AT
S137	AA	AA	AA	AT	AT	AT	AT	AT	AT	AT
S138	AA	AA	AT	AT	AT	AT	AT	AT	AT	AT
S139	AA	AT	AT	AT	AT	AT	AT	AT	AT	AT
S140	AT	AT	AT	AT	AT	AT	AT	AT	AT	AT
S141	AA	AA	AA	AA	AA	AA	AA	AA	AA	AC
S142	AA	AA	AA	AA	AA	AA	AA	AA	AC	AC
S143	AA	AA	AA	AA	AA	AA	AA	AC	AC	AC
S144	AA	AA	AA	AA	AA	AA	AC	AC	AC	AC
S145	AA	AA	AA	AA	AA	AC	AC	AC	AC	AC
S146	AA	AA	AA	AA	AC	AC	AC	AC	AC	AC
S147	AA	AA	AA	AC	AC	AC	AC	AC	AC	AC
S148	AA	AA	AC	AC	AC	AC	AC	AC	AC	AC
S149	AA	AC	AC	AC	AC	AC	AC	AC	AC	AC
S150	AC	AC	AC	AC	AC	AC	AC	AC	AC	AC
S151	AA	AA	AA	AA	AA	AA	AA	AA	AA	AG
S152	AA	AA	AA	AA	AA	AA	AA	AA	AG	AG
S153	AA	AA	AA	AA	AA	AA	AA	AG	AG	AG
S154	AA	AA	AA	AA	AA	AA	AG	AG	AG	AG
S155	AA	AA	AA	AA	AA	AG	AG	AG	AG	AG
S156	AA	AA	AA	AA	AG	AG	AG	AG	AG	AG
S157	AA	AA	AA	AG	AG	AG	AG	AG	AG	AG
S158	AA	AA	AG	AG	AG	AG	AG	AG	AG	AG
S159	AA	AG	AG	AG	AG	AG	AG	AG	AG	AG
S160	AG	AG	AG	AG	AG	AG	AG	AG	AG	AG
S161	AA	AA	AA	AA	AA	AA	AA	AA	AA	TC
S162	AA	AA	AA	AA	AA	AA	AA	AA	TC	TC
S163	AA	AA	AA	AA	AA	AA	AA	TC	TC	TC
S164	AA	AA	AA	AA	AA	AA	TC	TC	TC	TC
S165	AA	AA	AA	AA	AA	TC	TC	TC	TC	TC
S166	AA	AA	AA	AA	TC	TC	TC	TC	TC	TC
S167	AA	AA	AA	TC	TC	TC	TC	TC	TC	TC
S168	AA	AA	TC	TC	TC	TC	TC	TC	TC	TC
S169	AA	TC	TC	TC	TC	TC	TC	TC	TC	TC
S170	TC	TC	TC	TC	TC	TC	TC	TC	TC	TC
S171	AA	AA	AA	AA	AA	AA	AA	AA	AA	TG
S172	AA	AA	AA	AA	AA	AA	AA	AA	TG	TG
S173	AA	AA	AA	AA	AA	AA	AA	TG	TG	TG
S174	AA	AA	AA	AA	AA	AA	TG	TG	TG	TG
S175	AA	AA	AA	AA	AA	TG	TG	TG	TG	TG
S176	AA	AA	AA	AA	TG	TG	TG	TG	TG	TG
S177	AA	AA	AA	TG	TG	TG	TG	TG	TG	TG
S178	AA	AA	TG	TG	TG	TG	TG	TG	TG	TG
S179	AA	TG	TG	TG	TG	TG	TG	TG	TG	TG
S180	TG	TG	TG	TG	TG	TG	TG	TG	TG	TG
S181	AA	AA	AA	AA	AA	AA	AA	AA	AA	CG
S182	AA	AA	AA	AA	AA	AA	AA	AA	CG	CG
S183	AA	AA	AA	AA	AA	AA	AA	CG	CG	CG
S184	AA	AA	AA	AA	AA	AA	CG	CG	CG	CG
S185	AA	AA	AA	AA	AA	CG	CG	CG	CG	CG
S186	AA	AA	AA	AA	CG	CG	CG	CG	CG	CG
S187	AA	AA	AA	CG	CG	CG	CG	CG	CG	CG
S188	AA	AA	CG	CG	CG	CG	CG	CG	CG	CG
S189	AA	CG	CG	CG	CG	CG	CG	CG	CG	CG
S190	CG	CG	CG	CG	CG	CG	CG	CG	CG	CG
S191	TT	TT	TT	TT	TT	TT	TT	TT	TT	AT
S192	TT	TT	TT	TT	TT	TT	TT	TT	AT	AT
S193	TT	TT	TT	TT	TT	TT	TT	AT	AT	AT
S194	TT	TT	TT	TT	TT	TT	AT	AT	AT	AT
S195	TT	TT	TT	TT	TT	AT	AT	AT	AT	AT
S196	TT	TT	TT	TT	AT	AT	AT	AT	AT	AT
S197	TT	TT	TT	AT	AT	AT	AT	AT	AT	AT
S198	TT	TT	AT	AT	AT	AT	AT	AT	AT	AT
S199	TT	AT	AT	AT	AT	AT	AT	AT	AT	AT
S200	TT	TT	TT	TT	TT	TT	TT	TT	TT	AC
S201	TT	TT	TT	TT	TT	TT	TT	TT	AC	AC
S202	TT	TT	TT	TT	TT	TT	TT	AC	AC	AC
S203	TT	TT	TT	TT	TT	TT	AC	AC	AC	AC
S204	TT	TT	TT	TT	TT	AC	AC	AC	AC	AC
S205	TT	TT	TT	TT	AC	AC	AC	AC	AC	AC
S206	TT	TT	TT	AC	AC	AC	AC	AC	AC	AC

## Sheet: 10-3
No	L01	L02	L03	L04	L05	L06	L07	L08	L09	L10
S001	AA	AA	AA	AA	AA	AA	AA	AA	AA	AA
S002	AA	AA	AA	AA	AA	AA	AA	AA	AA	AA
S003	AA	AA	AA	AA	AA	AA	AA	AA	AA	AA
S004	AA	AA	AA	AA	AA	AA	AA	AA	AA	AA
S005	AA	AA	AA	AA	AA	AA	AA	AA	AA	AA
S006	AA	AA	AA	AA	AA	AA	AA	AA	AA	AA
S007	AA	AA	AA	AA	AA	AA	AA	AA	AA	AA
S008	AA	AA	AA	AA	AA	AA	AA	AA	AA	AA
S009	AA	AA	AA	AA	AA	AA	AA	AA	AA	AA
S010	AA	AA	AA	AA	AA	AA	AA	AA	AA	AA
S011	AA	AA	AA	AA	AA	AA	AA	AA	AA	TT
S012	AA	AA	AA	AA	AA	AA	AA	AA	AA	TT
S013	AA	AA	AA	AA	AA	AA	AA	AA	AA	TT
S014	AA	AA	AA	AA	AA	AA	AA	AA	AA	TT
S015	AA	AA	AA	AA	AA	AA	AA	AA	AA	TT
S016	AA	AA	AA	AA	AA	AA	AA	AA	AA	TT
S017	AA	AA	AA	AA	AA	AA	AA	AA	AA	TT
S018	AA	AA	AA	AA	AA	AA	AA	AA	AA	TT
S019	AA	AA	AA	AA	AA	AA	AA	AA	AA	TT
S020	AA	AA	AA	AA	AA	AA	AA	AA	AA	TT
S021	AA	AA	AA	AA	AA	AA	AA	AA	TT	TT
S022	AA	AA	AA	AA	AA	AA	AA	AA	TT	TT
S023	AA	AA	AA	AA	AA	AA	AA	AA	TT	TT
S024	AA	AA	AA	AA	AA	AA	AA	AA	TT	TT
S025	AA	AA	AA	AA	AA	AA	AA	AA	TT	TT
S026	AA	AA	AA	AA	AA	AA	AA	AA	TT	TT
S027	AA	AA	AA	AA	AA	AA	AA	AA	TT	TT
S028	AA	AA	AA	AA	AA	AA	AA	AA	TT	TT
S029	AA	AA	AA	AA	AA	AA	AA	AA	TT	TT
S030	AA	AA	AA	AA	AA	AA	AA	AA	TT	TT
S031	AA	AA	AA	AA	AA	AA	AA	TT	TT	TT
S032	AA	AA	AA	AA	AA	AA	TT	TT	TT	TT
S033	AA	AA	AA	AA	AA	TT	TT	TT	TT	TT
S034	AA	AA	AA	AA	TT	TT	TT	TT	TT	TT
S035	AA	AA	AA	TT	TT	TT	TT	TT	TT	TT
S036	AA	AA	TT	TT	TT	TT	TT	TT	TT	TT
S037	AA	TT	TT	TT	TT	TT	TT	TT	TT	TT
S038	TT	TT	TT	TT	TT	TT	TT	TT	TT	TT
S039	AA	AA	AA	AA	AA	AA	AA	AA	AA	CC
S040	AA	AA	AA	AA	AA	AA	AA	AA	CC	CC
S041	AA	AA	AA	AA	AA	AA	AA	CC	CC	CC
S042	AA	AA	AA	AA	AA	AA	CC	CC	CC	CC
S043	AA	AA	AA	AA	AA	CC	CC	CC	CC	CC
S044	AA	AA	AA	AA	CC	CC	CC	CC	CC	CC
S045	AA	AA	AA	CC	CC	CC	CC	CC	CC	CC
S046	AA	AA	CC	CC	CC	CC	CC	CC	CC	CC
S047	AA	CC	CC	CC	CC	CC	CC	CC	CC	CC
S048	CC	CC	CC	CC	CC	CC	CC	CC	CC	CC
S049	AA	AA	AA	AA	AA	AA	AA	AA	AA	GG
S050	AA	AA	AA	AA	AA	AA	AA	AA	GG	GG
S051	AA	AA	AA	AA	AA	AA	AA	GG	GG	GG
S052	AA	AA	AA	AA	AA	AA	GG	GG	GG	GG
S053	AA	AA	AA	AA	AA	GG	GG	GG	GG	GG
S054	AA	AA	AA	AA	GG	GG	GG	GG	GG	GG
S055	AA	AA	AA	GG	GG	GG	GG	GG	GG	GG
S056	AA	AA	GG	GG	GG	GG	GG	GG	GG	GG
S057	AA	GG	GG	GG	GG	GG	GG	GG	GG	GG
S058	GG	GG	GG	GG	GG	GG	GG	GG	GG	GG
S059	TT	TT	TT	TT	TT	TT	TT	TT	TT	AA
S060	TT	TT	TT	TT	TT	TT	TT	TT	AA	AA
S061	TT	TT	TT	TT	TT	TT	TT	AA	AA	AA
S062	TT	TT	TT	TT	TT	TT	AA	AA	AA	AA
S063	TT	TT	TT	TT	TT	AA	AA	AA	AA	AA
S064	TT	TT	TT	TT	AA	AA	AA	AA	AA	AA
S065	TT	TT	TT	AA	AA	AA	AA	AA	AA	AA
S066	TT	TT	AA	AA	AA	AA	AA	AA	AA	AA
S067	TT	AA	AA	AA	AA	AA	AA	AA	AA	AA
S068	TT	TT	TT	TT	TT	TT	TT	TT	TT	CC
S069	TT	TT	TT	TT	TT	TT	TT	TT	CC	CC
S070	TT	TT	TT	TT	TT	TT	TT	CC	CC	CC
S071	TT	TT	TT	TT	TT	TT	CC	CC	CC	CC
S072	TT	TT	TT	TT	TT	CC	CC	CC	CC	CC
S073	TT	TT	TT	TT	CC	CC	CC	CC	CC	CC
S074	TT	TT	TT	CC	CC	CC	CC	CC	CC	CC
S075	TT	TT	CC	CC	CC	CC	CC	CC	CC	CC
S076	TT	CC	CC	CC	CC	CC	CC	CC	CC	CC
S077	TT	TT	TT	TT	TT	TT	TT	TT	TT	GG
S078	TT	TT	TT	TT	TT	TT	TT	TT	GG	GG
S079	TT	TT	TT	TT	TT	TT	TT	GG	GG	GG
S080	TT	TT	TT	TT	TT	TT	GG	GG	GG	GG
S081	TT	TT	TT	TT	TT	GG	GG	GG	GG	GG
S082	TT	TT	TT	TT	GG	GG	GG	GG	GG	GG
S083	TT	TT	TT	GG	GG	GG	GG	GG	GG	GG
S084	TT	TT	GG	GG	GG	GG	GG	GG	GG	GG
S085	TT	GG	GG	GG	GG	GG	GG	GG	GG	GG
S086	CC	CC	CC	CC	CC	CC	CC	CC	CC	AA
S087	CC	CC	CC	CC	CC	CC	CC	CC	AA	AA
S088	CC	CC	CC	CC	CC	CC	CC	AA	AA	AA
S089	CC	CC	CC	CC	CC	CC	AA	AA	AA	AA
S090	CC	CC	CC	CC	CC	AA	AA	AA	AA	AA
S091	CC	CC	CC	CC	AA	AA	AA	AA	AA	AA
S092	CC	CC	CC	AA	AA	AA	AA	AA	AA	AA
S093	CC	CC	AA	AA	AA	AA	AA	AA	AA	AA
S094	CC	AA	AA	AA	AA	AA	AA	AA	AA	AA
S095	CC	CC	CC	CC	CC	CC	CC	CC	CC	TT
S096	CC	CC	CC	CC	CC	CC	CC	CC	TT	TT
S097	CC	CC	CC	CC	CC	CC	CC	TT	TT	TT
S098	CC	CC	CC	CC	CC	CC	TT	TT	TT	TT
S099	CC	CC	CC	CC	CC	TT	TT	TT	TT	TT
S100	CC	CC	CC	CC	TT	TT	TT	TT	TT	TT
S101	CC	CC	CC	TT	TT	TT	TT	TT	TT	TT
S102	CC	CC	TT	TT	TT	TT	TT	TT	TT	TT
S103	CC	TT	TT	TT	TT	TT	TT	TT	TT	TT
S104	CC	CC	CC	CC	CC	CC	CC	CC	CC	GG
S105	CC	CC	CC	CC	CC	CC	CC	CC	GG	GG
S106	CC	CC	CC	CC	CC	CC	CC	GG	GG	GG
S107	CC	CC	CC	CC	CC	CC	GG	GG	GG	GG
S108	CC	CC	CC	CC	CC	GG	GG	GG	GG	GG
S109	CC	CC	CC	CC	GG	GG	GG	GG	GG	GG
S110	CC	CC	CC	GG	GG	GG	GG	GG	GG	GG
S111	CC	CC	GG	GG	GG	GG	GG	GG	GG	GG
S112	CC	GG	GG	GG	GG	GG	GG	GG	GG	GG
S113	GG	GG	GG	GG	GG	GG	GG	GG	GG	AA
S114	GG	GG	GG	GG	GG	GG	GG	GG	AA	AA
S115	GG	GG	GG	GG	GG	GG	GG	AA	AA	AA
S116	GG	GG	GG	GG	GG	GG	AA	AA	AA	AA
S117	GG	GG	GG	GG	GG	AA	AA	AA	AA	AA
S118	GG	GG	GG	GG	AA	AA	AA	AA	AA	AA
S119	GG	GG	GG	AA	AA	AA	AA	AA	AA	AA
S120	GG	GG	AA	AA	AA	AA	AA	AA	AA	AA
S121	GG	AA	AA	AA	AA	AA	AA	AA	AA	AA
S122	GG	GG	GG	GG	GG	GG	GG	GG	GG	TT
S123	GG	GG	GG	GG	GG	GG	GG	GG	TT	TT
S124	GG	GG	GG	GG	GG	GG	GG	TT	TT	TT
S125	GG	GG	GG	GG	GG	GG	TT	TT	TT	TT
S126	GG	GG	GG	GG	GG	TT	TT	TT	TT	TT
S127	GG	GG	GG	GG	TT	TT	TT	TT	TT	TT
S128	GG	GG	GG	TT	TT	TT	TT	TT	TT	TT
S129	GG	GG	TT	TT	TT	TT	TT	TT	TT	TT
S130	GG	TT	TT	TT	TT	TT	TT	TT	TT	TT
S131	GG	GG	GG	GG	GG	GG	GG	GG	GG	CC
S132	GG	GG	GG	GG	GG	GG	GG	GG	CC	CC
S133	GG	GG	GG	GG	GG	GG	GG	CC	CC	CC
S134	GG	GG	GG	GG	GG	GG	CC	CC	CC	CC
S135	GG	GG	GG	GG	GG	CC	CC	CC	CC	CC
S136	GG	GG	GG	GG	CC	CC	CC	CC	CC	CC
S137	GG	GG	GG	CC	CC	CC	CC	CC	CC	CC
S138	GG	GG	CC	CC	CC	CC	CC	CC	CC	CC
S139	GG	CC	CC	CC	CC	CC	CC	CC	CC	CC
S140	AA	AA	AA	AA	AA	AA	AA	AA	AA	AT
S141	AA	AA	AA	AA	AA	AA	AA	AA	AT	AT
S142	AA	AA	AA	AA	AA	AA	AA	AT	AT	AT
S143	AA	AA	AA	AA	AA	AA	AT	AT	AT	AT
S144	AA	AA	AA	AA	AA	AT	AT	AT	AT	AT
S145	AA	AA	AA	AA	AT	AT	AT	AT	AT	AT
S146	AA	AA	AA	AT	AT	AT	AT	AT	AT	AT
S147	AA	AA	AT	AT	AT	AT	AT	AT	AT	AT
S148	AA	AT	AT	AT	AT	AT	AT	AT	AT	AT
S149	AT	AT	AT	AT	AT	AT	AT	AT	AT	AT
S150	AA	AA	AA	AA	AA	AA	AA	AA	AA	AC
S151	AA	AA	AA	AA	AA	AA	AA	AA	AC	AC
S152	AA	AA	AA	AA	AA	AA	AA	AC	AC	AC
S153	AA	AA	AA	AA	AA	AA	AC	AC	AC	AC
S154	AA	AA	AA	AA	AA	AC	AC	AC	AC	AC
S155	AA	AA	AA	AA	AC	AC	AC	AC	AC	AC
S156	AA	AA	AA	AC	AC	AC	AC	AC	AC	AC
S157	AA	AA	AC	AC	AC	AC	AC	AC	AC	AC
S158	AA	AC	AC	AC	AC	AC	AC	AC	AC	AC
S159	AC	AC	AC	AC	AC	AC	AC	AC	AC	AC
S160	AA	AA	AA	AA	AA	AA	AA	AA	AA	AG
S161	AA	AA	AA	AA	AA	AA	AA	AA	AG	AG
S162	AA	AA	AA	AA	AA	AA	AA	AG	AG	AG
S163	AA	AA	AA	AA	AA	AA	AG	AG	AG	AG
S164	AA	AA	AA	AA	AA	AG	AG	AG	AG	AG
S165	AA	AA	AA	AA	AG	AG	AG	AG	AG	AG
S166	AA	AA	AA	AG	AG	AG	AG	AG	AG	AG
S167	AA	AA	AG	AG	AG	AG	AG	AG	AG	AG
S168	AA	AG	AG	AG	AG	AG	AG	AG	AG	AG
S169	AG	AG	AG	AG	AG	AG	AG	AG	AG	AG
S170	AA	AA	AA	AA	AA	AA	AA	AA	AA	TC
S171	AA	AA	AA	AA	AA	AA	AA	AA	TC	TC
S172	AA	AA	AA	AA	AA	AA	AA	TC	TC	TC
S173	AA	AA	AA	AA	AA	AA	TC	TC	TC	TC
S174	AA	AA	AA	AA	AA	TC	TC	TC	TC	TC
S175	AA	AA	AA	AA	TC	TC	TC	TC	TC	TC
S176	AA	AA	AA	TC	TC	TC	TC	TC	TC	TC
S177	AA	AA	TC	TC	TC	TC	TC	TC	TC	TC
S178	AA	TC	TC	TC	TC	TC	TC	TC	TC	TC
S179	TC	TC	TC	TC	TC	TC	TC	TC	TC	TC
S180	AA	AA	AA	AA	AA	AA	AA	AA	AA	TG
S181	AA	AA	AA	AA	AA	AA	AA	AA	TG	TG
S182	AA	AA	AA	AA	AA	AA	AA	TG	TG	TG
S183	AA	AA	AA	AA	AA	AA	TG	TG	TG	TG
S184	AA	AA	AA	AA	AA	TG	TG	TG	TG	TG
S185	AA	AA	AA	AA	TG	TG	TG	TG	TG	TG
S186	AA	AA	AA	TG	TG	TG	TG	TG	TG	TG
S187	AA	AA	TG	TG	TG	TG	TG	TG	TG	TG
S188	AA	TG	TG	TG	TG	TG	TG	TG	TG	TG
S189	TG	TG	TG	TG	TG	TG	TG	TG	TG	TG
S190	AA	AA	AA	AA	AA	AA	AA	AA	AA	CG
S191	AA	AA	AA	AA	AA	AA	AA	AA	CG	CG
S192	AA	AA	AA	AA	AA	AA	AA	CG	CG	CG
S193	AA	AA	AA	AA	AA	AA	CG	CG	CG	CG
S194	AA	AA	AA	AA	AA	CG	CG	CG	CG	CG
S195	AA	AA	AA	AA	CG	CG	CG	CG	CG	CG
S196	AA	AA	AA	CG	CG	CG	CG	CG	CG	CG
S197	AA	AA	CG	CG	CG	CG	CG	CG	CG	CG
S198	AA	CG	CG	CG	CG	CG	CG	CG	CG	CG
S199	CG	CG	CG	CG	CG	CG	CG	CG	CG	CG
S200	TT	TT	TT	TT	TT	TT	TT	TT	TT	AT
S201	TT	TT	TT	TT	TT	TT	TT	TT	AT	AT
S202	TT	TT	TT	TT	TT	TT	TT	AT	AT	AT
S203	TT	TT	TT	TT	TT	TT	AT	AT	AT	AT
S204	TT	TT	TT	TT	TT	AT	AT	AT	AT	AT
S205	TT	TT	TT	TT	AT	AT	AT	AT	AT	AT
S206	TT	TT	TT	AT	AT	AT	AT	AT	AT	AT

## Sheet: 10-4
No	L01	L02	L03	L04	L05	L06	L07	L08	L09	L10
S001	AA	AA	AA	AA	AA	AA	AA	AA	AA	AA
S002	AA	AA	AA	AA	AA	AA	AA	AA	AA	AA
S003	AA	AA	AA	AA	AA	AA	AA	AA	AA	AA
S004	AA	AA	AA	AA	AA	AA	AA	AA	AA	AA
S005	AA	AA	AA	AA	AA	AA	AA	AA	AA	AA
S006	AA	AA	AA	AA	AA	AA	AA	AA	AA	AA
S007	AA	AA	AA	AA	AA	AA	AA	AA	AA	AA
S008	AA	AA	AA	AA	AA	AA	AA	AA	AA	AA
S009	AA	AA	AA	AA	AA	AA	AA	AA	AA	AA
S010	AA	AA	AA	AA	AA	AA	AA	AA	AA	AA
S011	AA	AA	AA	AA	AA	AA	AA	AA	AA	TT
S012	AA	AA	AA	AA	AA	AA	AA	AA	AA	TT
S013	AA	AA	AA	AA	AA	AA	AA	AA	AA	TT
S014	AA	AA	AA	AA	AA	AA	AA	AA	AA	TT
S015	AA	AA	AA	AA	AA	AA	AA	AA	AA	TT
S016	AA	AA	AA	AA	AA	AA	AA	AA	AA	TT
S017	AA	AA	AA	AA	AA	AA	AA	AA	AA	TT
S018	AA	AA	AA	AA	AA	AA	AA	AA	AA	TT
S019	AA	AA	AA	AA	AA	AA	AA	AA	AA	TT
S020	AA	AA	AA	AA	AA	AA	AA	AA	AA	TT
S021	AA	AA	AA	AA	AA	AA	AA	AA	TT	TT
S022	AA	AA	AA	AA	AA	AA	AA	AA	TT	TT
S023	AA	AA	AA	AA	AA	AA	AA	AA	TT	TT
S024	AA	AA	AA	AA	AA	AA	AA	AA	TT	TT
S025	AA	AA	AA	AA	AA	AA	AA	AA	TT	TT
S026	AA	AA	AA	AA	AA	AA	AA	AA	TT	TT
S027	AA	AA	AA	AA	AA	AA	AA	AA	TT	TT
S028	AA	AA	AA	AA	AA	AA	AA	AA	TT	TT
S029	AA	AA	AA	AA	AA	AA	AA	AA	TT	TT
S030	AA	AA	AA	AA	AA	AA	AA	AA	TT	TT
S031	AA	AA	AA	AA	AA	AA	AA	TT	TT	TT
S032	AA	AA	AA	AA	AA	AA	AA	TT	TT	TT
S033	AA	AA	AA	AA	AA	AA	AA	TT	TT	TT
S034	AA	AA	AA	AA	AA	AA	AA	TT	TT	TT
S035	AA	AA	AA	AA	AA	AA	AA	TT	TT	TT
S036	AA	AA	AA	AA	AA	AA	AA	TT	TT	TT
S037	AA	AA	AA	AA	AA	AA	AA	TT	TT	TT
S038	AA	AA	AA	AA	AA	AA	AA	TT	TT	TT
S039	AA	AA	AA	AA	AA	AA	AA	TT	TT	TT
S040	AA	AA	AA	AA	AA	AA	AA	TT	TT	TT
S041	AA	AA	AA	AA	AA	AA	TT	TT	TT	TT
S042	AA	AA	AA	AA	AA	TT	TT	TT	TT	TT
S043	AA	AA	AA	AA	TT	TT	TT	TT	TT	TT
S044	AA	AA	AA	TT	TT	TT	TT	TT	TT	TT
S045	AA	AA	TT	TT	TT	TT	TT	TT	TT	TT
S046	AA	TT	TT	TT	TT	TT	TT	TT	TT	TT
S047	TT	TT	TT	TT	TT	TT	TT	TT	TT	TT
S048	AA	AA	AA	AA	AA	AA	AA	AA	AA	CC
S049	AA	AA	AA	AA	AA	AA	AA	AA	CC	CC
S050	AA	AA	AA	AA	AA	AA	AA	CC	CC	CC
S051	AA	AA	AA	AA	AA	AA	CC	CC	CC	CC
S052	AA	AA	AA	AA	AA	CC	CC	CC	CC	CC
S053	AA	AA	AA	AA	CC	CC	CC	CC	CC	CC
S054	AA	AA	AA	CC	CC	CC	CC	CC	CC	CC
S055	AA	AA	CC	CC	CC	CC	CC	CC	CC	CC
S056	AA	CC	CC	CC	CC	CC	CC	CC	CC	CC
S057	CC	CC	CC	CC	CC	CC	CC	CC	CC	CC
S058	AA	AA	AA	AA	AA	AA	AA	AA	AA	GG
S059	AA	AA	AA	AA	AA	AA	AA	AA	GG	GG
S060	AA	AA	AA	AA	AA	AA	AA	GG	GG	GG
S061	AA	AA	AA	AA	AA	AA	GG	GG	GG	GG
S062	AA	AA	AA	AA	AA	GG	GG	GG	GG	GG
S063	AA	AA	AA	AA	GG	GG	GG	GG	GG	GG
S064	AA	AA	AA	GG	GG	GG	GG	GG	GG	GG
S065	AA	AA	GG	GG	GG	GG	GG	GG	GG	GG
S066	AA	GG	GG	GG	GG	GG	GG	GG	GG	GG
S067	GG	GG	GG	GG	GG	GG	GG	GG	GG	GG
S068	TT	TT	TT	TT	TT	TT	TT	TT	TT	AA
S069	TT	TT	TT	TT	TT	TT	TT	TT	AA	AA
S070	TT	TT	TT	TT	TT	TT	TT	AA	AA	AA
S071	TT	TT	TT	TT	TT	TT	AA	AA	AA	AA
S072	TT	TT	TT	TT	TT	AA	AA	AA	AA	AA
S073	TT	TT	TT	TT	AA	AA	AA	AA	AA	AA
S074	TT	TT	TT	AA	AA	AA	AA	AA	AA	AA
S075	TT	TT	AA	AA	AA	AA	AA	AA	AA	AA
S076	TT	AA	AA	AA	AA	AA	AA	AA	AA	AA
S077	TT	TT	TT	TT	TT	TT	TT	TT	TT	CC
S078	TT	TT	TT	TT	TT	TT	TT	TT	CC	CC
S079	TT	TT	TT	TT	TT	TT	TT	CC	CC	CC
S080	TT	TT	TT	TT	TT	TT	CC	CC	CC	CC
S081	TT	TT	TT	TT	TT	CC	CC	CC	CC	CC
S082	TT	TT	TT	TT	CC	CC	CC	CC	CC	CC
S083	TT	TT	TT	CC	CC	CC	CC	CC	CC	CC
S084	TT	TT	CC	CC	CC	CC	CC	CC	CC	CC
S085	TT	CC	CC	CC	CC	CC	CC	CC	CC	CC
S086	TT	TT	TT	TT	TT	TT	TT	TT	TT	GG
S087	TT	TT	TT	TT	TT	TT	TT	TT	GG	GG
S088	TT	TT	TT	TT	TT	TT	TT	GG	GG	GG
S089	TT	TT	TT	TT	TT	TT	GG	GG	GG	GG
S090	TT	TT	TT	TT	TT	GG	GG	GG	GG	GG
S091	TT	TT	TT	TT	GG	GG	GG	GG	GG	GG
S092	TT	TT	TT	GG	GG	GG	GG	GG	GG	GG
S093	TT	TT	GG	GG	GG	GG	GG	GG	GG	GG
S094	TT	GG	GG	GG	GG	GG	GG	GG	GG	GG
S095	CC	CC	CC	CC	CC	CC	CC	CC	CC	AA
S096	CC	CC	CC	CC	CC	CC	CC	CC	AA	AA
S097	CC	CC	CC	CC	CC	CC	CC	AA	AA	AA
S098	CC	CC	CC	CC	CC	CC	AA	AA	AA	AA
S099	CC	CC	CC	CC	CC	AA	AA	AA	AA	AA
S100	CC	CC	CC	CC	AA	AA	AA	AA	AA	AA
S101	CC	CC	CC	AA	AA	AA	AA	AA	AA	AA
S102	CC	CC	AA	AA	AA	AA	AA	AA	AA	AA
S103	CC	AA	AA	AA	AA	AA	AA	AA	AA	AA
S104	CC	CC	CC	CC	CC	CC	CC	CC	CC	TT
S105	CC	CC	CC	CC	CC	CC	CC	CC	TT	TT
S106	CC	CC	CC	CC	CC	CC	CC	TT	TT	TT
S107	CC	CC	CC	CC	CC	CC	TT	TT	TT	TT
S108	CC	CC	CC	CC	CC	TT	TT	TT	TT	TT
S109	CC	CC	CC	CC	TT	TT	TT	TT	TT	TT
S110	CC	CC	CC	TT	TT	TT	TT	TT	TT	TT
S111	CC	CC	TT	TT	TT	TT	TT	TT	TT	TT
S112	CC	TT	TT	TT	TT	TT	TT	TT	TT	TT
S113	CC	CC	CC	CC	CC	CC	CC	CC	CC	GG
S114	CC	CC	CC	CC	CC	CC	CC	CC	GG	GG
S115	CC	CC	CC	CC	CC	CC	CC	GG	GG	GG
S116	CC	CC	CC	CC	CC	CC	GG	GG	GG	GG
S117	CC	CC	CC	CC	CC	GG	GG	GG	GG	GG
S118	CC	CC	CC	CC	GG	GG	GG	GG	GG	GG
S119	CC	CC	CC	GG	GG	GG	GG	GG	GG	GG
S120	CC	CC	GG	GG	GG	GG	GG	GG	GG	GG
S121	CC	GG	GG	GG	GG	GG	GG	GG	GG	GG
S122	GG	GG	GG	GG	GG	GG	GG	GG	GG	AA
S123	GG	GG	GG	GG	GG	GG	GG	GG	AA	AA
S124	GG	GG	GG	GG	GG	GG	GG	AA	AA	AA
S125	GG	GG	GG	GG	GG	GG	AA	AA	AA	AA
S126	GG	GG	GG	GG	GG	AA	AA	AA	AA	AA
S127	GG	GG	GG	GG	AA	AA	AA	AA	AA	AA
S128	GG	GG	GG	AA	AA	AA	AA	AA	AA	AA
S129	GG	GG	AA	AA	AA	AA	AA	AA	AA	AA
S130	GG	AA	AA	AA	AA	AA	AA	AA	AA	AA
S131	GG	GG	GG	GG	GG	GG	GG	GG	GG	TT
S132	GG	GG	GG	GG	GG	GG	GG	GG	TT	TT
S133	GG	GG	GG	GG	GG	GG	GG	TT	TT	TT
S134	GG	GG	GG	GG	GG	GG	TT	TT	TT	TT
S135	GG	GG	GG	GG	GG	TT	TT	TT	TT	TT
S136	GG	GG	GG	GG	TT	TT	TT	TT	TT	TT
S137	GG	GG	GG	TT	TT	TT	TT	TT	TT	TT
S138	GG	GG	TT	TT	TT	TT	TT	TT	TT	TT
S139	GG	TT	TT	TT	TT	TT	TT	TT	TT	TT
S140	GG	GG	GG	GG	GG	GG	GG	GG	GG	CC
S141	GG	GG	GG	GG	GG	GG	GG	GG	CC	CC
S142	GG	GG	GG	GG	GG	GG	GG	CC	CC	CC
S143	GG	GG	GG	GG	GG	GG	CC	CC	CC	CC
S144	GG	GG	GG	GG	GG	CC	CC	CC	CC	CC
S145	GG	GG	GG	GG	CC	CC	CC	CC	CC	CC
S146	GG	GG	GG	CC	CC	CC	CC	CC	CC	CC
S147	GG	GG	CC	CC	CC	CC	CC	CC	CC	CC
S148	GG	CC	CC	CC	CC	CC	CC	CC	CC	CC
S149	AA	AA	AA	AA	AA	AA	AA	AA	AA	AT
S150	AA	AA	AA	AA	AA	AA	AA	AA	AT	AT
S151	AA	AA	AA	AA	AA	AA	AA	AT	AT	AT
S152	AA	AA	AA	AA	AA	AA	AT	AT	AT	AT
S153	AA	AA	AA	AA	AA	AT	AT	AT	AT	AT
S154	AA	AA	AA	AA	AT	AT	AT	AT	AT	AT
S155	AA	AA	AA	AT	AT	AT	AT	AT	AT	AT
S156	AA	AA	AT	AT	AT	AT	AT	AT	AT	AT
S157	AA	AT	AT	AT	AT	AT	AT	AT	AT	AT
S158	AT	AT	AT	AT	AT	AT	AT	AT	AT	AT
S159	AA	AA	AA	AA	AA	AA	AA	AA	AA	AC
S160	AA	AA	AA	AA	AA	AA	AA	AA	AC	AC
S161	AA	AA	AA	AA	AA	AA	AA	AC	AC	AC
S162	AA	AA	AA	AA	AA	AA	AC	AC	AC	AC
S163	AA	AA	AA	AA	AA	AC	AC	AC	AC	AC
S164	AA	AA	AA	AA	AC	AC	AC	AC	AC	AC
S165	AA	AA	AA	AC	AC	AC	AC	AC	AC	AC
S166	AA	AA	AC	AC	AC	AC	AC	AC	AC	AC
S167	AA	AC	AC	AC	AC	AC	AC	AC	AC	AC
S168	AC	AC	AC	AC	AC	AC	AC	AC	AC	AC
S169	AA	AA	AA	AA	AA	AA	AA	AA	AA	AG
S170	AA	AA	AA	AA	AA	AA	AA	AA	AG	AG
S171	AA	AA	AA	AA	AA	AA	AA	AG	AG	AG
S172	AA	AA	AA	AA	AA	AA	AG	AG	AG	AG
S173	AA	AA	AA	AA	AA	AG	AG	AG	AG	AG
S174	AA	AA	AA	AA	AG	AG	AG	AG	AG	AG
S175	AA	AA	AA	AG	AG	AG	AG	AG	AG	AG
S176	AA	AA	AG	AG	AG	AG	AG	AG	AG	AG
S177	AA	AG	AG	AG	AG	AG	AG	AG	AG	AG
S178	AG	AG	AG	AG	AG	AG	AG	AG	AG	AG
S179	AA	AA	AA	AA	AA	AA	AA	AA	AA	TC
S180	AA	AA	AA	AA	AA	AA	AA	AA	TC	TC
S181	AA	AA	AA	AA	AA	AA	AA	TC	TC	TC
S182	AA	AA	AA	AA	AA	AA	TC	TC	TC	TC
S183	AA	AA	AA	AA	AA	TC	TC	TC	TC	TC
S184	AA	AA	AA	AA	TC	TC	TC	TC	TC	TC
S185	AA	AA	AA	TC	TC	TC	TC	TC	TC	TC
S186	AA	AA	TC	TC	TC	TC	TC	TC	TC	TC
S187	AA	TC	TC	TC	TC	TC	TC	TC	TC	TC
S188	TC	TC	TC	TC	TC	TC	TC	TC	TC	TC
S189	AA	AA	AA	AA	AA	AA	AA	AA	AA	TG
S190	AA	AA	AA	AA	AA	AA	AA	AA	TG	TG
S191	AA	AA	AA	AA	AA	AA	AA	TG	TG	TG
S192	AA	AA	AA	AA	AA	AA	TG	TG	TG	TG
S193	AA	AA	AA	AA	AA	TG	TG	TG	TG	TG
S194	AA	AA	AA	AA	TG	TG	TG	TG	TG	TG
S195	AA	AA	AA	TG	TG	TG	TG	TG	TG	TG
S196	AA	AA	TG	TG	TG	TG	TG	TG	TG	TG
S197	AA	TG	TG	TG	TG	TG	TG	TG	TG	TG
S198	TG	TG	TG	TG	TG	TG	TG	TG	TG	TG
S199	AA	AA	AA	AA	AA	AA	AA	AA	AA	CG
S200	AA	AA	AA	AA	AA	AA	AA	AA	CG	CG
S201	AA	AA	AA	AA	AA	AA	AA	CG	CG	CG
S202	AA	AA	AA	AA	AA	AA	CG	CG	CG	CG
S203	AA	AA	AA	AA	AA	CG	CG	CG	CG	CG
S204	AA	AA	AA	AA	CG	CG	CG	CG	CG	CG
S205	AA	AA	AA	CG	CG	CG	CG	CG	CG	CG
S206	AA	AA	CG	CG	CG	CG	CG	CG	CG	CG

## Sheet: 10-5
No	L01	L02	L03	L04	L05	L06	L07	L08	L09	L10
S001	AA	AA	AA	AA	AA	AA	AA	AA	AA	AA
S002	AA	AA	AA	AA	AA	AA	AA	AA	AA	AA
S003	AA	AA	AA	AA	AA	AA	AA	AA	AA	AA
S004	AA	AA	AA	AA	AA	AA	AA	AA	AA	AA
S005	AA	AA	AA	AA	AA	AA	AA	AA	AA	AA
S006	AA	AA	AA	AA	AA	AA	AA	AA	AA	AA
S007	AA	AA	AA	AA	AA	AA	AA	AA	AA	AA
S008	AA	AA	AA	AA	AA	AA	AA	AA	AA	AA
S009	AA	AA	AA	AA	AA	AA	AA	AA	AA	AA
S010	AA	AA	AA	AA	AA	AA	AA	AA	AA	AA
S011	AA	AA	AA	AA	AA	AA	AA	AA	AA	TT
S012	AA	AA	AA	AA	AA	AA	AA	AA	AA	TT
S013	AA	AA	AA	AA	AA	AA	AA	AA	AA	TT
S014	AA	AA	AA	AA	AA	AA	AA	AA	AA	TT
S015	AA	AA	AA	AA	AA	AA	AA	AA	AA	TT
S016	AA	AA	AA	AA	AA	AA	AA	AA	AA	TT
S017	AA	AA	AA	AA	AA	AA	AA	AA	AA	TT
S018	AA	AA	AA	AA	AA	AA	AA	AA	AA	TT
S019	AA	AA	AA	AA	AA	AA	AA	AA	AA	TT
S020	AA	AA	AA	AA	AA	AA	AA	AA	AA	TT
S021	AA	AA	AA	AA	AA	AA	AA	AA	TT	TT
S022	AA	AA	AA	AA	AA	AA	AA	AA	TT	TT
S023	AA	AA	AA	AA	AA	AA	AA	AA	TT	TT
S024	AA	AA	AA	AA	AA	AA	AA	AA	TT	TT
S025	AA	AA	AA	AA	AA	AA	AA	AA	TT	TT
S026	AA	AA	AA	AA	AA	AA	AA	AA	TT	TT
S027	AA	AA	AA	AA	AA	AA	AA	AA	TT	TT
S028	AA	AA	AA	AA	AA	AA	AA	AA	TT	TT
S029	AA	AA	AA	AA	AA	AA	AA	AA	TT	TT
S030	AA	AA	AA	AA	AA	AA	AA	AA	TT	TT
S031	AA	AA	AA	AA	AA	AA	AA	TT	TT	TT
S032	AA	AA	AA	AA	AA	AA	AA	TT	TT	TT
S033	AA	AA	AA	AA	AA	AA	AA	TT	TT	TT
S034	AA	AA	AA	AA	AA	AA	AA	TT	TT	TT
S035	AA	AA	AA	AA	AA	AA	AA	TT	TT	TT
S036	AA	AA	AA	AA	AA	AA	AA	TT	TT	TT
S037	AA	AA	AA	AA	AA	AA	AA	TT	TT	TT
S038	AA	AA	AA	AA	AA	AA	AA	TT	TT	TT
S039	AA	AA	AA	AA	AA	AA	AA	TT	TT	TT
S040	AA	AA	AA	AA	AA	AA	AA	TT	TT	TT
S041	AA	AA	AA	AA	AA	AA	TT	TT	TT	TT
S042	AA	AA	AA	AA	AA	AA	TT	TT	TT	TT
S043	AA	AA	AA	AA	AA	AA	TT	TT	TT	TT
S044	AA	AA	AA	AA	AA	AA	TT	TT	TT	TT
S045	AA	AA	AA	AA	AA	AA	TT	TT	TT	TT
S046	AA	AA	AA	AA	AA	AA	TT	TT	TT	TT
S047	AA	AA	AA	AA	AA	AA	TT	TT	TT	TT
S048	AA	AA	AA	AA	AA	AA	TT	TT	TT	TT
S049	AA	AA	AA	AA	AA	AA	TT	TT	TT	TT
S050	AA	AA	AA	AA	AA	AA	TT	TT	TT	TT
S051	AA	AA	AA	AA	AA	TT	TT	TT	TT	TT
S052	AA	AA	AA	AA	TT	TT	TT	TT	TT	TT
S053	AA	AA	AA	TT	TT	TT	TT	TT	TT	TT
S054	AA	AA	TT	TT	TT	TT	TT	TT	TT	TT
S055	AA	TT	TT	TT	TT	TT	TT	TT	TT	TT
S056	TT	TT	TT	TT	TT	TT	TT	TT	TT	TT
S057	AA	AA	AA	AA	AA	AA	AA	AA	AA	CC
S058	AA	AA	AA	AA	AA	AA	AA	AA	CC	CC
S059	AA	AA	AA	AA	AA	AA	AA	CC	CC	CC
S060	AA	AA	AA	AA	AA	AA	CC	CC	CC	CC
S061	AA	AA	AA	AA	AA	CC	CC	CC	CC	CC
S062	AA	AA	AA	AA	CC	CC	CC	CC	CC	CC
S063	AA	AA	AA	CC	CC	CC	CC	CC	CC	CC
S064	AA	AA	CC	CC	CC	CC	CC	CC	CC	CC
S065	AA	CC	CC	CC	CC	CC	CC	CC	CC	CC
S066	CC	CC	CC	CC	CC	CC	CC	CC	CC	CC
S067	AA	AA	AA	AA	AA	AA	AA	AA	AA	GG
S068	AA	AA	AA	AA	AA	AA	AA	AA	GG	GG
S069	AA	AA	AA	AA	AA	AA	AA	GG	GG	GG
S070	AA	AA	AA	AA	AA	AA	GG	GG	GG	GG
S071	AA	AA	AA	AA	AA	GG	GG	GG	GG	GG
S072	AA	AA	AA	AA	GG	GG	GG	GG	GG	GG
S073	AA	AA	AA	GG	GG	GG	GG	GG	GG	GG
S074	AA	AA	GG	GG	GG	GG	GG	GG	GG	GG
S075	AA	GG	GG	GG	GG	GG	GG	GG	GG	GG
S076	GG	GG	GG	GG	GG	GG	GG	GG	GG	GG
S077	TT	TT	TT	TT	TT	TT	TT	TT	TT	AA
S078	TT	TT	TT	TT	TT	TT	TT	TT	AA	AA
S079	TT	TT	TT	TT	TT	TT	TT	AA	AA	AA
S080	TT	TT	TT	TT	TT	TT	AA	AA	AA	AA
S081	TT	TT	TT	TT	TT	AA	AA	AA	AA	AA
S082	TT	TT	TT	TT	AA	AA	AA	AA	AA	AA
S083	TT	TT	TT	AA	AA	AA	AA	AA	AA	AA
S084	TT	TT	AA	AA	AA	AA	AA	AA	AA	AA
S085	TT	AA	AA	AA	AA	AA	AA	AA	AA	AA
S086	TT	TT	TT	TT	TT	TT	TT	TT	TT	CC
S087	TT	TT	TT	TT	TT	TT	TT	TT	CC	CC
S088	TT	TT	TT	TT	TT	TT	TT	CC	CC	CC
S089	TT	TT	TT	TT	TT	TT	CC	CC	CC	CC
S090	TT	TT	TT	TT	TT	CC	CC	CC	CC	CC
S091	TT	TT	TT	TT	CC	CC	CC	CC	CC	CC
S092	TT	TT	TT	CC	CC	CC	CC	CC	CC	CC
S093	TT	TT	CC	CC	CC	CC	CC	CC	CC	CC
S094	TT	CC	CC	CC	CC	CC	CC	CC	CC	CC
S095	TT	TT	TT	TT	TT	TT	TT	TT	TT	GG
S096	TT	TT	TT	TT	TT	TT	TT	TT	GG	GG
S097	TT	TT	TT	TT	TT	TT	TT	GG	GG	GG
S098	TT	TT	TT	TT	TT	TT	GG	GG	GG	GG
S099	TT	TT	TT	TT	TT	GG	GG	GG	GG	GG
S100	TT	TT	TT	TT	GG	GG	GG	GG	GG	GG
S101	TT	TT	TT	GG	GG	GG	GG	GG	GG	GG
S102	TT	TT	GG	GG	GG	GG	GG	GG	GG	GG
S103	TT	GG	GG	GG	GG	GG	GG	GG	GG	GG
S104	CC	CC	CC	CC	CC	CC	CC	CC	CC	AA
S105	CC	CC	CC	CC	CC	CC	CC	CC	AA	AA
S106	CC	CC	CC	CC	CC	CC	CC	AA	AA	AA
S107	CC	CC	CC	CC	CC	CC	AA	AA	AA	AA
S108	CC	CC	CC	CC	CC	AA	AA	AA	AA	AA
S109	CC	CC	CC	CC	AA	AA	AA	AA	AA	AA
S110	CC	CC	CC	AA	AA	AA	AA	AA	AA	AA
S111	CC	CC	AA	AA	AA	AA	AA	AA	AA	AA
S112	CC	AA	AA	AA	AA	AA	AA	AA	AA	AA
S113	CC	CC	CC	CC	CC	CC	CC	CC	CC	TT
S114	CC	CC	CC	CC	CC	CC	CC	CC	TT	TT
S115	CC	CC	CC	CC	CC	CC	CC	TT	TT	TT
S116	CC	CC	CC	CC	CC	CC	TT	TT	TT	TT
S117	CC	CC	CC	CC	CC	TT	TT	TT	TT	TT
S118	CC	CC	CC	CC	TT	TT	TT	TT	TT	TT
S119	CC	CC	CC	TT	TT	TT	TT	TT	TT	TT
S120	CC	CC	TT	TT	TT	TT	TT	TT	TT	TT
S121	CC	TT	TT	TT	TT	TT	TT	TT	TT	TT
S122	CC	CC	CC	CC	CC	CC	CC	CC	CC	GG
S123	CC	CC	CC	CC	CC	CC	CC	CC	GG	GG
S124	CC	CC	CC	CC	CC	CC	CC	GG	GG	GG
S125	CC	CC	CC	CC	CC	CC	GG	GG	GG	GG
S126	CC	CC	CC	CC	CC	GG	GG	GG	GG	GG
S127	CC	CC	CC	CC	GG	GG	GG	GG	GG	GG
S128	CC	CC	CC	GG	GG	GG	GG	GG	GG	GG
S129	CC	CC	GG	GG	GG	GG	GG	GG	GG	GG
S130	CC	GG	GG	GG	GG	GG	GG	GG	GG	GG
S131	GG	GG	GG	GG	GG	GG	GG	GG	GG	AA
S132	GG	GG	GG	GG	GG	GG	GG	GG	AA	AA
S133	GG	GG	GG	GG	GG	GG	GG	AA	AA	AA
S134	GG	GG	GG	GG	GG	GG	AA	AA	AA	AA
S135	GG	GG	GG	GG	GG	AA	AA	AA	AA	AA
S136	GG	GG	GG	GG	AA	AA	AA	AA	AA	AA
S137	GG	GG	GG	AA	AA	AA	AA	AA	AA	AA
S138	GG	GG	AA	AA	AA	AA	AA	AA	AA	AA
S139	GG	AA	AA	AA	AA	AA	AA	AA	AA	AA
S140	GG	GG	GG	GG	GG	GG	GG	GG	GG	TT
S141	GG	GG	GG	GG	GG	GG	GG	GG	TT	TT
S142	GG	GG	GG	GG	GG	GG	GG	TT	TT	TT
S143	GG	GG	GG	GG	GG	GG	TT	TT	TT	TT
S144	GG	GG	GG	GG	GG	TT	TT	TT	TT	TT
S145	GG	GG	GG	GG	TT	TT	TT	TT	TT	TT
S146	GG	GG	GG	TT	TT	TT	TT	TT	TT	TT
S147	GG	GG	TT	TT	TT	TT	TT	TT	TT	TT
S148	GG	TT	TT	TT	TT	TT	TT	TT	TT	TT
S149	GG	GG	GG	GG	GG	GG	GG	GG	GG	CC
S150	GG	GG	GG	GG	GG	GG	GG	GG	CC	CC
S151	GG	GG	GG	GG	GG	GG	GG	CC	CC	CC
S152	GG	GG	GG	GG	GG	GG	CC	CC	CC	CC
S153	GG	GG	GG	GG	GG	CC	CC	CC	CC	CC
S154	GG	GG	GG	GG	CC	CC	CC	CC	CC	CC
S155	GG	GG	GG	CC	CC	CC	CC	CC	CC	CC
S156	GG	GG	CC	CC	CC	CC	CC	CC	CC	CC
S157	GG	CC	CC	CC	CC	CC	CC	CC	CC	CC
S158	AA	AA	AA	AA	AA	AA	AA	AA	AA	AT
S159	AA	AA	AA	AA	AA	AA	AA	AA	AT	AT
S160	AA	AA	AA	AA	AA	AA	AA	AT	AT	AT
S161	AA	AA	AA	AA	AA	AA	AT	AT	AT	AT
S162	AA	AA	AA	AA	AA	AT	AT	AT	AT	AT
S163	AA	AA	AA	AA	AT	AT	AT	AT	AT	AT
S164	AA	AA	AA	AT	AT	AT	AT	AT	AT	AT
S165	AA	AA	AT	AT	AT	AT	AT	AT	AT	AT
S166	AA	AT	AT	AT	AT	AT	AT	AT	AT	AT
S167	AT	AT	AT	AT	AT	AT	AT	AT	AT	AT
S168	AA	AA	AA	AA	AA	AA	AA	AA	AA	AC
S169	AA	AA	AA	AA	AA	AA	AA	AA	AC	AC
S170	AA	AA	AA	AA	AA	AA	AA	AC	AC	AC
S171	AA	AA	AA	AA	AA	AA	AC	AC	AC	AC
S172	AA	AA	AA	AA	AA	AC	AC	AC	AC	AC
S173	AA	AA	AA	AA	AC	AC	AC	AC	AC	AC
S174	AA	AA	AA	AC	AC	AC	AC	AC	AC	AC
S175	AA	AA	AC	AC	AC	AC	AC	AC	AC	AC
S176	AA	AC	AC	AC	AC	AC	AC	AC	AC	AC
S177	AC	AC	AC	AC	AC	AC	AC	AC	AC	AC
S178	AA	AA	AA	AA	AA	AA	AA	AA	AA	AG
S179	AA	AA	AA	AA	AA	AA	AA	AA	AG	AG
S180	AA	AA	AA	AA	AA	AA	AA	AG	AG	AG
S181	AA	AA	AA	AA	AA	AA	AG	AG	AG	AG
S182	AA	AA	AA	AA	AA	AG	AG	AG	AG	AG
S183	AA	AA	AA	AA	AG	AG	AG	AG	AG	AG
S184	AA	AA	AA	AG	AG	AG	AG	AG	AG	AG
S185	AA	AA	AG	AG	AG	AG	AG	AG	AG	AG
S186	AA	AG	AG	AG	AG	AG	AG	AG	AG	AG
S187	AG	AG	AG	AG	AG	AG	AG	AG	AG	AG
S188	AA	AA	AA	AA	AA	AA	AA	AA	AA	TC
S189	AA	AA	AA	AA	AA	AA	AA	AA	TC	TC
S190	AA	AA	AA	AA	AA	AA	AA	TC	TC	TC
S191	AA	AA	AA	AA	AA	AA	TC	TC	TC	TC
S192	AA	AA	AA	AA	AA	TC	TC	TC	TC	TC
S193	AA	AA	AA	AA	TC	TC	TC	TC	TC	TC
S194	AA	AA	AA	TC	TC	TC	TC	TC	TC	TC
S195	AA	AA	TC	TC	TC	TC	TC	TC	TC	TC
S196	AA	TC	TC	TC	TC	TC	TC	TC	TC	TC
S197	TC	TC	TC	TC	TC	TC	TC	TC	TC	TC
S198	AA	AA	AA	AA	AA	AA	AA	AA	AA	TG
S199	AA	AA	AA	AA	AA	AA	AA	AA	TG	TG
S200	AA	AA	AA	AA	AA	AA	AA	TG	TG	TG
S201	AA	AA	AA	AA	AA	AA	TG	TG	TG	TG
S202	AA	AA	AA	AA	AA	TG	TG	TG	TG	TG
S203	AA	AA	AA	AA	TG	TG	TG	TG	TG	TG
S204	AA	AA	AA	TG	TG	TG	TG	TG	TG	TG
S205	AA	AA	TG	TG	TG	TG	TG	TG	TG	TG
S206	AA	TG	TG	TG	TG	TG	TG	TG	TG	TG

## Sheet: 10-6
No	L01	L02	L03	L04	L05	L06	L07	L08	L09	L10
S001	AA	AA	AA	AA	AA	AA	AA	AA	AA	AA
S002	AA	AA	AA	AA	AA	AA	AA	AA	AA	AA
S003	AA	AA	AA	AA	AA	AA	AA	AA	AA	AA
S004	AA	AA	AA	AA	AA	AA	AA	AA	AA	AA
S005	AA	AA	AA	AA	AA	AA	AA	AA	AA	AA
S006	AA	AA	AA	AA	AA	AA	AA	AA	AA	AA
S007	AA	AA	AA	AA	AA	AA	AA	AA	AA	AA
S008	AA	AA	AA	AA	AA	AA	AA	AA	AA	AA
S009	AA	AA	AA	AA	AA	AA	AA	AA	AA	AA
S010	AA	AA	AA	AA	AA	AA	AA	AA	AA	AA
S011	AA	AA	AA	AA	AA	AA	AA	AA	AA	TT
S012	AA	AA	AA	AA	AA	AA	AA	AA	AA	TT
S013	AA	AA	AA	AA	AA	AA	AA	AA	AA	TT
S014	AA	AA	AA	AA	AA	AA	AA	AA	AA	TT
S015	AA	AA	AA	AA	AA	AA	AA	AA	AA	TT
S016	AA	AA	AA	AA	AA	AA	AA	AA	AA	TT
S017	AA	AA	AA	AA	AA	AA	AA	AA	AA	TT
S018	AA	AA	AA	AA	AA	AA	AA	AA	AA	TT
S019	AA	AA	AA	AA	AA	AA	AA	AA	AA	TT
S020	AA	AA	AA	AA	AA	AA	AA	AA	AA	TT
S021	AA	AA	AA	AA	AA	AA	AA	AA	TT	TT
S022	AA	AA	AA	AA	AA	AA	AA	AA	TT	TT
S023	AA	AA	AA	AA	AA	AA	AA	AA	TT	TT
S024	AA	AA	AA	AA	AA	AA	AA	AA	TT	TT
S025	AA	AA	AA	AA	AA	AA	AA	AA	TT	TT
S026	AA	AA	AA	AA	AA	AA	AA	AA	TT	TT
S027	AA	AA	AA	AA	AA	AA	AA	AA	TT	TT
S028	AA	AA	AA	AA	AA	AA	AA	AA	TT	TT
S029	AA	AA	AA	AA	AA	AA	AA	AA	TT	TT
S030	AA	AA	AA	AA	AA	AA	AA	AA	TT	TT
S031	AA	AA	AA	AA	AA	AA	AA	TT	TT	TT
S032	AA	AA	AA	AA	AA	AA	AA	TT	TT	TT
S033	AA	AA	AA	AA	AA	AA	AA	TT	TT	TT
S034	AA	AA	AA	AA	AA	AA	AA	TT	TT	TT
S035	AA	AA	AA	AA	AA	AA	AA	TT	TT	TT
S036	AA	AA	AA	AA	AA	AA	AA	TT	TT	TT
S037	AA	AA	AA	AA	AA	AA	AA	TT	TT	TT
S038	AA	AA	AA	AA	AA	AA	AA	TT	TT	TT
S039	AA	AA	AA	AA	AA	AA	AA	TT	TT	TT
S040	AA	AA	AA	AA	AA	AA	AA	TT	TT	TT
S041	AA	AA	AA	AA	AA	AA	TT	TT	TT	TT
S042	AA	AA	AA	AA	AA	AA	TT	TT	TT	TT
S043	AA	AA	AA	AA	AA	AA	TT	TT	TT	TT
S044	AA	AA	AA	AA	AA	AA	TT	TT	TT	TT
S045	AA	AA	AA	AA	AA	AA	TT	TT	TT	TT
S046	AA	AA	AA	AA	AA	AA	TT	TT	TT	TT
S047	AA	AA	AA	AA	AA	AA	TT	TT	TT	TT
S048	AA	AA	AA	AA	AA	AA	TT	TT	TT	TT
S049	AA	AA	AA	AA	AA	AA	TT	TT	TT	TT
S050	AA	AA	AA	AA	AA	AA	TT	TT	TT	TT
S051	AA	AA	AA	AA	AA	TT	TT	TT	TT	TT
S052	AA	AA	AA	AA	AA	TT	TT	TT	TT	TT
S053	AA	AA	AA	AA	AA	TT	TT	TT	TT	TT
S054	AA	AA	AA	AA	AA	TT	TT	TT	TT	TT
S055	AA	AA	AA	AA	AA	TT	TT	TT	TT	TT
S056	AA	AA	AA	AA	AA	TT	TT	TT	TT	TT
S057	AA	AA	AA	AA	AA	TT	TT	TT	TT	TT
S058	AA	AA	AA	AA	AA	TT	TT	TT	TT	TT
S059	AA	AA	AA	AA	AA	TT	TT	TT	TT	TT
S060	AA	AA	AA	AA	AA	TT	TT	TT	TT	TT
S061	AA	AA	AA	AA	TT	TT	TT	TT	TT	TT
S062	AA	AA	AA	TT	TT	TT	TT	TT	TT	TT
S063	AA	AA	TT	TT	TT	TT	TT	TT	TT	TT
S064	AA	TT	TT	TT	TT	TT	TT	TT	TT	TT
S065	TT	TT	TT	TT	TT	TT	TT	TT	TT	TT
S066	AA	AA	AA	AA	AA	AA	AA	AA	AA	CC
S067	AA	AA	AA	AA	AA	AA	AA	AA	CC	CC
S068	AA	AA	AA	AA	AA	AA	AA	CC	CC	CC
S069	AA	AA	AA	AA	AA	AA	CC	CC	CC	CC
S070	AA	AA	AA	AA	AA	CC	CC	CC	CC	CC
S071	AA	AA	AA	AA	CC	CC	CC	CC	CC	CC
S072	AA	AA	AA	CC	CC	CC	CC	CC	CC	CC
S073	AA	AA	CC	CC	CC	CC	CC	CC	CC	CC
S074	AA	CC	CC	CC	CC	CC	CC	CC	CC	CC
S075	CC	CC	CC	CC	CC	CC	CC	CC	CC	CC
S076	AA	AA	AA	AA	AA	AA	AA	AA	AA	GG
S077	AA	AA	AA	AA	AA	AA	AA	AA	GG	GG
S078	AA	AA	AA	AA	AA	AA	AA	GG	GG	GG
S079	AA	AA	AA	AA	AA	AA	GG	GG	GG	GG
S080	AA	AA	AA	AA	AA	GG	GG	GG	GG	GG
S081	AA	AA	AA	AA	GG	GG	GG	GG	GG	GG
S082	AA	AA	AA	GG	GG	GG	GG	GG	GG	GG
S083	AA	AA	GG	GG	GG	GG	GG	GG	GG	GG
S084	AA	GG	GG	GG	GG	GG	GG	GG	GG	GG
S085	GG	GG	GG	GG	GG	GG	GG	GG	GG	GG
S086	TT	TT	TT	TT	TT	TT	TT	TT	TT	AA
S087	TT	TT	TT	TT	TT	TT	TT	TT	AA	AA
S088	TT	TT	TT	TT	TT	TT	TT	AA	AA	AA
S089	TT	TT	TT	TT	TT	TT	AA	AA	AA	AA
S090	TT	TT	TT	TT	TT	AA	AA	AA	AA	AA
S091	TT	TT	TT	TT	AA	AA	AA	AA	AA	AA
S092	TT	TT	TT	AA	AA	AA	AA	AA	AA	AA
S093	TT	TT	AA	AA	AA	AA	AA	AA	AA	AA
S094	TT	AA	AA	AA	AA	AA	AA	AA	AA	AA
S095	TT	TT	TT	TT	TT	TT	TT	TT	TT	CC
S096	TT	TT	TT	TT	TT	TT	TT	TT	CC	CC
S097	TT	TT	TT	TT	TT	TT	TT	CC	CC	CC
S098	TT	TT	TT	TT	TT	TT	CC	CC	CC	CC
S099	TT	TT	TT	TT	TT	CC	CC	CC	CC	CC
S100	TT	TT	TT	TT	CC	CC	CC	CC	CC	CC
S101	TT	TT	TT	CC	CC	CC	CC	CC	CC	CC
S102	TT	TT	CC	CC	CC	CC	CC	CC	CC	CC
S103	TT	CC	CC	CC	CC	CC	CC	CC	CC	CC
S104	TT	TT	TT	TT	TT	TT	TT	TT	TT	GG
S105	TT	TT	TT	TT	TT	TT	TT	TT	GG	GG
S106	TT	TT	TT	TT	TT	TT	TT	GG	GG	GG
S107	TT	TT	TT	TT	TT	TT	GG	GG	GG	GG
S108	TT	TT	TT	TT	TT	GG	GG	GG	GG	GG
S109	TT	TT	TT	TT	GG	GG	GG	GG	GG	GG
S110	TT	TT	TT	GG	GG	GG	GG	GG	GG	GG
S111	TT	TT	GG	GG	GG	GG	GG	GG	GG	GG
S112	TT	GG	GG	GG	GG	GG	GG	GG	GG	GG
S113	CC	CC	CC	CC	CC	CC	CC	CC	CC	AA
S114	CC	CC	CC	CC	CC	CC	CC	CC	AA	AA
S115	CC	CC	CC	CC	CC	CC	CC	AA	AA	AA
S116	CC	CC	CC	CC	CC	CC	AA	AA	AA	AA
S117	CC	CC	CC	CC	CC	AA	AA	AA	AA	AA
S118	CC	CC	CC	CC	AA	AA	AA	AA	AA	AA
S119	CC	CC	CC	AA	AA	AA	AA	AA	AA	AA
S120	CC	CC	AA	AA	AA	AA	AA	AA	AA	AA
S121	CC	AA	AA	AA	AA	AA	AA	AA	AA	AA
S122	CC	CC	CC	CC	CC	CC	CC	CC	CC	TT
S123	CC	CC	CC	CC	CC	CC	CC	CC	TT	TT
S124	CC	CC	CC	CC	CC	CC	CC	TT	TT	TT
S125	CC	CC	CC	CC	CC	CC	TT	TT	TT	TT
S126	CC	CC	CC	CC	CC	TT	TT	TT	TT	TT
S127	CC	CC	CC	CC	TT	TT	TT	TT	TT	TT
S128	CC	CC	CC	TT	TT	TT	TT	TT	TT	TT
S129	CC	CC	TT	TT	TT	TT	TT	TT	TT	TT
S130	CC	TT	TT	TT	TT	TT	TT	TT	TT	TT
S131	CC	CC	CC	CC	CC	CC	CC	CC	CC	GG
S132	CC	CC	CC	CC	CC	CC	CC	CC	GG	GG
S133	CC	CC	CC	CC	CC	CC	CC	GG	GG	GG
S134	CC	CC	CC	CC	CC	CC	GG	GG	GG	GG
S135	CC	CC	CC	CC	CC	GG	GG	GG	GG	GG
S136	CC	CC	CC	CC	GG	GG	GG	GG	GG	GG
S137	CC	CC	CC	GG	GG	GG	GG	GG	GG	GG
S138	CC	CC	GG	GG	GG	GG	GG	GG	GG	GG
S139	CC	GG	GG	GG	GG	GG	GG	GG	GG	GG
S140	GG	GG	GG	GG	GG	GG	GG	GG	GG	AA
S141	GG	GG	GG	GG	GG	GG	GG	GG	AA	AA
S142	GG	GG	GG	GG	GG	GG	GG	AA	AA	AA
S143	GG	GG	GG	GG	GG	GG	AA	AA	AA	AA
S144	GG	GG	GG	GG	GG	AA	AA	AA	AA	AA
S145	GG	GG	GG	GG	AA	AA	AA	AA	AA	AA
S146	GG	GG	GG	AA	AA	AA	AA	AA	AA	AA
S147	GG	GG	AA	AA	AA	AA	AA	AA	AA	AA
S148	GG	AA	AA	AA	AA	AA	AA	AA	AA	AA
S149	GG	GG	GG	GG	GG	GG	GG	GG	GG	TT
S150	GG	GG	GG	GG	GG	GG	GG	GG	TT	TT
S151	GG	GG	GG	GG	GG	GG	GG	TT	TT	TT
S152	GG	GG	GG	GG	GG	GG	TT	TT	TT	TT
S153	GG	GG	GG	GG	GG	TT	TT	TT	TT	TT
S154	GG	GG	GG	GG	TT	TT	TT	TT	TT	TT
S155	GG	GG	GG	TT	TT	TT	TT	TT	TT	TT
S156	GG	GG	TT	TT	TT	TT	TT	TT	TT	TT
S157	GG	TT	TT	TT	TT	TT	TT	TT	TT	TT
S158	GG	GG	GG	GG	GG	GG	GG	GG	GG	CC
S159	GG	GG	GG	GG	GG	GG	GG	GG	CC	CC
S160	GG	GG	GG	GG	GG	GG	GG	CC	CC	CC
S161	GG	GG	GG	GG	GG	GG	CC	CC	CC	CC
S162	GG	GG	GG	GG	GG	CC	CC	CC	CC	CC
S163	GG	GG	GG	GG	CC	CC	CC	CC	CC	CC
S164	GG	GG	GG	CC	CC	CC	CC	CC	CC	CC
S165	GG	GG	CC	CC	CC	CC	CC	CC	CC	CC
S166	GG	CC	CC	CC	CC	CC	CC	CC	CC	CC
S167	AA	AA	AA	AA	AA	AA	AA	AA	AA	AT
S168	AA	AA	AA	AA	AA	AA	AA	AA	AT	AT
S169	AA	AA	AA	AA	AA	AA	AA	AT	AT	AT
S170	AA	AA	AA	AA	AA	AA	AT	AT	AT	AT
S171	AA	AA	AA	AA	AA	AT	AT	AT	AT	AT
S172	AA	AA	AA	AA	AT	AT	AT	AT	AT	AT
S173	AA	AA	AA	AT	AT	AT	AT	AT	AT	AT
S174	AA	AA	AT	AT	AT	AT	AT	AT	AT	AT
S175	AA	AT	AT	AT	AT	AT	AT	AT	AT	AT
S176	AT	AT	AT	AT	AT	AT	AT	AT	AT	AT
S177	AA	AA	AA	AA	AA	AA	AA	AA	AA	AC
S178	AA	AA	AA	AA	AA	AA	AA	AA	AC	AC
S179	AA	AA	AA	AA	AA	AA	AA	AC	AC	AC
S180	AA	AA	AA	AA	AA	AA	AC	AC	AC	AC
S181	AA	AA	AA	AA	AA	AC	AC	AC	AC	AC
S182	AA	AA	AA	AA	AC	AC	AC	AC	AC	AC
S183	AA	AA	AA	AC	AC	AC	AC	AC	AC	AC
S184	AA	AA	AC	AC	AC	AC	AC	AC	AC	AC
S185	AA	AC	AC	AC	AC	AC	AC	AC	AC	AC
S186	AC	AC	AC	AC	AC	AC	AC	AC	AC	AC
S187	AA	AA	AA	AA	AA	AA	AA	AA	AA	AG
S188	AA	AA	AA	AA	AA	AA	AA	AA	AG	AG
S189	AA	AA	AA	AA	AA	AA	AA	AG	AG	AG
S190	AA	AA	AA	AA	AA	AA	AG	AG	AG	AG
S191	AA	AA	AA	AA	AA	AG	AG	AG	AG	AG
S192	AA	AA	AA	AA	AG	AG	AG	AG	AG	AG
S193	AA	AA	AA	AG	AG	AG	AG	AG	AG	AG
S194	AA	AA	AG	AG	AG	AG	AG	AG	AG	AG
S195	AA	AG	AG	AG	AG	AG	AG	AG	AG	AG
S196	AG	AG	AG	AG	AG	AG	AG	AG	AG	AG
S197	AA	AA	AA	AA	AA	AA	AA	AA	AA	TC
S198	AA	AA	AA	AA	AA	AA	AA	AA	TC	TC
S199	AA	AA	AA	AA	AA	AA	AA	TC	TC	TC
S200	AA	AA	AA	AA	AA	AA	TC	TC	TC	TC
S201	AA	AA	AA	AA	AA	TC	TC	TC	TC	TC
S202	AA	AA	AA	AA	TC	TC	TC	TC	TC	TC
S203	AA	AA	AA	TC	TC	TC	TC	TC	TC	TC
S204	AA	AA	TC	TC	TC	TC	TC	TC	TC	TC
S205	AA	TC	TC	TC	TC	TC	TC	TC	TC	TC
S206	TC	TC	TC	TC	TC	TC	TC	TC	TC	TC

## Sheet: 10-7
No	L01	L02	L03	L04	L05	L06	L07	L08	L09	L10
S001	AA	AA	AA	AA	AA	AA	AA	AA	AA	AA
S002	AA	AA	AA	AA	AA	AA	AA	AA	AA	AA
S003	AA	AA	AA	AA	AA	AA	AA	AA	AA	AA
S004	AA	AA	AA	AA	AA	AA	AA	AA	AA	AA
S005	AA	AA	AA	AA	AA	AA	AA	AA	AA	AA
S006	AA	AA	AA	AA	AA	AA	AA	AA	AA	AA
S007	AA	AA	AA	AA	AA	AA	AA	AA	AA	AA
S008	AA	AA	AA	AA	AA	AA	AA	AA	AA	AA
S009	AA	AA	AA	AA	AA	AA	AA	AA	AA	AA
S010	AA	AA	AA	AA	AA	AA	AA	AA	AA	AA
S011	AA	AA	AA	AA	AA	AA	AA	AA	AA	TT
S012	AA	AA	AA	AA	AA	AA	AA	AA	AA	TT
S013	AA	AA	AA	AA	AA	AA	AA	AA	AA	TT
S014	AA	AA	AA	AA	AA	AA	AA	AA	AA	TT
S015	AA	AA	AA	AA	AA	AA	AA	AA	AA	TT
S016	AA	AA	AA	AA	AA	AA	AA	AA	AA	TT
S017	AA	AA	AA	AA	AA	AA	AA	AA	AA	TT
S018	AA	AA	AA	AA	AA	AA	AA	AA	AA	TT
S019	AA	AA	AA	AA	AA	AA	AA	AA	AA	TT
S020	AA	AA	AA	AA	AA	AA	AA	AA	AA	TT
S021	AA	AA	AA	AA	AA	AA	AA	AA	TT	TT
S022	AA	AA	AA	AA	AA	AA	AA	AA	TT	TT
S023	AA	AA	AA	AA	AA	AA	AA	AA	TT	TT
S024	AA	AA	AA	AA	AA	AA	AA	AA	TT	TT
S025	AA	AA	AA	AA	AA	AA	AA	AA	TT	TT
S026	AA	AA	AA	AA	AA	AA	AA	AA	TT	TT
S027	AA	AA	AA	AA	AA	AA	AA	AA	TT	TT
S028	AA	AA	AA	AA	AA	AA	AA	AA	TT	TT
S029	AA	AA	AA	AA	AA	AA	AA	AA	TT	TT
S030	AA	AA	AA	AA	AA	AA	AA	AA	TT	TT
S031	AA	AA	AA	AA	AA	AA	AA	TT	TT	TT
S032	AA	AA	AA	AA	AA	AA	AA	TT	TT	TT
S033	AA	AA	AA	AA	AA	AA	AA	TT	TT	TT
S034	AA	AA	AA	AA	AA	AA	AA	TT	TT	TT
S035	AA	AA	AA	AA	AA	AA	AA	TT	TT	TT
S036	AA	AA	AA	AA	AA	AA	AA	TT	TT	TT
S037	AA	AA	AA	AA	AA	AA	AA	TT	TT	TT
S038	AA	AA	AA	AA	AA	AA	AA	TT	TT	TT
S039	AA	AA	AA	AA	AA	AA	AA	TT	TT	TT
S040	AA	AA	AA	AA	AA	AA	AA	TT	TT	TT
S041	AA	AA	AA	AA	AA	AA	TT	TT	TT	TT
S042	AA	AA	AA	AA	AA	AA	TT	TT	TT	TT
S043	AA	AA	AA	AA	AA	AA	TT	TT	TT	TT
S044	AA	AA	AA	AA	AA	AA	TT	TT	TT	TT
S045	AA	AA	AA	AA	AA	AA	TT	TT	TT	TT
S046	AA	AA	AA	AA	AA	AA	TT	TT	TT	TT
S047	AA	AA	AA	AA	AA	AA	TT	TT	TT	TT
S048	AA	AA	AA	AA	AA	AA	TT	TT	TT	TT
S049	AA	AA	AA	AA	AA	AA	TT	TT	TT	TT
S050	AA	AA	AA	AA	AA	AA	TT	TT	TT	TT
S051	AA	AA	AA	AA	AA	TT	TT	TT	TT	TT
S052	AA	AA	AA	AA	AA	TT	TT	TT	TT	TT
S053	AA	AA	AA	AA	AA	TT	TT	TT	TT	TT
S054	AA	AA	AA	AA	AA	TT	TT	TT	TT	TT
S055	AA	AA	AA	AA	AA	TT	TT	TT	TT	TT
S056	AA	AA	AA	AA	AA	TT	TT	TT	TT	TT
S057	AA	AA	AA	AA	AA	TT	TT	TT	TT	TT
S058	AA	AA	AA	AA	AA	TT	TT	TT	TT	TT
S059	AA	AA	AA	AA	AA	TT	TT	TT	TT	TT
S060	AA	AA	AA	AA	AA	TT	TT	TT	TT	TT
S061	AA	AA	AA	AA	TT	TT	TT	TT	TT	TT
S062	AA	AA	AA	AA	TT	TT	TT	TT	TT	TT
S063	AA	AA	AA	AA	TT	TT	TT	TT	TT	TT
S064	AA	AA	AA	AA	TT	TT	TT	TT	TT	TT
S065	AA	AA	AA	AA	TT	TT	TT	TT	TT	TT
S066	AA	AA	AA	AA	TT	TT	TT	TT	TT	TT
S067	AA	AA	AA	AA	TT	TT	TT	TT	TT	TT
S068	AA	AA	AA	AA	TT	TT	TT	TT	TT	TT
S069	AA	AA	AA	AA	TT	TT	TT	TT	TT	TT
S070	AA	AA	AA	AA	TT	TT	TT	TT	TT	TT
S071	AA	AA	AA	TT	TT	TT	TT	TT	TT	TT
S072	AA	AA	TT	TT	TT	TT	TT	TT	TT	TT
S073	AA	TT	TT	TT	TT	TT	TT	TT	TT	TT
S074	TT	TT	TT	TT	TT	TT	TT	TT	TT	TT
S075	AA	AA	AA	AA	AA	AA	AA	AA	AA	CC
S076	AA	AA	AA	AA	AA	AA	AA	AA	CC	CC
S077	AA	AA	AA	AA	AA	AA	AA	CC	CC	CC
S078	AA	AA	AA	AA	AA	AA	CC	CC	CC	CC
S079	AA	AA	AA	AA	AA	CC	CC	CC	CC	CC
S080	AA	AA	AA	AA	CC	CC	CC	CC	CC	CC
S081	AA	AA	AA	CC	CC	CC	CC	CC	CC	CC
S082	AA	AA	CC	CC	CC	CC	CC	CC	CC	CC
S083	AA	CC	CC	CC	CC	CC	CC	CC	CC	CC
S084	CC	CC	CC	CC	CC	CC	CC	CC	CC	CC
S085	AA	AA	AA	AA	AA	AA	AA	AA	AA	GG
S086	AA	AA	AA	AA	AA	AA	AA	AA	GG	GG
S087	AA	AA	AA	AA	AA	AA	AA	GG	GG	GG
S088	AA	AA	AA	AA	AA	AA	GG	GG	GG	GG
S089	AA	AA	AA	AA	AA	GG	GG	GG	GG	GG
S090	AA	AA	AA	AA	GG	GG	GG	GG	GG	GG
S091	AA	AA	AA	GG	GG	GG	GG	GG	GG	GG
S092	AA	AA	GG	GG	GG	GG	GG	GG	GG	GG
S093	AA	GG	GG	GG	GG	GG	GG	GG	GG	GG
S094	GG	GG	GG	GG	GG	GG	GG	GG	GG	GG
S095	TT	TT	TT	TT	TT	TT	TT	TT	TT	AA
S096	TT	TT	TT	TT	TT	TT	TT	TT	AA	AA
S097	TT	TT	TT	TT	TT	TT	TT	AA	AA	AA
S098	TT	TT	TT	TT	TT	TT	AA	AA	AA	AA
S099	TT	TT	TT	TT	TT	AA	AA	AA	AA	AA
S100	TT	TT	TT	TT	AA	AA	AA	AA	AA	AA
S101	TT	TT	TT	AA	AA	AA	AA	AA	AA	AA
S102	TT	TT	AA	AA	AA	AA	AA	AA	AA	AA
S103	TT	AA	AA	AA	AA	AA	AA	AA	AA	AA
S104	TT	TT	TT	TT	TT	TT	TT	TT	TT	CC
S105	TT	TT	TT	TT	TT	TT	TT	TT	CC	CC
S106	TT	TT	TT	TT	TT	TT	TT	CC	CC	CC
S107	TT	TT	TT	TT	TT	TT	CC	CC	CC	CC
S108	TT	TT	TT	TT	TT	CC	CC	CC	CC	CC
S109	TT	TT	TT	TT	CC	CC	CC	CC	CC	CC
S110	TT	TT	TT	CC	CC	CC	CC	CC	CC	CC
S111	TT	TT	CC	CC	CC	CC	CC	CC	CC	CC
S112	TT	CC	CC	CC	CC	CC	CC	CC	CC	CC
S113	TT	TT	TT	TT	TT	TT	TT	TT	TT	GG
S114	TT	TT	TT	TT	TT	TT	TT	TT	GG	GG
S115	TT	TT	TT	TT	TT	TT	TT	GG	GG	GG
S116	TT	TT	TT	TT	TT	TT	GG	GG	GG	GG
S117	TT	TT	TT	TT	TT	GG	GG	GG	GG	GG
S118	TT	TT	TT	TT	GG	GG	GG	GG	GG	GG
S119	TT	TT	TT	GG	GG	GG	GG	GG	GG	GG
S120	TT	TT	GG	GG	GG	GG	GG	GG	GG	GG
S121	TT	GG	GG	GG	GG	GG	GG	GG	GG	GG
S122	CC	CC	CC	CC	CC	CC	CC	CC	CC	AA
S123	CC	CC	CC	CC	CC	CC	CC	CC	AA	AA
S124	CC	CC	CC	CC	CC	CC	CC	AA	AA	AA
S125	CC	CC	CC	CC	CC	CC	AA	AA	AA	AA
S126	CC	CC	CC	CC	CC	AA	AA	AA	AA	AA
S127	CC	CC	CC	CC	AA	AA	AA	AA	AA	AA
S128	CC	CC	CC	AA	AA	AA	AA	AA	AA	AA
S129	CC	CC	AA	AA	AA	AA	AA	AA	AA	AA
S130	CC	AA	AA	AA	AA	AA	AA	AA	AA	AA
S131	CC	CC	CC	CC	CC	CC	CC	CC	CC	TT
S132	CC	CC	CC	CC	CC	CC	CC	CC	TT	TT
S133	CC	CC	CC	CC	CC	CC	CC	TT	TT	TT
S134	CC	CC	CC	CC	CC	CC	TT	TT	TT	TT
S135	CC	CC	CC	CC	CC	TT	TT	TT	TT	TT
S136	CC	CC	CC	CC	TT	TT	TT	TT	TT	TT
S137	CC	CC	CC	TT	TT	TT	TT	TT	TT	TT
S138	CC	CC	TT	TT	TT	TT	TT	TT	TT	TT
S139	CC	TT	TT	TT	TT	TT	TT	TT	TT	TT
S140	CC	CC	CC	CC	CC	CC	CC	CC	CC	GG
S141	CC	CC	CC	CC	CC	CC	CC	CC	GG	GG
S142	CC	CC	CC	CC	CC	CC	CC	GG	GG	GG
S143	CC	CC	CC	CC	CC	CC	GG	GG	GG	GG
S144	CC	CC	CC	CC	CC	GG	GG	GG	GG	GG
S145	CC	CC	CC	CC	GG	GG	GG	GG	GG	GG
S146	CC	CC	CC	GG	GG	GG	GG	GG	GG	GG
S147	CC	CC	GG	GG	GG	GG	GG	GG	GG	GG
S148	CC	GG	GG	GG	GG	GG	GG	GG	GG	GG
S149	GG	GG	GG	GG	GG	GG	GG	GG	GG	AA
S150	GG	GG	GG	GG	GG	GG	GG	GG	AA	AA
S151	GG	GG	GG	GG	GG	GG	GG	AA	AA	AA
S152	GG	GG	GG	GG	GG	GG	AA	AA	AA	AA
S153	GG	GG	GG	GG	GG	AA	AA	AA	AA	AA
S154	GG	GG	GG	GG	AA	AA	AA	AA	AA	AA
S155	GG	GG	GG	AA	AA	AA	AA	AA	AA	AA
S156	GG	GG	AA	AA	AA	AA	AA	AA	AA	AA
S157	GG	AA	AA	AA	AA	AA	AA	AA	AA	AA
S158	GG	GG	GG	GG	GG	GG	GG	GG	GG	TT
S159	GG	GG	GG	GG	GG	GG	GG	GG	TT	TT
S160	GG	GG	GG	GG	GG	GG	GG	TT	TT	TT
S161	GG	GG	GG	GG	GG	GG	TT	TT	TT	TT
S162	GG	GG	GG	GG	GG	TT	TT	TT	TT	TT
S163	GG	GG	GG	GG	TT	TT	TT	TT	TT	TT
S164	GG	GG	GG	TT	TT	TT	TT	TT	TT	TT
S165	GG	GG	TT	TT	TT	TT	TT	TT	TT	TT
S166	GG	TT	TT	TT	TT	TT	TT	TT	TT	TT
S167	GG	GG	GG	GG	GG	GG	GG	GG	GG	CC
S168	GG	GG	GG	GG	GG	GG	GG	GG	CC	CC
S169	GG	GG	GG	GG	GG	GG	GG	CC	CC	CC
S170	GG	GG	GG	GG	GG	GG	CC	CC	CC	CC
S171	GG	GG	GG	GG	GG	CC	CC	CC	CC	CC
S172	GG	GG	GG	GG	CC	CC	CC	CC	CC	CC
S173	GG	GG	GG	CC	CC	CC	CC	CC	CC	CC
S174	GG	GG	CC	CC	CC	CC	CC	CC	CC	CC
S175	GG	CC	CC	CC	CC	CC	CC	CC	CC	CC
S176	AA	AA	AA	AA	AA	AA	AA	AA	AA	AT
S177	AA	AA	AA	AA	AA	AA	AA	AA	AT	AT
S178	AA	AA	AA	AA	AA	AA	AA	AT	AT	AT
S179	AA	AA	AA	AA	AA	AA	AT	AT	AT	AT
S180	AA	AA	AA	AA	AA	AT	AT	AT	AT	AT
S181	AA	AA	AA	AA	AT	AT	AT	AT	AT	AT
S182	AA	AA	AA	AT	AT	AT	AT	AT	AT	AT
S183	AA	AA	AT	AT	AT	AT	AT	AT	AT	AT
S184	AA	AT	AT	AT	AT	AT	AT	AT	AT	AT
S185	AT	AT	AT	AT	AT	AT	AT	AT	AT	AT
S186	AA	AA	AA	AA	AA	AA	AA	AA	AA	AC
S187	AA	AA	AA	AA	AA	AA	AA	AA	AC	AC
S188	AA	AA	AA	AA	AA	AA	AA	AC	AC	AC
S189	AA	AA	AA	AA	AA	AA	AC	AC	AC	AC
S190	AA	AA	AA	AA	AA	AC	AC	AC	AC	AC
S191	AA	AA	AA	AA	AC	AC	AC	AC	AC	AC
S192	AA	AA	AA	AC	AC	AC	AC	AC	AC	AC
S193	AA	AA	AC	AC	AC	AC	AC	AC	AC	AC
S194	AA	AC	AC	AC	AC	AC	AC	AC	AC	AC
S195	AC	AC	AC	AC	AC	AC	AC	AC	AC	AC
S196	AA	AA	AA	AA	AA	AA	AA	AA	AA	AG
S197	AA	AA	AA	AA	AA	AA	AA	AA	AG	AG
S198	AA	AA	AA	AA	AA	AA	AA	AG	AG	AG
S199	AA	AA	AA	AA	AA	AA	AG	AG	AG	AG
S200	AA	AA	AA	AA	AA	AG	AG	AG	AG	AG
S201	AA	AA	AA	AA	AG	AG	AG	AG	AG	AG
S202	AA	AA	AA	AG	AG	AG	AG	AG	AG	AG
S203	AA	AA	AG	AG	AG	AG	AG	AG	AG	AG
S204	AA	AG	AG	AG	AG	AG	AG	AG	AG	AG
S205	AG	AG	AG	AG	AG	AG	AG	AG	AG	AG
S206	AA	AA	AA	AA	AA	AA	AA	AA	AA	TC

## Sheet: 10-8
No	L01	L02	L03	L04	L05	L06	L07	L08	L09	L10
S001	AA	AA	AA	AA	AA	AA	AA	AA	AA	AA
S002	AA	AA	AA	AA	AA	AA	AA	AA	AA	AA
S003	AA	AA	AA	AA	AA	AA	AA	AA	AA	AA
S004	AA	AA	AA	AA	AA	AA	AA	AA	AA	AA
S005	AA	AA	AA	AA	AA	AA	AA	AA	AA	AA
S006	AA	AA	AA	AA	AA	AA	AA	AA	AA	AA
S007	AA	AA	AA	AA	AA	AA	AA	AA	AA	AA
S008	AA	AA	AA	AA	AA	AA	AA	AA	AA	AA
S009	AA	AA	AA	AA	AA	AA	AA	AA	AA	AA
S010	AA	AA	AA	AA	AA	AA	AA	AA	AA	AA
S011	AA	AA	AA	AA	AA	AA	AA	AA	AA	TT
S012	AA	AA	AA	AA	AA	AA	AA	AA	AA	TT
S013	AA	AA	AA	AA	AA	AA	AA	AA	AA	TT
S014	AA	AA	AA	AA	AA	AA	AA	AA	AA	TT
S015	AA	AA	AA	AA	AA	AA	AA	AA	AA	TT
S016	AA	AA	AA	AA	AA	AA	AA	AA	AA	TT
S017	AA	AA	AA	AA	AA	AA	AA	AA	AA	TT
S018	AA	AA	AA	AA	AA	AA	AA	AA	AA	TT
S019	AA	AA	AA	AA	AA	AA	AA	AA	AA	TT
S020	AA	AA	AA	AA	AA	AA	AA	AA	AA	TT
S021	AA	AA	AA	AA	AA	AA	AA	AA	TT	TT
S022	AA	AA	AA	AA	AA	AA	AA	AA	TT	TT
S023	AA	AA	AA	AA	AA	AA	AA	AA	TT	TT
S024	AA	AA	AA	AA	AA	AA	AA	AA	TT	TT
S025	AA	AA	AA	AA	AA	AA	AA	AA	TT	TT
S026	AA	AA	AA	AA	AA	AA	AA	AA	TT	TT
S027	AA	AA	AA	AA	AA	AA	AA	AA	TT	TT
S028	AA	AA	AA	AA	AA	AA	AA	AA	TT	TT
S029	AA	AA	AA	AA	AA	AA	AA	AA	TT	TT
S030	AA	AA	AA	AA	AA	AA	AA	AA	TT	TT
S031	AA	AA	AA	AA	AA	AA	AA	TT	TT	TT
S032	AA	AA	AA	AA	AA	AA	AA	TT	TT	TT
S033	AA	AA	AA	AA	AA	AA	AA	TT	TT	TT
S034	AA	AA	AA	AA	AA	AA	AA	TT	TT	TT
S035	AA	AA	AA	AA	AA	AA	AA	TT	TT	TT
S036	AA	AA	AA	AA	AA	AA	AA	TT	TT	TT
S037	AA	AA	AA	AA	AA	AA	AA	TT	TT	TT
S038	AA	AA	AA	AA	AA	AA	AA	TT	TT	TT
S039	AA	AA	AA	AA	AA	AA	AA	TT	TT	TT
S040	AA	AA	AA	AA	AA	AA	AA	TT	TT	TT
S041	AA	AA	AA	AA	AA	AA	TT	TT	TT	TT
S042	AA	AA	AA	AA	AA	AA	TT	TT	TT	TT
S043	AA	AA	AA	AA	AA	AA	TT	TT	TT	TT
S044	AA	AA	AA	AA	AA	AA	TT	TT	TT	TT
S045	AA	AA	AA	AA	AA	AA	TT	TT	TT	TT
S046	AA	AA	AA	AA	AA	AA	TT	TT	TT	TT
S047	AA	AA	AA	AA	AA	AA	TT	TT	TT	TT
S048	AA	AA	AA	AA	AA	AA	TT	TT	TT	TT
S049	AA	AA	AA	AA	AA	AA	TT	TT	TT	TT
S050	AA	AA	AA	AA	AA	AA	TT	TT	TT	TT
S051	AA	AA	AA	AA	AA	TT	TT	TT	TT	TT
S052	AA	AA	AA	AA	AA	TT	TT	TT	TT	TT
S053	AA	AA	AA	AA	AA	TT	TT	TT	TT	TT
S054	AA	AA	AA	AA	AA	TT	TT	TT	TT	TT
S055	AA	AA	AA	AA	AA	TT	TT	TT	TT	TT
S056	AA	AA	AA	AA	AA	TT	TT	TT	TT	TT
S057	AA	AA	AA	AA	AA	TT	TT	TT	TT	TT
S058	AA	AA	AA	AA	AA	TT	TT	TT	TT	TT
S059	AA	AA	AA	AA	AA	TT	TT	TT	TT	TT
S060	AA	AA	AA	AA	AA	TT	TT	TT	TT	TT
S061	AA	AA	AA	AA	TT	TT	TT	TT	TT	TT
S062	AA	AA	AA	AA	TT	TT	TT	TT	TT	TT
S063	AA	AA	AA	AA	TT	TT	TT	TT	TT	TT
S064	AA	AA	AA	AA	TT	TT	TT	TT	TT	TT
S065	AA	AA	AA	AA	TT	TT	TT	TT	TT	TT
S066	AA	AA	AA	AA	TT	TT	TT	TT	TT	TT
S067	AA	AA	AA	AA	TT	TT	TT	TT	TT	TT
S068	AA	AA	AA	AA	TT	TT	TT	TT	TT	TT
S069	AA	AA	AA	AA	TT	TT	TT	TT	TT	TT
S070	AA	AA	AA	AA	TT	TT	TT	TT	TT	TT
S071	AA	AA	AA	TT	TT	TT	TT	TT	TT	TT
S072	AA	AA	AA	TT	TT	TT	TT	TT	TT	TT
S073	AA	AA	AA	TT	TT	TT	TT	TT	TT	TT
S074	AA	AA	AA	TT	TT	TT	TT	TT	TT	TT
S075	AA	AA	AA	TT	TT	TT	TT	TT	TT	TT
S076	AA	AA	AA	TT	TT	TT	TT	TT	TT	TT
S077	AA	AA	AA	TT	TT	TT	TT	TT	TT	TT
S078	AA	AA	AA	TT	TT	TT	TT	TT	TT	TT
S079	AA	AA	AA	TT	TT	TT	TT	TT	TT	TT
S080	AA	AA	AA	TT	TT	TT	TT	TT	TT	TT
S081	AA	AA	TT	TT	TT	TT	TT	TT	TT	TT
S082	AA	TT	TT	TT	TT	TT	TT	TT	TT	TT
S083	TT	TT	TT	TT	TT	TT	TT	TT	TT	TT
S084	AA	AA	AA	AA	AA	AA	AA	AA	AA	CC
S085	AA	AA	AA	AA	AA	AA	AA	AA	CC	CC
S086	AA	AA	AA	AA	AA	AA	AA	CC	CC	CC
S087	AA	AA	AA	AA	AA	AA	CC	CC	CC	CC
S088	AA	AA	AA	AA	AA	CC	CC	CC	CC	CC
S089	AA	AA	AA	AA	CC	CC	CC	CC	CC	CC
S090	AA	AA	AA	CC	CC	CC	CC	CC	CC	CC
S091	AA	AA	CC	CC	CC	CC	CC	CC	CC	CC
S092	AA	CC	CC	CC	CC	CC	CC	CC	CC	CC
S093	CC	CC	CC	CC	CC	CC	CC	CC	CC	CC
S094	AA	AA	AA	AA	AA	AA	AA	AA	AA	GG
S095	AA	AA	AA	AA	AA	AA	AA	AA	GG	GG
S096	AA	AA	AA	AA	AA	AA	AA	GG	GG	GG
S097	AA	AA	AA	AA	AA	AA	GG	GG	GG	GG
S098	AA	AA	AA	AA	AA	GG	GG	GG	GG	GG
S099	AA	AA	AA	AA	GG	GG	GG	GG	GG	GG
S100	AA	AA	AA	GG	GG	GG	GG	GG	GG	GG
S101	AA	AA	GG	GG	GG	GG	GG	GG	GG	GG
S102	AA	GG	GG	GG	GG	GG	GG	GG	GG	GG
S103	GG	GG	GG	GG	GG	GG	GG	GG	GG	GG
S104	TT	TT	TT	TT	TT	TT	TT	TT	TT	AA
S105	TT	TT	TT	TT	TT	TT	TT	TT	AA	AA
S106	TT	TT	TT	TT	TT	TT	TT	AA	AA	AA
S107	TT	TT	TT	TT	TT	TT	AA	AA	AA	AA
S108	TT	TT	TT	TT	TT	AA	AA	AA	AA	AA
S109	TT	TT	TT	TT	AA	AA	AA	AA	AA	AA
S110	TT	TT	TT	AA	AA	AA	AA	AA	AA	AA
S111	TT	TT	AA	AA	AA	AA	AA	AA	AA	AA
S112	TT	AA	AA	AA	AA	AA	AA	AA	AA	AA
S113	TT	TT	TT	TT	TT	TT	TT	TT	TT	CC
S114	TT	TT	TT	TT	TT	TT	TT	TT	CC	CC
S115	TT	TT	TT	TT	TT	TT	TT	CC	CC	CC
S116	TT	TT	TT	TT	TT	TT	CC	CC	CC	CC
S117	TT	TT	TT	TT	TT	CC	CC	CC	CC	CC
S118	TT	TT	TT	TT	CC	CC	CC	CC	CC	CC
S119	TT	TT	TT	CC	CC	CC	CC	CC	CC	CC
S120	TT	TT	CC	CC	CC	CC	CC	CC	CC	CC
S121	TT	CC	CC	CC	CC	CC	CC	CC	CC	CC
S122	TT	TT	TT	TT	TT	TT	TT	TT	TT	GG
S123	TT	TT	TT	TT	TT	TT	TT	TT	GG	GG
S124	TT	TT	TT	TT	TT	TT	TT	GG	GG	GG
S125	TT	TT	TT	TT	TT	TT	GG	GG	GG	GG
S126	TT	TT	TT	TT	TT	GG	GG	GG	GG	GG
S127	TT	TT	TT	TT	GG	GG	GG	GG	GG	GG
S128	TT	TT	TT	GG	GG	GG	GG	GG	GG	GG
S129	TT	TT	GG	GG	GG	GG	GG	GG	GG	GG
S130	TT	GG	GG	GG	GG	GG	GG	GG	GG	GG
S131	CC	CC	CC	CC	CC	CC	CC	CC	CC	AA
S132	CC	CC	CC	CC	CC	CC	CC	CC	AA	AA
S133	CC	CC	CC	CC	CC	CC	CC	AA	AA	AA
S134	CC	CC	CC	CC	CC	CC	AA	AA	AA	AA
S135	CC	CC	CC	CC	CC	AA	AA	AA	AA	AA
S136	CC	CC	CC	CC	AA	AA	AA	AA	AA	AA
S137	CC	CC	CC	AA	AA	AA	AA	AA	AA	AA
S138	CC	CC	AA	AA	AA	AA	AA	AA	AA	AA
S139	CC	AA	AA	AA	AA	AA	AA	AA	AA	AA
S140	CC	CC	CC	CC	CC	CC	CC	CC	CC	TT
S141	CC	CC	CC	CC	CC	CC	CC	CC	TT	TT
S142	CC	CC	CC	CC	CC	CC	CC	TT	TT	TT
S143	CC	CC	CC	CC	CC	CC	TT	TT	TT	TT
S144	CC	CC	CC	CC	CC	TT	TT	TT	TT	TT
S145	CC	CC	CC	CC	TT	TT	TT	TT	TT	TT
S146	CC	CC	CC	TT	TT	TT	TT	TT	TT	TT
S147	CC	CC	TT	TT	TT	TT	TT	TT	TT	TT
S148	CC	TT	TT	TT	TT	TT	TT	TT	TT	TT
S149	CC	CC	CC	CC	CC	CC	CC	CC	CC	GG
S150	CC	CC	CC	CC	CC	CC	CC	CC	GG	GG
S151	CC	CC	CC	CC	CC	CC	CC	GG	GG	GG
S152	CC	CC	CC	CC	CC	CC	GG	GG	GG	GG
S153	CC	CC	CC	CC	CC	GG	GG	GG	GG	GG
S154	CC	CC	CC	CC	GG	GG	GG	GG	GG	GG
S155	CC	CC	CC	GG	GG	GG	GG	GG	GG	GG
S156	CC	CC	GG	GG	GG	GG	GG	GG	GG	GG
S157	CC	GG	GG	GG	GG	GG	GG	GG	GG	GG
S158	GG	GG	GG	GG	GG	GG	GG	GG	GG	AA
S159	GG	GG	GG	GG	GG	GG	GG	GG	AA	AA
S160	GG	GG	GG	GG	GG	GG	GG	AA	AA	AA
S161	GG	GG	GG	GG	GG	GG	AA	AA	AA	AA
S162	GG	GG	GG	GG	GG	AA	AA	AA	AA	AA
S163	GG	GG	GG	GG	AA	AA	AA	AA	AA	AA
S164	GG	GG	GG	AA	AA	AA	AA	AA	AA	AA
S165	GG	GG	AA	AA	AA	AA	AA	AA	AA	AA
S166	GG	AA	AA	AA	AA	AA	AA	AA	AA	AA
S167	GG	GG	GG	GG	GG	GG	GG	GG	GG	TT
S168	GG	GG	GG	GG	GG	GG	GG	GG	TT	TT
S169	GG	GG	GG	GG	GG	GG	GG	TT	TT	TT
S170	GG	GG	GG	GG	GG	GG	TT	TT	TT	TT
S171	GG	GG	GG	GG	GG	TT	TT	TT	TT	TT
S172	GG	GG	GG	GG	TT	TT	TT	TT	TT	TT
S173	GG	GG	GG	TT	TT	TT	TT	TT	TT	TT
S174	GG	GG	TT	TT	TT	TT	TT	TT	TT	TT
S175	GG	TT	TT	TT	TT	TT	TT	TT	TT	TT
S176	GG	GG	GG	GG	GG	GG	GG	GG	GG	CC
S177	GG	GG	GG	GG	GG	GG	GG	GG	CC	CC
S178	GG	GG	GG	GG	GG	GG	GG	CC	CC	CC
S179	GG	GG	GG	GG	GG	GG	CC	CC	CC	CC
S180	GG	GG	GG	GG	GG	CC	CC	CC	CC	CC
S181	GG	GG	GG	GG	CC	CC	CC	CC	CC	CC
S182	GG	GG	GG	CC	CC	CC	CC	CC	CC	CC
S183	GG	GG	CC	CC	CC	CC	CC	CC	CC	CC
S184	GG	CC	CC	CC	CC	CC	CC	CC	CC	CC
S185	AA	AA	AA	AA	AA	AA	AA	AA	AA	AT
S186	AA	AA	AA	AA	AA	AA	AA	AA	AT	AT
S187	AA	AA	AA	AA	AA	AA	AA	AT	AT	AT
S188	AA	AA	AA	AA	AA	AA	AT	AT	AT	AT
S189	AA	AA	AA	AA	AA	AT	AT	AT	AT	AT
S190	AA	AA	AA	AA	AT	AT	AT	AT	AT	AT
S191	AA	AA	AA	AT	AT	AT	AT	AT	AT	AT
S192	AA	AA	AT	AT	AT	AT	AT	AT	AT	AT
S193	AA	AT	AT	AT	AT	AT	AT	AT	AT	AT
S194	AT	AT	AT	AT	AT	AT	AT	AT	AT	AT
S195	AA	AA	AA	AA	AA	AA	AA	AA	AA	AC
S196	AA	AA	AA	AA	AA	AA	AA	AA	AC	AC
S197	AA	AA	AA	AA	AA	AA	AA	AC	AC	AC
S198	AA	AA	AA	AA	AA	AA	AC	AC	AC	AC
S199	AA	AA	AA	AA	AA	AC	AC	AC	AC	AC
S200	AA	AA	AA	AA	AC	AC	AC	AC	AC	AC
S201	AA	AA	AA	AC	AC	AC	AC	AC	AC	AC
S202	AA	AA	AC	AC	AC	AC	AC	AC	AC	AC
S203	AA	AC	AC	AC	AC	AC	AC	AC	AC	AC
S204	AC	AC	AC	AC	AC	AC	AC	AC	AC	AC
S205	AA	AA	AA	AA	AA	AA	AA	AA	AA	AG
S206	AA	AA	AA	AA	AA	AA	AA	AA	AG	AG

## Sheet: 10-9
No	L01	L02	L03	L04	L05	L06	L07	L08	L09	L10
S001	AA	AA	AA	AA	AA	AA	AA	AA	AA	AA
S002	AA	AA	AA	AA	AA	AA	AA	AA	AA	AA
S003	AA	AA	AA	AA	AA	AA	AA	AA	AA	AA
S004	AA	AA	AA	AA	AA	AA	AA	AA	AA	AA
S005	AA	AA	AA	AA	AA	AA	AA	AA	AA	AA
S006	AA	AA	AA	AA	AA	AA	AA	AA	AA	AA
S007	AA	AA	AA	AA	AA	AA	AA	AA	AA	AA
S008	AA	AA	AA	AA	AA	AA	AA	AA	AA	AA
S009	AA	AA	AA	AA	AA	AA	AA	AA	AA	AA
S010	AA	AA	AA	AA	AA	AA	AA	AA	AA	AA
S011	AA	AA	AA	AA	AA	AA	AA	AA	AA	TT
S012	AA	AA	AA	AA	AA	AA	AA	AA	AA	TT
S013	AA	AA	AA	AA	AA	AA	AA	AA	AA	TT
S014	AA	AA	AA	AA	AA	AA	AA	AA	AA	TT
S015	AA	AA	AA	AA	AA	AA	AA	AA	AA	TT
S016	AA	AA	AA	AA	AA	AA	AA	AA	AA	TT
S017	AA	AA	AA	AA	AA	AA	AA	AA	AA	TT
S018	AA	AA	AA	AA	AA	AA	AA	AA	AA	TT
S019	AA	AA	AA	AA	AA	AA	AA	AA	AA	TT
S020	AA	AA	AA	AA	AA	AA	AA	AA	AA	TT
S021	AA	AA	AA	AA	AA	AA	AA	AA	TT	TT
S022	AA	AA	AA	AA	AA	AA	AA	AA	TT	TT
S023	AA	AA	AA	AA	AA	AA	AA	AA	TT	TT
S024	AA	AA	AA	AA	AA	AA	AA	AA	TT	TT
S025	AA	AA	AA	AA	AA	AA	AA	AA	TT	TT
S026	AA	AA	AA	AA	AA	AA	AA	AA	TT	TT
S027	AA	AA	AA	AA	AA	AA	AA	AA	TT	TT
S028	AA	AA	AA	AA	AA	AA	AA	AA	TT	TT
S029	AA	AA	AA	AA	AA	AA	AA	AA	TT	TT
S030	AA	AA	AA	AA	AA	AA	AA	AA	TT	TT
S031	AA	AA	AA	AA	AA	AA	AA	TT	TT	TT
S032	AA	AA	AA	AA	AA	AA	AA	TT	TT	TT
S033	AA	AA	AA	AA	AA	AA	AA	TT	TT	TT
S034	AA	AA	AA	AA	AA	AA	AA	TT	TT	TT
S035	AA	AA	AA	AA	AA	AA	AA	TT	TT	TT
S036	AA	AA	AA	AA	AA	AA	AA	TT	TT	TT
S037	AA	AA	AA	AA	AA	AA	AA	TT	TT	TT
S038	AA	AA	AA	AA	AA	AA	AA	TT	TT	TT
S039	AA	AA	AA	AA	AA	AA	AA	TT	TT	TT
S040	AA	AA	AA	AA	AA	AA	AA	TT	TT	TT
S041	AA	AA	AA	AA	AA	AA	TT	TT	TT	TT
S042	AA	AA	AA	AA	AA	AA	TT	TT	TT	TT
S043	AA	AA	AA	AA	AA	AA	TT	TT	TT	TT
S044	AA	AA	AA	AA	AA	AA	TT	TT	TT	TT
S045	AA	AA	AA	AA	AA	AA	TT	TT	TT	TT
S046	AA	AA	AA	AA	AA	AA	TT	TT	TT	TT
S047	AA	AA	AA	AA	AA	AA	TT	TT	TT	TT
S048	AA	AA	AA	AA	AA	AA	TT	TT	TT	TT
S049	AA	AA	AA	AA	AA	AA	TT	TT	TT	TT
S050	AA	AA	AA	AA	AA	AA	TT	TT	TT	TT
S051	AA	AA	AA	AA	AA	TT	TT	TT	TT	TT
S052	AA	AA	AA	AA	AA	TT	TT	TT	TT	TT
S053	AA	AA	AA	AA	AA	TT	TT	TT	TT	TT
S054	AA	AA	AA	AA	AA	TT	TT	TT	TT	TT
S055	AA	AA	AA	AA	AA	TT	TT	TT	TT	TT
S056	AA	AA	AA	AA	AA	TT	TT	TT	TT	TT
S057	AA	AA	AA	AA	AA	TT	TT	TT	TT	TT
S058	AA	AA	AA	AA	AA	TT	TT	TT	TT	TT
S059	AA	AA	AA	AA	AA	TT	TT	TT	TT	TT
S060	AA	AA	AA	AA	AA	TT	TT	TT	TT	TT
S061	AA	AA	AA	AA	TT	TT	TT	TT	TT	TT
S062	AA	AA	AA	AA	TT	TT	TT	TT	TT	TT
S063	AA	AA	AA	AA	TT	TT	TT	TT	TT	TT
S064	AA	AA	AA	AA	TT	TT	TT	TT	TT	TT
S065	AA	AA	AA	AA	TT	TT	TT	TT	TT	TT
S066	AA	AA	AA	AA	TT	TT	TT	TT	TT	TT
S067	AA	AA	AA	AA	TT	TT	TT	TT	TT	TT
S068	AA	AA	AA	AA	TT	TT	TT	TT	TT	TT
S069	AA	AA	AA	AA	TT	TT	TT	TT	TT	TT
S070	AA	AA	AA	AA	TT	TT	TT	TT	TT	TT
S071	AA	AA	AA	TT	TT	TT	TT	TT	TT	TT
S072	AA	AA	AA	TT	TT	TT	TT	TT	TT	TT
S073	AA	AA	AA	TT	TT	TT	TT	TT	TT	TT
S074	AA	AA	AA	TT	TT	TT	TT	TT	TT	TT
S075	AA	AA	AA	TT	TT	TT	TT	TT	TT	TT
S076	AA	AA	AA	TT	TT	TT	TT	TT	TT	TT
S077	AA	AA	AA	TT	TT	TT	TT	TT	TT	TT
S078	AA	AA	AA	TT	TT	TT	TT	TT	TT	TT
S079	AA	AA	AA	TT	TT	TT	TT	TT	TT	TT
S080	AA	AA	AA	TT	TT	TT	TT	TT	TT	TT
S081	AA	AA	TT	TT	TT	TT	TT	TT	TT	TT
S082	AA	AA	TT	TT	TT	TT	TT	TT	TT	TT
S083	AA	AA	TT	TT	TT	TT	TT	TT	TT	TT
S084	AA	AA	TT	TT	TT	TT	TT	TT	TT	TT
S085	AA	AA	TT	TT	TT	TT	TT	TT	TT	TT
S086	AA	AA	TT	TT	TT	TT	TT	TT	TT	TT
S087	AA	AA	TT	TT	TT	TT	TT	TT	TT	TT
S088	AA	AA	TT	TT	TT	TT	TT	TT	TT	TT
S089	AA	AA	TT	TT	TT	TT	TT	TT	TT	TT
S090	AA	AA	TT	TT	TT	TT	TT	TT	TT	TT
S091	AA	TT	TT	TT	TT	TT	TT	TT	TT	TT
S092	TT	TT	TT	TT	TT	TT	TT	TT	TT	TT
S093	AA	AA	AA	AA	AA	AA	AA	AA	AA	CC
S094	AA	AA	AA	AA	AA	AA	AA	AA	CC	CC
S095	AA	AA	AA	AA	AA	AA	AA	CC	CC	CC
S096	AA	AA	AA	AA	AA	AA	CC	CC	CC	CC
S097	AA	AA	AA	AA	AA	CC	CC	CC	CC	CC
S098	AA	AA	AA	AA	CC	CC	CC	CC	CC	CC
S099	AA	AA	AA	CC	CC	CC	CC	CC	CC	CC
S100	AA	AA	CC	CC	CC	CC	CC	CC	CC	CC
S101	AA	CC	CC	CC	CC	CC	CC	CC	CC	CC
S102	CC	CC	CC	CC	CC	CC	CC	CC	CC	CC
S103	AA	AA	AA	AA	AA	AA	AA	AA	AA	GG
S104	AA	AA	AA	AA	AA	AA	AA	AA	GG	GG
S105	AA	AA	AA	AA	AA	AA	AA	GG	GG	GG
S106	AA	AA	AA	AA	AA	AA	GG	GG	GG	GG
S107	AA	AA	AA	AA	AA	GG	GG	GG	GG	GG
S108	AA	AA	AA	AA	GG	GG	GG	GG	GG	GG
S109	AA	AA	AA	GG	GG	GG	GG	GG	GG	GG
S110	AA	AA	GG	GG	GG	GG	GG	GG	GG	GG
S111	AA	GG	GG	GG	GG	GG	GG	GG	GG	GG
S112	GG	GG	GG	GG	GG	GG	GG	GG	GG	GG
S113	TT	TT	TT	TT	TT	TT	TT	TT	TT	AA
S114	TT	TT	TT	TT	TT	TT	TT	TT	AA	AA
S115	TT	TT	TT	TT	TT	TT	TT	AA	AA	AA
S116	TT	TT	TT	TT	TT	TT	AA	AA	AA	AA
S117	TT	TT	TT	TT	TT	AA	AA	AA	AA	AA
S118	TT	TT	TT	TT	AA	AA	AA	AA	AA	AA
S119	TT	TT	TT	AA	AA	AA	AA	AA	AA	AA
S120	TT	TT	AA	AA	AA	AA	AA	AA	AA	AA
S121	TT	AA	AA	AA	AA	AA	AA	AA	AA	AA
S122	TT	TT	TT	TT	TT	TT	TT	TT	TT	CC
S123	TT	TT	TT	TT	TT	TT	TT	TT	CC	CC
S124	TT	TT	TT	TT	TT	TT	TT	CC	CC	CC
S125	TT	TT	TT	TT	TT	TT	CC	CC	CC	CC
S126	TT	TT	TT	TT	TT	CC	CC	CC	CC	CC
S127	TT	TT	TT	TT	CC	CC	CC	CC	CC	CC
S128	TT	TT	TT	CC	CC	CC	CC	CC	CC	CC
S129	TT	TT	CC	CC	CC	CC	CC	CC	CC	CC
S130	TT	CC	CC	CC	CC	CC	CC	CC	CC	CC
S131	TT	TT	TT	TT	TT	TT	TT	TT	TT	GG
S132	TT	TT	TT	TT	TT	TT	TT	TT	GG	GG
S133	TT	TT	TT	TT	TT	TT	TT	GG	GG	GG
S134	TT	TT	TT	TT	TT	TT	GG	GG	GG	GG
S135	TT	TT	TT	TT	TT	GG	GG	GG	GG	GG
S136	TT	TT	TT	TT	GG	GG	GG	GG	GG	GG
S137	TT	TT	TT	GG	GG	GG	GG	GG	GG	GG
S138	TT	TT	GG	GG	GG	GG	GG	GG	GG	GG
S139	TT	GG	GG	GG	GG	GG	GG	GG	GG	GG
S140	CC	CC	CC	CC	CC	CC	CC	CC	CC	AA
S141	CC	CC	CC	CC	CC	CC	CC	CC	AA	AA
S142	CC	CC	CC	CC	CC	CC	CC	AA	AA	AA
S143	CC	CC	CC	CC	CC	CC	AA	AA	AA	AA
S144	CC	CC	CC	CC	CC	AA	AA	AA	AA	AA
S145	CC	CC	CC	CC	AA	AA	AA	AA	AA	AA
S146	CC	CC	CC	AA	AA	AA	AA	AA	AA	AA
S147	CC	CC	AA	AA	AA	AA	AA	AA	AA	AA
S148	CC	AA	AA	AA	AA	AA	AA	AA	AA	AA
S149	CC	CC	CC	CC	CC	CC	CC	CC	CC	TT
S150	CC	CC	CC	CC	CC	CC	CC	CC	TT	TT
S151	CC	CC	CC	CC	CC	CC	CC	TT	TT	TT
S152	CC	CC	CC	CC	CC	CC	TT	TT	TT	TT
S153	CC	CC	CC	CC	CC	TT	TT	TT	TT	TT
S154	CC	CC	CC	CC	TT	TT	TT	TT	TT	TT
S155	CC	CC	CC	TT	TT	TT	TT	TT	TT	TT
S156	CC	CC	TT	TT	TT	TT	TT	TT	TT	TT
S157	CC	TT	TT	TT	TT	TT	TT	TT	TT	TT
S158	CC	CC	CC	CC	CC	CC	CC	CC	CC	GG
S159	CC	CC	CC	CC	CC	CC	CC	CC	GG	GG
S160	CC	CC	CC	CC	CC	CC	CC	GG	GG	GG
S161	CC	CC	CC	CC	CC	CC	GG	GG	GG	GG
S162	CC	CC	CC	CC	CC	GG	GG	GG	GG	GG
S163	CC	CC	CC	CC	GG	GG	GG	GG	GG	GG
S164	CC	CC	CC	GG	GG	GG	GG	GG	GG	GG
S165	CC	CC	GG	GG	GG	GG	GG	GG	GG	GG
S166	CC	GG	GG	GG	GG	GG	GG	GG	GG	GG
S167	GG	GG	GG	GG	GG	GG	GG	GG	GG	AA
S168	GG	GG	GG	GG	GG	GG	GG	GG	AA	AA
S169	GG	GG	GG	GG	GG	GG	GG	AA	AA	AA
S170	GG	GG	GG	GG	GG	GG	AA	AA	AA	AA
S171	GG	GG	GG	GG	GG	AA	AA	AA	AA	AA
S172	GG	GG	GG	GG	AA	AA	AA	AA	AA	AA
S173	GG	GG	GG	AA	AA	AA	AA	AA	AA	AA
S174	GG	GG	AA	AA	AA	AA	AA	AA	AA	AA
S175	GG	AA	AA	AA	AA	AA	AA	AA	AA	AA
S176	GG	GG	GG	GG	GG	GG	GG	GG	GG	TT
S177	GG	GG	GG	GG	GG	GG	GG	GG	TT	TT
S178	GG	GG	GG	GG	GG	GG	GG	TT	TT	TT
S179	GG	GG	GG	GG	GG	GG	TT	TT	TT	TT
S180	GG	GG	GG	GG	GG	TT	TT	TT	TT	TT
S181	GG	GG	GG	GG	TT	TT	TT	TT	TT	TT
S182	GG	GG	GG	TT	TT	TT	TT	TT	TT	TT
S183	GG	GG	TT	TT	TT	TT	TT	TT	TT	TT
S184	GG	TT	TT	TT	TT	TT	TT	TT	TT	TT
S185	GG	GG	GG	GG	GG	GG	GG	GG	GG	CC
S186	GG	GG	GG	GG	GG	GG	GG	GG	CC	CC
S187	GG	GG	GG	GG	GG	GG	GG	CC	CC	CC
S188	GG	GG	GG	GG	GG	GG	CC	CC	CC	CC
S189	GG	GG	GG	GG	GG	CC	CC	CC	CC	CC
S190	GG	GG	GG	GG	CC	CC	CC	CC	CC	CC
S191	GG	GG	GG	CC	CC	CC	CC	CC	CC	CC
S192	GG	GG	CC	CC	CC	CC	CC	CC	CC	CC
S193	GG	CC	CC	CC	CC	CC	CC	CC	CC	CC
S194	AA	AA	AA	AA	AA	AA	AA	AA	AA	AT
S195	AA	AA	AA	AA	AA	AA	AA	AA	AT	AT
S196	AA	AA	AA	AA	AA	AA	AA	AT	AT	AT
S197	AA	AA	AA	AA	AA	AA	AT	AT	AT	AT
S198	AA	AA	AA	AA	AA	AT	AT	AT	AT	AT
S199	AA	AA	AA	AA	AT	AT	AT	AT	AT	AT
S200	AA	AA	AA	AT	AT	AT	AT	AT	AT	AT
S201	AA	AA	AT	AT	AT	AT	AT	AT	AT	AT
S202	AA	AT	AT	AT	AT	AT	AT	AT	AT	AT
S203	AT	AT	AT	AT	AT	AT	AT	AT	AT	AT
S204	AA	AA	AA	AA	AA	AA	AA	AA	AA	AC
S205	AA	AA	AA	AA	AA	AA	AA	AA	AC	AC
S206	AA	AA	AA	AA	AA	AA	AA	AC	AC	AC

[truncated: 11 more sheets: 10-10, 10-11, 10-12, 10-13, 10-14, 10-15, 10-16, 10-17, 10-18, 10-19, 10-20]
