# Supplementary material for: Variety Discrimination Power: An Appraisal Index for Loci Combination Screening Applied to Plant Variety Discrimination
Source: Front Plant Sci. 2021 Mar 18;12:566796. doi: 10.3389/fpls.2021.566796 (PMC8014032; doi:10.3389/fpls.2021.566796)
Supplement: Supplementary Table 1 — Simulated SNP data array 1 of gradient variety difference degree. [file Data_Sheet_1.zip › Supplementary Table 5 Raw data of sorghum, wheat, maize and rice.xlsx]

## Sheet: sorghum-SSR
Sample Code	gTMTint4	sugar transporter	Xcup01	Xcup02	Xcup05	Xcup06	Xcup07	Xcup09	Xcup11	Xcup12	Xcup13	Xcup14	Xcup15	Xcup16	Xcup18	Xcup19	Xcup20	Xcup21	Xcup22	Xcup23	Xcup26	Xcup27	Xcup28	Xcup29	Xcup33	Xcup34	Xcup36	Xcup37	Xcup38	Xcup40	Xcup41	Xcup42	Xcup43	Xcup44	Xcup47	Xcup49	Xcup50	Xcup52	Xcup53	Xcup55	Xcup57	Xcup58	Xcup60	Xcup61	Xcup62	Xcup63	Xcup65	Xcup67	Xcup68
65I 1345	313/313	263/263	220/220	199/199	234/234	209/209	271/271	269/269	166/166	125/125	202/202	210/210	242/242	246/246	233/233	224/224	230/230	261/261	248/248	169/169	230/230	191/191	156/156	197/197	268/268	124/124	173/173	209/209	161/161	200/200	232/232	143/143	251/251	216/221	252/252	154/154	151/151	253/253	202/202	245/245	184/184	170/170	155/155	198/198	190/190	148/148	193/193	246/246	205/205
65I 1502	316/316	263/263	224/224	199/199	224/224	209/209	271/271	269/269	173/173	125/125	202/202	210/210	242/242	246/246	233/233	224/224	224/224	261/261	248/248	169/169	230/230	191/191	156/156	197/197	268/268	124/124	172/172	205/213	161/161	200/200	232/232	140/140	251/251	221/221	252/252	149/149	147/147	245/253	188/188	245/245	184/184	170/170	155/155	198/198	190/190	148/148	193/193	246/246	205/205
65I 1633	318/318	263/263	220/220	199/199	222/222	209/209	271/271	?/?	173/173	125/125	202/202	210/210	242/242	246/246	233/233	224/224	230/230	261/261	?/?	169/169	224/224	191/191	156/156	197/197	268/268	124/124	172/172	209/209	158/161	200/200	232/232	?/?	251/251	221/221	252/252	154/154	151/151	253/253	198/198	245/245	184/184	170/170	155/155	198/198	190/190	148/148	?/?	246/246	205/205
65I 1791	318/318	263/263	199/199	199/199	224/224	209/209	263/263	269/269	173/173	116/116	202/202	210/210	242/242	246/246	233/233	224/224	224/224	261/261	248/248	169/169	224/224	191/191	156/156	197/197	268/268	124/124	170/170	209/209	158/158	198/198	232/232	143/143	246/246	221/221	252/254	153/153	154/154	253/253	202/202	245/245	184/184	170/170	155/155	198/201	190/190	148/148	193/193	246/246	205/205
65I 1793	311/311	263/263	199/199	196/196	224/224	209/209	271/271	269/269	173/173	125/125	202/202	210/210	242/242	246/246	233/233	224/224	224/224	261/261	248/248	169/169	224/224	191/191	156/156	197/197	268/268	124/124	195/195	205/205	158/158	200/200	232/232	140/140	246/246	221/221	252/252	149/149	147/147	253/253	202/202	245/245	174/174	170/170	155/155	198/198	190/190	148/148	193/193	246/246	205/205
65I 1807	317/317	263/263	?/?	205/205	214/214	209/209	193/193	269/269	173/173	125/125	202/202	?/?	?/?	236/236	233/233	224/224	224/224	261/261	248/248	?/?	224/224	193/193	156/156	193/193	268/268	124/124	172/172	209/209	158/158	196/196	232/232	140/140	251/251	221/221	239/239	149/149	147/147	245/245	198/198	245/245	174/174	170/170	155/155	201/201	193/193	148/148	193/193	248/248	205/205
65I 1995	318/318	263/263	199/199	193/193	224/224	209/209	271/271	269/269	166/166	121/121	202/202	240/240	?/?	246/246	233/233	224/224	224/224	261/261	248/248	167/167	224/224	191/191	168/168	197/197	268/268	127/127	172/172	209/209	158/158	198/198	232/232	143/143	246/246	223/223	239/239	153/153	157/157	245/245	198/198	245/245	184/184	170/170	155/155	198/198	190/190	148/148	193/193	253/253	205/205
65I 2013	317/317	263/263	199/199	199/199	222/222	209/209	193/193	269/269	174/174	121/121	202/202	210/216	?/?	235/235	233/233	224/224	224/224	261/261	252/252	169/169	230/230	191/191	168/168	193/193	268/268	124/124	172/172	206/206	158/158	196/196	232/232	143/143	251/251	223/223	239/239	153/153	157/157	?/?	188/188	245/245	174/174	170/170	155/155	201/201	193/193	148/148	193/193	253/253	205/205
65I 2133	317/317	263/263	199/199	199/199	222/222	209/209	193/193	269/269	173/173	123/123	202/202	210/210	242/242	236/236	233/233	224/224	224/224	261/261	248/248	167/167	224/224	191/191	168/168	195/195	268/268	124/124	172/172	209/209	158/158	192/192	232/232	140/140	251/251	221/221	249/249	150/150	147/147	253/253	188/188	245/245	174/174	170/170	155/155	201/201	193/193	148/148	193/193	257/257	205/205
65I 2150	317/318	263/263	199/199	205/205	216/216	209/209	193/193	269/269	166/173	123/123	202/202	212/212	242/242	246/246	233/233	224/224	228/228	261/261	248/248	167/167	224/224	191/191	168/168	193/193	268/268	124/124	172/172	209/209	158/158	196/196	232/232	140/140	251/251	221/221	239/239	149/149	147/147	253/253	188/202	245/245	184/184	170/170	162/162	201/201	193/193	148/148	193/193	249/249	205/205
65I 2165	318/318	263/263	199/199	199/199	208/208	204/204	271/271	269/269	173/173	123/123	206/206	210/210	242/242	246/246	233/233	224/224	224/224	261/261	248/248	169/169	224/224	191/191	168/168	193/193	268/268	124/124	172/172	209/209	158/158	198/198	232/232	140/140	251/251	221/221	252/252	154/154	151/151	245/245	198/198	245/245	174/174	170/170	155/155	201/201	190/190	148/148	193/193	253/253	205/205
65I 2458	318/318	263/263	199/199	193/193	228/228	209/209	271/271	269/269	166/166	123/123	202/202	208/208	242/242	236/236	233/233	224/224	230/230	261/261	248/248	169/169	232/232	191/191	156/156	197/197	268/268	124/124	172/172	205/205	158/158	194/194	232/232	143/143	246/246	221/221	239/239	150/150	147/147	253/253	198/198	245/245	184/184	170/170	155/155	201/201	193/193	148/148	193/193	246/246	205/205
65I 2521	317/317	263/263	199/199	199/199	208/208	209/209	271/271	269/269	173/173	123/123	206/206	210/210	242/242	246/246	233/233	224/224	224/224	261/261	248/248	169/169	224/224	191/191	168/168	193/193	268/268	124/124	172/172	209/209	158/158	198/198	232/232	140/140	251/251	223/223	252/252	153/153	157/157	245/245	188/188	245/245	174/174	170/170	155/155	201/201	190/190	148/148	193/193	249/249	?/?
65I 2604	322/322	263/263	226/226	193/193	230/230	209/209	274/283	269/269	166/166	123/123	202/202	210/210	242/242	236/236	233/233	226/226	224/224	261/261	248/248	167/167	224/224	191/191	168/168	197/197	268/268	124/124	173/173	209/209	161/161	196/196	232/232	148/148	246/246	221/221	239/239	149/149	147/147	253/253	188/188	245/245	184/184	170/170	155/155	198/198	190/190	148/148	193/193	246/246	205/205
66I 3139	313/313	263/263	199/199	199/199	224/224	209/209	271/271	269/269	173/173	125/125	202/202	210/210	242/242	246/246	233/233	224/224	230/230	261/261	?/?	169/169	230/230	191/191	156/156	197/197	268/270	124/124	172/172	205/205	158/158	200/200	229/229	143/143	251/251	221/221	252/252	154/154	151/151	253/253	198/198	245/245	184/184	170/170	155/155	198/198	190/190	148/148	193/193	246/246	205/205
66I 3584	317/317	263/263	?/?	?/?	214/214	209/209	193/193	269/269	166/166	123/123	?/?	?/?	?/?	246/246	233/233	224/224	228/228	261/261	248/248	?/?	?/?	191/191	156/156	193/193	?/?	124/124	172/172	209/209	158/158	196/196	232/232	140/140	251/251	221/221	239/239	157/157	147/147	245/245	188/188	245/245	174/174	?/?	155/155	201/201	193/193	148/148	193/193	249/249	205/205
66I 4156	318/318	263/263	199/199	199/199	208/208	204/204	271/271	269/269	173/173	123/123	206/206	210/210	242/242	246/246	233/233	224/224	224/224	261/261	?/?	169/169	224/224	191/191	168/168	193/193	268/268	124/124	172/172	209/209	158/158	198/198	232/232	?/?	251/251	221/221	252/252	154/154	151/151	245/245	198/198	245/245	174/174	170/170	155/155	201/201	190/190	148/148	?/?	253/253	205/205
66I 4538	317/317	263/263	199/199	205/205	222/222	209/209	193/193	269/269	173/173	123/123	202/202	210/210	242/242	246/246	233/233	224/224	224/224	261/261	248/248	167/167	224/224	191/191	168/168	193/195	268/268	124/124	172/172	205/205	158/158	192/196	232/232	140/140	246/246	221/221	249/251	157/157	157/157	253/253	198/198	245/245	184/184	170/170	162/162	201/201	193/193	148/148	193/193	257/257	205/205
66I 4680	308/308	263/263	199/199	193/193	222/222	209/209	277/277	269/269	166/166	116/116	202/202	208/208	242/242	246/246	233/233	226/226	224/224	261/261	248/248	167/167	224/224	191/191	164/164	193/193	268/268	124/124	172/172	205/205	158/158	196/196	232/232	143/143	246/246	221/221	239/239	162/162	154/154	253/253	198/198	245/245	174/174	170/170	155/155	201/201	190/190	148/148	193/193	253/253	205/205
66I 4751	316/316	263/263	224/224	199/199	224/224	209/209	193/193	269/269	166/166	123/123	202/202	210/210	242/242	246/246	233/233	224/224	224/224	261/261	248/248	169/169	226/226	191/191	156/156	191/191	267/267	124/124	172/172	205/205	158/158	198/198	229/229	140/140	251/251	221/221	234/234	157/157	147/147	?/?	188/188	245/245	?/?	170/170	155/155	198/198	190/190	148/148	193/193	246/246	206/206
66I 4913	318/318	263/263	199/199	194/199	208/208	209/209	271/271	269/269	166/166	121/121	206/206	210/210	237/237	246/246	233/233	224/224	228/228	261/261	248/248	167/167	224/224	191/191	168/168	191/191	273/273	124/124	172/172	207/209	158/158	198/198	229/232	143/143	251/251	221/221	252/252	154/154	151/151	254/254	188/198	245/245	174/174	170/170	155/162	198/201	190/190	148/148	193/193	253/253	205/205
66I 4961	317/317	263/263	?/?	199/199	222/222	209/209	193/193	269/269	173/173	121/121	206/206	216/216	251/251	246/246	233/233	224/224	228/228	261/261	?/?	167/167	230/230	191/191	168/168	193/193	268/268	124/124	172/172	209/209	158/158	192/196	232/232	?/?	251/251	223/223	239/239	149/149	147/147	253/253	188/188	245/245	180/180	170/170	155/155	201/201	190/190	148/148	?/?	253/253	205/205
66I 4978	316/316	263/263	226/226	193/193	232/232	209/209	271/271	269/269	166/166	123/123	202/202	210/210	242/242	235/235	233/233	224/224	224/224	261/261	248/248	169/169	224/224	191/191	164/164	197/197	268/268	124/124	172/172	209/209	161/161	194/194	232/232	146/146	251/251	221/221	239/239	149/149	147/147	253/253	198/198	245/245	178/178	170/170	166/166	198/198	190/190	148/148	193/193	246/246	205/205
66I 5133	318/318	263/263	199/199	199/199	208/208	209/209	271/271	269/269	174/174	123/123	206/206	210/210	242/242	246/246	233/233	224/224	228/228	261/261	?/?	167/167	224/224	191/191	168/168	193/193	268/268	124/124	172/172	209/209	158/158	192/192	232/232	?/?	251/251	221/221	239/239	154/154	151/151	245/245	198/198	245/245	174/174	170/170	155/155	201/201	190/190	148/148	?/?	257/257	205/205
69I 7284	318/318	263/263	?/?	199/199	214/214	209/209	193/193	269/269	166/166	123/123	202/202	210/210	242/242	235/235	233/233	224/224	224/224	261/261	248/248	167/167	224/224	191/191	164/164	199/199	268/268	124/124	173/173	209/209	158/158	198/198	229/229	145/145	251/251	221/221	239/239	157/157	147/147	?/?	184/184	245/245	184/184	170/170	155/155	201/201	193/193	148/148	193/193	249/249	205/205
69I 7471	318/318	263/263	199/199	199/199	208/208	209/209	271/271	269/269	166/166	122/122	206/206	?/?	?/?	246/246	233/233	224/224	224/224	261/261	245/245	169/169	224/224	191/191	168/168	193/193	268/268	124/124	172/172	209/209	158/158	196/196	232/232	?/?	251/251	221/221	252/252	154/154	151/151	245/245	198/198	245/245	174/174	170/170	155/155	201/201	190/190	148/148	?/?	253/253	205/205
69I 7776	318/318	263/263	199/199	205/205	214/214	209/209	?/?	269/269	173/173	123/123	202/202	210/210	242/242	235/235	233/233	224/224	228/228	261/261	248/248	167/167	224/224	?/?	168/168	191/191	268/268	124/124	172/172	209/209	158/158	196/196	232/232	147/147	251/251	221/221	239/239	151/151	168/168	253/253	188/188	245/245	174/174	170/170	155/155	201/201	190/190	148/148	193/193	249/249	205/205
74I 10728	311/311	263/263	199/199	196/196	222/222	209/209	271/271	269/269	173/173	116/116	202/202	210/210	242/242	246/246	233/233	224/224	224/224	261/261	248/248	169/169	224/224	191/191	156/156	197/197	268/268	124/124	?/?	207/207	158/158	200/200	232/232	143/143	251/251	221/221	256/256	153/153	154/154	253/253	202/202	245/245	174/174	170/170	155/155	201/201	190/190	141/141	193/193	246/246	205/205
74I 10917	317/317	263/263	199/199	199/199	214/214	209/209	?/?	269/269	173/173	123/123	202/202	210/210	?/?	?/?	233/233	224/224	224/224	261/261	248/248	167/167	224/224	191/191	168/168	193/193	268/268	124/124	172/172	209/209	158/158	196/196	232/232	140/140	251/251	?/?	?/?	149/149	147/147	253/253	188/188	245/245	?/?	170/170	162/162	201/201	193/193	148/148	193/193	249/249	205/205
74L 11921	318/318	263/263	199/199	197/199	222/222	209/209	271/271	269/269	166/166	123/123	202/202	210/210	242/242	236/236	233/233	224/224	224/224	261/261	248/248	167/167	232/232	191/191	168/168	197/197	268/268	124/124	170/170	205/209	158/161	196/196	229/229	140/148	251/251	221/221	237/237	149/162	147/154	253/253	198/198	245/245	174/174	170/170	155/155	201/201	190/190	148/148	193/193	253/253	206/206
A-7171	318/318	263/263	198/198	196/196	218/236	209/209	193/193	269/269	166/166	128/128	202/202	218/218	237/237	235/235	233/233	224/224	224/224	261/261	252/252	169/169	230/230	191/191	168/168	191/193	268/268	124/124	177/177	209/209	158/158	194/194	233/233	154/154	251/251	221/223	177/239	149/149	157/157	253/253	184/188	245/245	170/180	170/170	162/162	190/198	190/190	141/148	193/193	246/249	205/205
HD-024	318/318	263/263	199/199	193/193	222/222	209/209	196/196	269/269	166/166	122/122	202/202	210/210	242/242	236/236	233/233	224/224	224/224	261/261	248/248	167/167	224/224	195/195	168/168	193/193	268/268	124/124	172/172	209/209	158/158	196/196	232/232	140/140	251/251	221/221	235/235	161/161	147/147	253/253	198/198	245/245	174/174	170/170	155/155	201/201	193/193	148/148	193/193	244/244	205/205
HD-041	318/318	263/263	199/199	199/199	222/222	209/209	271/271	269/269	166/166	123/123	202/202	210/210	242/242	246/246	233/233	227/227	224/224	261/261	248/248	167/167	224/224	191/191	168/168	193/193	268/268	124/124	172/172	209/209	158/158	192/192	232/232	140/140	246/246	223/223	239/239	153/153	157/157	253/253	198/198	245/245	174/174	170/170	155/155	201/201	190/190	148/148	193/193	257/257	205/205
HD-043	318/318	263/263	199/199	199/199	224/224	209/209	271/271	269/269	166/166	121/121	202/202	210/210	242/242	246/246	233/233	227/227	224/224	261/261	248/248	167/167	224/224	191/191	168/168	193/193	268/268	124/124	172/172	209/209	158/158	192/192	232/232	140/140	246/246	221/221	239/239	153/153	157/157	253/253	198/198	245/245	174/174	170/170	155/155	201/201	190/190	148/148	193/193	257/257	205/205
HD-055	318/318	263/263	199/199	199/199	224/224	209/209	271/271	269/269	166/166	122/122	202/202	210/210	?/?	246/246	233/233	224/224	224/224	261/261	?/?	167/167	224/224	191/191	168/168	191/191	268/268	124/124	172/172	205/205	158/158	192/192	229/229	?/?	246/246	223/223	239/239	153/153	157/157	253/253	198/198	245/245	174/174	170/170	155/155	201/201	190/190	148/148	?/?	253/253	205/205
HD-144	316/316	263/263	226/226	193/193	222/222	209/209	271/271	269/269	166/166	123/123	202/202	208/208	242/242	246/246	233/233	224/224	224/224	261/261	248/248	167/167	232/232	191/191	172/172	191/191	268/268	124/124	173/173	209/209	161/161	196/196	229/229	140/140	251/251	221/221	239/239	149/149	147/147	245/245	198/198	245/245	184/184	170/170	155/155	198/201	190/190	141/141	193/193	246/246	206/206
L-WA12	319/319	263/263	232/232	193/193	230/230	209/209	271/271	269/269	166/166	125/125	202/202	208/208	242/242	236/236	233/233	224/224	226/226	261/261	248/248	169/169	224/224	191/191	172/172	191/191	?/?	124/124	175/175	205/205	158/158	198/198	229/229	?/?	251/251	221/221	239/239	150/150	147/147	253/253	188/188	245/245	178/178	170/170	155/155	198/198	193/193	141/141	?/?	246/246	205/205
L-WA13	318/318	263/263	224/224	196/202	218/218	209/209	271/271	267/269	166/173	116/123	202/202	208/212	237/237	246/246	233/233	224/224	224/224	261/261	248/248	169/169	230/230	193/193	164/168	191/197	268/268	124/124	173/177	207/209	158/158	196/196	232/232	154/154	251/251	221/221	230/239	149/149	147/163	245/253	188/188	245/245	174/178	170/170	162/162	196/198	190/190	141/141	193/193	246/246	205/205
L-WA15	318/318	263/263	201/201	193/193	220/220	209/209	265/265	269/269	166/166	121/121	202/202	210/210	233/233	246/246	233/233	224/224	224/224	261/261	248/248	167/167	224/224	191/191	164/164	193/193	268/268	124/124	177/177	205/207	158/158	196/196	229/232	140/140	251/251	223/223	239/239	154/154	147/147	?/?	188/188	245/245	180/180	170/170	162/162	196/198	190/190	148/148	193/193	244/244	205/205
L-WA17	309/309	263/263	235/235	193/193	218/218	209/209	271/271	?/?	166/166	121/121	206/206	236/236	237/237	246/246	233/233	224/224	224/224	261/261	252/252	?/?	230/230	191/191	164/164	193/193	268/268	124/124	170/170	203/203	166/166	196/196	233/233	164/164	238/238	251/251	238/238	145/145	157/157	?/?	188/188	245/245	?/?	170/170	158/158	198/198	190/190	148/148	193/193	244/244	205/205
L-WA18	309/309	263/263	235/235	193/193	218/218	209/209	271/271	?/?	166/166	121/121	206/206	236/236	237/237	246/246	233/233	224/224	224/224	261/261	252/252	?/?	230/230	191/191	164/164	?/?	268/268	?/?	170/170	203/203	166/166	196/196	233/233	164/164	238/238	251/251	238/238	145/145	157/157	257/257	188/188	245/245	?/?	170/170	158/158	198/198	190/190	148/148	193/193	244/244	205/205
L-WA22	309/309	263/263	?/?	193/193	216/216	209/209	271/271	?/?	166/166	121/121	206/206	232/232	237/237	246/246	233/233	224/224	224/224	261/261	252/252	?/?	230/230	191/191	164/164	193/193	268/268	124/124	170/170	203/203	166/166	196/196	233/233	168/168	238/238	246/246	240/240	145/145	157/157	?/?	188/188	245/245	?/?	170/170	158/158	198/198	190/190	148/148	193/193	244/244	205/205
L-WA23	309/309	263/263	243/243	193/193	216/216	209/209	271/271	?/?	166/166	121/121	206/206	232/232	237/237	246/246	233/233	224/224	224/224	261/261	252/252	?/?	230/230	191/191	164/164	193/193	268/268	124/124	170/170	203/203	166/166	196/196	233/233	168/168	238/238	246/246	240/240	145/145	157/157	257/257	188/188	245/245	?/?	170/170	158/158	198/198	190/190	148/148	193/193	244/244	205/205
L-WA25	312/312	263/263	199/199	205/205	214/214	209/209	?/?	?/?	?/?	121/121	202/202	216/216	237/237	246/246	233/233	224/224	?/?	261/261	248/248	167/167	224/224	191/191	168/168	199/199	268/268	124/124	170/170	203/203	158/158	196/196	233/233	156/156	241/241	221/221	?/?	161/161	157/157	249/249	188/188	245/245	?/?	169/169	162/162	198/198	190/190	141/141	193/193	246/246	205/205
L-WA26	311/312	263/263	199/199	205/205	214/214	209/209	271/271	271/271	166/166	121/121	199/202	216/216	237/237	246/246	233/233	224/224	224/224	261/261	248/248	167/167	224/224	191/191	168/168	199/199	268/268	124/124	170/170	203/203	158/158	196/196	233/233	156/156	241/241	221/221	?/?	157/161	157/157	249/249	188/188	245/245	?/?	169/169	162/162	198/198	190/190	141/148	193/193	246/246	205/205
L-WA27	311/311	263/263	199/199	205/205	214/214	209/209	271/271	271/271	166/166	121/121	199/202	216/216	237/237	246/246	233/233	224/224	224/224	261/261	248/248	167/167	227/227	191/191	168/168	195/195	268/268	124/124	170/170	203/209	158/158	196/196	233/233	156/158	241/246	221/221	?/?	161/165	157/157	237/249	188/188	245/245	?/?	169/169	162/162	198/198	190/190	141/141	193/193	246/246	205/205
L-WA28	311/311	263/263	199/199	205/205	214/214	209/209	?/?	271/271	166/166	121/121	199/199	216/216	237/237	246/246	233/233	224/224	224/224	261/261	248/248	167/167	224/224	191/191	168/168	199/199	268/268	124/124	170/170	203/203	158/158	196/196	233/233	156/156	241/241	221/221	?/?	157/157	157/157	249/249	188/188	245/245	?/?	169/169	162/162	198/198	190/190	148/148	193/193	246/246	205/205
L-WA29	311/311	263/263	199/199	193/193	214/214	209/209	?/?	?/?	166/166	121/121	199/199	216/216	237/237	246/246	233/233	224/224	224/224	261/261	248/248	167/167	227/227	191/191	168/168	195/195	268/268	124/124	170/170	209/209	158/158	196/196	233/233	158/158	246/246	226/226	247/247	165/165	157/157	249/249	188/188	245/245	?/?	169/169	162/162	198/198	190/190	141/141	193/193	246/246	205/205
L-WA31	312/312	263/263	199/199	193/193	214/214	209/209	?/?	271/271	166/166	121/121	199/199	226/226	237/237	246/246	233/233	224/224	224/224	261/261	248/248	167/167	224/224	191/191	168/168	195/195	268/268	124/124	170/170	209/209	158/158	196/196	233/233	156/156	246/246	226/226	?/?	165/165	157/157	237/237	188/188	245/245	?/?	169/169	162/162	198/198	190/190	141/141	193/193	246/246	205/205
L-WA38	318/318	263/263	?/?	193/193	224/224	209/209	281/281	269/269	170/170	121/121	202/202	210/210	237/237	251/251	233/233	224/224	224/224	261/261	252/252	167/167	224/224	191/193	169/169	195/195	268/268	124/124	179/179	207/207	158/158	200/200	229/229	156/156	251/251	221/221	239/239	145/145	157/157	249/249	188/188	245/245	170/170	170/170	162/162	198/198	191/191	148/148	193/193	244/244	198/198
L-WA41	?/?	?/?	224/224	202/202	228/230	209/209	?/?	269/269	166/166	121/121	202/202	212/212	237/237	246/246	233/233	224/224	224/224	261/261	248/248	167/167	224/224	?/?	164/164	195/195	266/266	126/126	177/177	205/205	149/158	196/196	236/236	145/145	246/246	239/239	247/247	?/?	173/173	245/245	188/188	245/245	?/?	170/170	158/158	198/198	190/190	154/154	193/193	?/?	206/206
L-WA42	317/317	263/263	?/?	202/202	228/228	209/209	?/?	?/?	?/?	121/121	202/202	212/212	237/237	246/246	233/233	224/224	?/?	261/261	248/248	169/169	224/224	193/193	164/164	193/193	266/266	124/124	175/175	205/205	158/158	192/198	236/236	151/151	246/246	235/235	236/247	154/154	151/151	254/254	188/188	245/245	?/?	170/170	158/158	198/198	190/190	141/141	193/193	?/?	206/206
L-WA43	309/309	263/263	243/243	193/193	216/216	209/209	?/?	269/269	166/166	?/?	206/206	212/232	237/237	246/246	233/233	224/224	224/224	261/261	252/252	?/?	224/230	191/191	164/164	193/193	264/264	124/124	170/170	203/203	166/166	?/?	236/236	168/168	251/251	246/246	240/252	145/145	157/157	?/?	188/188	245/245	?/?	170/170	158/158	198/198	190/190	?/?	193/193	244/244	210/210
L-WA44	314/318	263/263	230/230	193/193	208/214	213/213	304/304	269/269	166/166	116/121	202/206	210/224	232/232	246/246	233/233	217/224	224/224	?/?	252/252	171/171	224/224	?/?	159/164	193/195	268/268	121/124	177/179	207/207	158/158	200/200	229/229	143/156	251/251	239/239	255/255	149/152	157/162	245/245	188/188	245/245	?/?	170/170	158/158	196/196	193/193	135/148	193/193	?/?	206/210
L-WA55	319/319	263/263	224/224	202/202	216/216	209/209	271/271	269/269	173/173	115/115	202/202	228/228	237/237	246/246	233/233	224/224	?/?	261/261	248/248	167/167	234/234	191/191	164/164	191/191	266/266	124/124	177/177	207/207	158/158	196/196	229/229	160/160	250/250	235/235	242/242	?/?	157/157	253/253	188/188	245/245	174/174	170/170	162/162	198/198	190/190	148/148	193/193	244/244	205/205
L-WA58	316/316	263/263	198/198	202/202	216/216	209/209	271/271	267/267	173/173	115/115	202/202	240/240	?/?	246/246	233/233	224/224	224/224	261/261	248/248	167/167	224/224	?/?	168/168	197/197	266/266	124/124	177/177	209/209	158/158	196/196	229/229	160/160	251/251	235/235	240/240	145/145	157/157	253/253	198/198	245/245	174/174	170/170	158/158	198/198	190/190	148/148	193/193	246/246	205/205
L-WA59	311/311	263/263	222/222	202/202	228/228	209/209	?/?	269/269	166/166	121/121	202/202	212/212	242/242	246/246	233/233	224/224	224/224	261/261	248/248	169/169	228/228	?/?	169/169	193/193	266/266	124/124	179/179	205/205	158/158	198/198	236/236	145/145	246/246	236/236	236/236	149/149	162/162	254/254	188/188	245/245	?/?	170/170	?/?	198/198	190/190	135/135	193/193	?/?	206/206
L-WA63	?/?	263/263	198/198	196/196	208/214	209/209	193/275	269/271	166/166	116/116	202/202	226/226	237/237	246/246	233/233	224/229	224/224	261/261	252/252	169/169	224/224	191/191	168/168	193/193	268/268	124/124	173/173	209/209	158/158	196/196	232/232	154/154	251/256	221/221	252/252	149/149	157/157	?/?	188/198	245/251	170/180	170/170	162/162	198/201	190/190	144/144	193/193	246/246	206/206
L-WA67	316/316	263/263	228/228	196/196	224/224	209/209	191/191	269/269	166/166	121/121	202/202	208/208	?/?	246/246	233/233	224/224	224/224	261/261	?/?	169/169	224/224	193/193	172/172	191/191	?/?	124/124	173/173	205/205	158/158	196/196	229/229	156/156	246/246	221/221	261/261	162/162	152/152	257/257	188/188	245/245	?/?	170/170	162/162	198/198	190/190	141/148	193/193	245/245	205/205
L-WA72	311/311	263/263	208/208	199/199	230/230	209/209	196/196	269/269	166/166	121/121	202/202	210/210	242/242	246/246	233/233	224/224	228/228	261/261	248/248	169/169	232/232	195/195	164/164	191/193	270/270	124/124	172/172	205/205	158/158	196/196	?/?	140/140	?/?	221/221	235/235	149/149	147/147	245/253	?/?	245/245	174/184	170/170	155/155	198/198	?/?	148/148	193/193	247/247	205/205
L-WA81	316/316	263/263	199/199	199/199	210/210	209/209	196/196	269/269	173/173	122/122	202/202	210/210	?/?	246/246	233/233	224/224	226/226	261/261	248/248	167/167	230/230	191/191	168/168	199/199	268/268	124/124	172/172	205/205	161/161	198/198	232/232	140/140	251/251	235/235	235/235	150/150	147/147	?/?	198/198	245/245	184/184	170/170	155/155	201/201	190/190	141/141	193/193	244/244	205/205
L-WA88	?/?	263/263	?/?	?/?	214/214	209/209	275/275	271/271	166/166	116/116	202/202	218/218	237/237	246/246	233/233	229/229	224/224	261/261	248/248	169/169	?/?	191/191	168/168	193/193	?/?	124/124	175/175	205/205	158/158	192/192	232/232	154/154	256/256	221/221	252/252	149/149	157/157	250/250	188/188	251/251	170/170	?/?	162/162	201/201	190/190	148/148	193/193	246/246	206/206
L-WA89	?/?	?/?	?/?	196/202	222/222	204/209	196/196	?/?	166/166	116/123	202/202	210/218	237/237	246/246	233/233	224/224	224/224	261/261	248/252	167/167	224/224	191/193	168/168	193/197	268/268	124/124	173/173	205/209	158/158	198/198	232/232	140/140	251/251	221/221	239/252	149/153	157/157	245/245	188/188	245/245	174/174	170/170	155/162	201/201	190/190	148/148	193/193	244/244	205/205
NSL54765	317/317	263/263	197/197	199/199	208/208	204/204	271/271	269/269	173/173	121/121	206/206	210/210	242/242	246/246	233/233	226/226	224/224	261/261	248/248	169/169	224/224	191/191	168/168	193/193	268/268	124/124	172/172	209/209	158/158	198/198	232/232	143/143	251/251	223/223	252/252	153/153	157/157	245/245	198/198	245/245	174/174	170/170	155/155	198/198	190/190	148/148	193/193	253/253	?/?
NSL84230	318/318	263/263	242/242	199/199	222/222	204/204	271/271	269/269	173/173	123/123	206/206	210/210	242/242	246/246	233/233	227/227	224/224	261/261	248/248	169/169	230/230	191/191	168/168	193/193	268/268	124/124	172/172	206/206	158/158	198/198	232/232	143/143	251/251	223/223	235/235	149/149	143/143	?/?	198/198	245/245	180/180	170/170	155/155	201/201	190/190	148/148	193/193	253/253	205/205
NSL84236	318/318	263/263	199/199	196/196	230/230	204/204	271/271	?/?	173/173	123/123	202/202	210/210	242/242	246/246	233/233	224/224	224/224	261/261	248/248	167/167	221/221	191/191	164/164	193/193	268/268	124/124	?/?	209/209	158/158	198/198	232/232	140/140	251/251	221/221	235/235	154/154	151/151	245/245	198/198	245/245	184/184	170/170	155/155	201/201	190/190	148/148	193/193	246/246	205/205
PI152702	316/316	263/263	226/226	193/193	234/234	209/209	271/271	269/269	166/166	123/123	202/202	212/212	242/242	246/246	233/233	224/224	226/226	261/261	248/248	167/167	224/224	191/191	164/164	191/191	268/268	124/124	173/173	205/205	158/158	198/198	232/232	146/146	251/251	221/221	235/235	149/149	147/147	245/245	188/188	245/245	184/184	170/170	155/155	198/198	190/190	141/141	193/193	246/246	205/205
PI152705	316/316	263/263	226/226	193/193	230/230	209/209	271/271	?/?	173/173	123/123	202/202	210/210	242/242	235/235	233/233	224/224	224/224	261/261	248/248	167/167	224/232	191/191	164/164	197/197	268/268	124/124	173/173	209/209	161/161	198/198	232/232	140/140	256/256	221/221	235/239	159/159	147/147	245/245	198/198	245/245	184/184	170/170	155/155	201/201	190/190	148/148	193/193	246/246	206/206
PI153800	317/317	263/263	199/199	193/193	214/214	209/209	271/271	269/269	166/166	123/123	202/202	208/208	242/242	246/246	233/233	227/227	224/224	261/261	248/248	169/169	224/224	191/191	168/168	197/197	268/268	124/124	196/196	205/205	158/158	194/194	232/232	140/140	246/246	221/221	239/239	162/162	154/154	253/253	198/198	245/245	174/174	170/170	162/162	201/201	190/190	148/148	193/193	253/253	209/209
PI199869	311/311	263/263	199/199	205/205	214/214	204/204	193/193	269/269	166/166	128/128	202/202	210/210	242/242	?/?	233/233	224/224	228/228	261/261	252/252	167/167	230/230	?/?	156/156	193/193	270/270	124/124	172/172	209/209	158/158	194/194	232/232	143/143	251/251	221/221	235/235	140/140	162/162	253/253	188/188	245/245	174/174	170/170	155/155	201/201	190/190	154/154	193/193	244/244	205/205
PI213900	?/?	263/263	198/198	205/205	?/?	209/209	271/271	269/269	166/166	116/132	202/202	210/210	?/?	247/247	233/233	224/224	224/228	261/261	249/249	?/?	230/230	191/191	168/168	193/193	268/268	124/124	?/?	205/205	157/157	196/198	232/232	140/140	246/246	221/221	235/241	145/145	157/157	253/253	188/188	251/251	170/170	170/170	162/162	198/198	190/190	141/141	193/193	244/244	206/206
PI221540	316/316	263/263	199/199	193/193	214/214	209/209	193/193	269/269	173/173	122/122	202/202	210/210	242/242	235/235	233/233	224/224	228/228	261/261	248/248	167/167	224/224	?/?	168/168	193/193	268/268	124/124	172/172	209/209	158/158	196/196	232/232	140/140	251/251	221/221	235/235	157/157	147/147	253/253	198/198	245/245	184/184	170/170	155/155	201/201	190/190	148/148	193/193	247/247	206/206
PI221607	318/318	263/263	203/203	193/193	210/210	209/209	271/271	269/269	166/166	123/123	202/202	212/212	?/?	235/235	233/233	227/227	224/224	261/261	248/248	169/169	224/224	191/191	164/164	197/197	268/268	124/124	172/172	205/205	161/161	194/194	232/232	140/140	246/246	221/221	241/241	149/149	147/147	245/245	198/198	245/245	184/184	170/170	155/155	198/198	190/190	148/148	193/193	246/246	206/206
PI221608	318/318	263/263	224/224	193/193	210/210	209/209	271/271	269/269	166/166	123/123	202/202	212/212	242/242	246/246	233/233	224/224	224/224	261/261	248/248	169/169	224/224	191/191	168/168	197/197	268/268	124/124	172/172	205/205	161/161	194/194	232/232	140/140	246/246	221/221	239/239	149/149	147/147	245/245	198/198	245/245	178/178	170/170	155/155	198/198	190/190	148/148	193/193	246/246	206/206
PI221613	318/318	263/263	203/203	193/193	210/210	209/209	271/271	268/268	166/166	123/123	202/202	212/212	?/?	246/246	233/233	227/227	224/224	261/261	248/248	169/169	224/224	191/191	164/164	197/197	268/268	124/124	172/172	209/209	161/161	194/194	232/232	138/138	246/246	221/221	239/239	149/149	147/147	245/245	198/198	245/245	184/184	170/170	155/155	198/198	190/190	148/148	193/193	246/246	206/206
PI221718	322/322	263/263	199/199	199/199	?/?	209/209	271/271	268/268	173/173	123/123	206/206	?/?	237/237	?/?	233/233	224/224	227/227	261/261	248/248	?/?	224/224	191/191	168/168	197/197	268/268	124/124	172/172	209/209	158/158	198/198	232/232	140/140	251/251	?/?	239/239	154/154	151/151	245/245	198/198	245/245	174/174	170/170	155/155	198/198	190/190	148/148	193/193	249/249	205/205
PI221720	318/318	263/263	226/226	193/193	232/232	209/209	271/271	269/269	166/166	123/123	202/202	212/212	242/242	246/246	233/233	224/224	226/226	261/261	248/248	169/169	224/224	191/191	164/164	197/197	268/268	124/124	172/172	209/209	161/161	194/194	232/232	146/146	251/251	221/221	?/?	149/149	147/147	253/253	188/188	245/245	178/178	170/170	?/?	201/201	190/190	148/148	193/193	246/246	?/?
PI225905	312/312	263/263	223/223	199/199	222/222	209/209	274/274	269/269	166/166	121/121	202/202	210/210	242/242	246/246	233/233	224/224	224/224	261/261	248/248	167/167	234/234	191/191	156/156	193/193	268/268	124/124	172/172	209/209	158/158	198/198	229/229	143/143	246/246	219/223	239/239	153/153	157/157	253/253	198/198	245/245	174/174	170/170	155/155	198/198	190/190	148/148	193/193	246/246	205/205
PI22913	317/317	263/263	?/?	199/199	214/214	209/209	193/193	269/269	173/173	123/123	202/202	216/216	?/?	235/235	233/233	224/224	228/228	261/261	?/?	167/167	224/224	191/191	168/168	193/193	268/268	124/124	172/172	209/209	158/158	196/196	232/232	140/140	251/251	?/?	239/239	149/149	143/143	253/253	188/188	245/245	?/?	170/170	155/155	201/201	193/193	148/148	193/193	246/246	205/205
PI229835	318/318	263/263	199/199	199/199	208/208	209/209	271/271	269/269	174/174	121/121	206/206	214/214	242/242	235/235	233/233	224/224	228/228	261/261	?/?	167/167	224/224	191/191	168/168	193/193	268/268	124/124	172/172	209/209	158/158	198/198	232/232	?/?	251/251	221/221	239/239	154/154	151/151	245/245	198/198	245/245	174/174	170/170	155/155	198/198	190/190	148/148	?/?	253/253	205/205
PI257595	321/322	263/263	228/228	193/193	234/234	209/209	271/271	269/269	166/166	123/123	202/202	208/208	242/242	246/246	233/233	224/224	224/224	261/261	248/248	167/167	224/224	191/191	164/164	197/197	270/270	124/124	173/173	209/209	161/161	196/196	232/232	140/140	246/246	221/221	239/239	149/149	147/147	245/245	198/198	245/245	178/178	170/170	155/155	198/198	190/190	148/148	193/193	244/244	206/206
PI267380	318/318	263/263	199/199	199/199	208/208	204/204	271/271	269/269	173/173	123/123	206/206	210/210	242/242	246/246	233/233	224/224	228/228	261/261	248/248	167/167	224/224	191/191	168/168	193/193	268/268	124/124	172/172	209/209	158/158	192/192	232/232	143/143	251/251	221/221	239/239	154/154	151/151	245/245	198/198	245/245	174/174	170/170	155/155	201/201	190/190	148/148	193/193	257/257	205/205
PI267408	318/318	263/263	199/199	193/193	222/222	209/209	271/271	269/269	173/173	121/121	202/202	210/210	242/242	246/246	233/233	227/227	224/224	261/261	248/248	167/167	223/223	191/191	168/168	193/193	268/268	124/124	172/172	209/209	158/158	192/192	232/232	140/140	246/246	221/221	239/239	154/154	151/151	245/245	198/198	245/245	184/184	170/170	155/155	201/201	193/193	148/148	193/193	253/253	205/205
PI267523	318/318	263/263	?/?	193/193	214/214	209/209	196/196	269/269	173/173	122/122	202/202	216/216	242/242	246/246	233/233	224/224	226/226	261/261	252/252	167/167	230/230	191/191	164/164	193/193	268/268	124/124	172/172	209/209	158/158	196/196	232/232	140/140	251/251	221/221	241/241	149/149	147/147	?/?	198/198	245/245	180/180	170/170	162/162	201/201	190/190	141/141	193/193	244/244	205/205
PI267525	318/318	263/263	?/?	199/199	214/222	209/209	271/271	269/269	174/174	122/122	206/206	210/210	242/242	246/246	233/233	224/224	224/224	261/261	248/248	169/169	224/224	191/191	168/168	193/193	268/268	124/124	172/172	206/206	158/158	198/198	232/232	143/143	251/251	221/221	235/235	154/154	151/151	245/245	198/198	245/245	180/180	170/170	155/155	201/201	190/190	148/148	193/193	253/253	205/205
PI267539	318/318	263/263	199/199	199/199	224/224	209/209	271/271	269/269	166/166	121/123	206/206	208/208	242/242	246/246	233/233	224/224	224/224	261/261	248/248	167/167	224/224	191/191	168/168	197/197	268/268	124/124	173/173	209/209	158/158	198/198	229/229	143/143	251/251	221/221	239/239	153/153	157/157	253/253	188/198	245/245	184/184	170/170	155/155	201/201	193/193	154/154	193/193	246/246	205/205
PI282868	318/318	263/263	199/199	196/196	232/242	209/209	271/271	269/269	166/166	120/120	206/206	244/244	242/242	246/246	233/233	224/224	224/224	261/261	248/248	167/167	230/230	191/191	168/168	197/197	268/268	124/124	172/173	205/205	158/158	198/198	229/229	140/140	246/246	221/221	249/249	149/149	147/147	?/?	188/188	245/245	174/174	170/170	155/155	198/198	190/190	148/148	193/193	?/?	?/?
PI287624	321/321	263/263	199/199	199/199	210/210	204/204	271/271	269/269	166/166	123/123	202/202	210/210	242/242	246/246	233/233	227/227	224/224	261/261	248/248	167/167	224/224	191/191	168/168	193/193	268/268	124/124	172/172	209/209	158/158	192/192	232/232	140/140	246/246	221/221	239/239	149/149	147/147	245/245	198/198	245/245	184/184	170/170	155/155	201/201	193/193	148/148	193/193	253/253	205/205
PI287659	311/311	263/263	199/199	193/193	222/222	209/209	263/263	269/269	173/173	125/125	202/202	210/210	242/242	244/244	233/233	224/224	224/224	261/261	248/248	169/169	230/230	191/191	156/156	197/197	268/268	124/124	193/193	205/205	158/158	198/198	232/232	140/140	246/246	216/221	254/254	154/154	151/151	?/?	202/202	245/245	184/184	170/170	155/155	201/201	190/190	148/148	193/193	246/246	?/?
PI300118	311/311	263/263	199/199	202/202	212/226	209/209	?/?	269/269	166/166	121/121	202/202	212/212	237/237	246/246	233/233	224/224	224/224	261/261	248/248	169/169	224/228	193/193	169/169	195/195	266/266	124/124	181/181	205/205	158/158	194/194	236/236	140/140	246/246	?/?	236/236	140/149	162/167	254/254	188/188	245/245	?/?	170/170	155/155	198/198	190/190	135/135	193/193	?/?	204/206
PI302105	317/317	263/263	203/203	193/199	214/214	209/209	258/258	?/?	166/166	116/116	206/206	210/210	?/?	246/246	233/233	224/224	224/224	261/261	248/248	169/169	221/226	191/191	172/172	197/197	267/267	124/124	170/172	205/210	158/158	198/198	229/229	140/151	249/251	221/221	239/239	153/157	147/152	253/253	192/192	245/245	174/188	170/170	155/155	198/198	190/190	148/148	193/193	244/244	206/206
PI482637	318/318	263/263	199/199	199/199	222/222	209/209	277/277	269/269	166/166	122/122	202/202	210/210	?/?	246/246	233/233	227/227	224/224	261/261	248/248	167/167	224/224	191/191	168/168	197/197	268/268	124/124	172/172	209/209	158/158	192/192	232/232	140/140	246/246	223/223	239/239	153/153	157/157	?/?	198/198	245/245	184/184	170/170	155/155	201/201	190/190	148/148	193/193	253/253	205/205
PI505699	318/318	263/263	199/199	193/193	222/222	209/209	271/271	269/269	166/166	121/121	202/202	242/242	242/242	246/246	233/233	227/227	224/224	261/261	248/248	169/169	224/224	193/193	168/168	197/197	268/268	124/124	172/172	205/205	158/158	198/198	232/232	143/143	246/246	221/221	249/249	153/153	157/157	253/253	198/198	245/245	174/174	170/170	155/155	198/198	190/190	141/141	193/193	255/255	205/205
PI510906	318/318	263/263	199/199	199/199	222/222	209/209	271/271	269/269	173/173	121/121	206/206	210/210	242/242	246/246	233/233	227/227	228/228	261/261	248/248	169/169	224/224	191/191	168/168	193/193	268/268	124/124	172/172	209/209	158/158	192/192	232/232	140/140	251/251	223/223	253/253	149/149	147/147	254/254	198/198	245/245	174/174	170/170	155/155	201/201	190/190	148/148	193/193	246/246	?/?
PI510985	318/318	263/263	199/199	199/199	222/222	209/209	271/271	269/269	174/174	121/121	206/206	210/210	242/242	246/246	233/233	227/227	224/224	261/261	248/248	167/167	224/224	191/191	168/168	191/191	268/268	124/124	170/170	205/205	158/158	192/192	232/232	143/143	246/246	223/223	239/239	153/153	157/157	253/253	198/198	245/245	174/174	170/170	155/155	201/201	190/190	148/148	193/193	253/253	205/205
PI511016	318/318	263/263	?/?	199/199	208/208	204/204	271/271	269/269	174/174	121/121	206/206	210/210	242/242	235/235	233/233	224/224	224/224	261/261	248/248	167/167	224/224	191/191	168/168	191/191	268/268	124/124	?/?	209/209	158/158	198/198	232/232	140/140	251/251	221/221	239/239	153/153	157/157	245/245	198/198	245/245	174/174	170/170	155/155	198/198	190/190	148/148	193/193	255/255	205/205
PI514497	311/311	263/263	199/199	199/199	204/204	209/209	271/271	269/269	173/173	125/125	202/202	226/226	242/242	246/246	233/233	224/224	224/224	261/261	248/248	169/169	230/230	191/191	156/156	197/197	268/268	124/124	189/189	205/205	158/158	200/200	229/229	143/143	?/?	221/221	252/252	149/149	147/147	253/253	198/198	245/245	174/184	170/170	155/155	198/198	194/194	148/148	193/193	246/246	?/?
PI514605	321/321	263/263	199/199	193/193	236/236	209/209	271/271	269/269	166/166	123/123	202/202	210/210	242/242	235/235	233/233	224/224	224/224	261/261	?/?	167/167	232/232	191/191	164/164	199/199	268/268	124/124	173/173	209/209	161/161	196/196	232/232	?/?	246/246	221/221	237/237	149/149	147/147	?/?	198/198	245/245	178/178	170/170	155/155	201/201	190/190	148/148	?/?	248/248	205/205
PI571048	318/318	263/263	199/199	199/199	208/208	204/204	271/271	269/269	173/173	123/123	206/206	210/210	242/242	246/246	233/233	224/224	224/224	261/261	248/248	169/169	224/224	191/191	168/168	193/193	268/268	124/124	172/172	209/209	158/158	198/198	232/232	140/140	251/251	221/221	252/252	154/154	151/151	245/245	198/198	245/245	174/174	170/170	155/155	201/201	190/190	148/148	193/193	253/253	205/205
PI585454	317/317	263/263	199/199	205/205	224/224	209/209	271/271	269/269	173/173	125/125	202/202	228/228	?/?	246/246	233/233	224/224	224/224	261/261	248/248	169/169	230/230	191/191	156/156	197/197	268/268	124/124	196/196	209/209	158/158	198/198	229/229	143/143	256/256	221/221	252/252	149/149	147/147	253/253	202/202	245/245	184/184	170/170	155/155	198/198	190/190	141/141	193/193	246/246	205/205
Purdue No. 49018	317/317	263/263	199/199	199/199	224/224	209/209	271/271	?/?	166/166	121/121	202/202	210/210	?/?	246/246	233/233	226/226	224/224	261/261	248/248	169/169	224/224	191/191	168/168	197/197	268/268	124/124	172/172	205/205	158/158	196/196	229/229	143/143	246/246	221/221	239/239	149/149	147/147	253/253	198/198	245/245	174/174	170/170	155/155	201/201	190/190	141/141	193/193	249/249	209/209
Purdue No. 49506	313/313	263/263	199/199	199/199	204/204	209/209	271/271	269/269	173/173	125/125	202/202	208/208	242/242	246/246	233/233	227/227	230/230	261/261	248/248	167/167	232/232	191/191	156/156	197/197	268/268	124/124	172/172	205/205	158/158	200/200	232/232	140/140	251/251	221/221	252/252	149/149	147/147	253/253	198/202	245/245	184/184	170/170	155/155	198/198	190/190	148/148	193/193	246/246	205/205
Purdue No. 50840	318/318	263/263	199/199	199/199	238/238	200/200	271/271	269/269	166/166	120/120	202/202	210/210	237/237	246/246	233/233	224/224	224/224	261/261	248/248	167/167	230/230	191/191	168/168	197/197	268/268	124/124	173/173	207/207	158/158	198/198	229/229	?/?	246/246	221/221	249/249	145/145	147/147	245/245	188/188	245/245	184/184	170/170	155/155	198/198	190/190	135/135	?/?	?/?	206/206
SC283	318/318	263/263	199/199	193/193	222/222	209/209	271/271	269/269	166/166	122/122	202/202	210/210	242/242	235/235	233/233	224/224	224/224	261/261	248/248	167/167	224/224	191/191	168/168	191/191	268/268	124/124	172/172	209/209	158/158	192/192	232/232	140/140	246/246	223/223	239/239	153/153	157/157	253/253	198/198	245/245	?/?	170/170	155/155	198/198	190/190	148/148	193/193	257/257	205/205
[truncated: 27 more columns]

## Sheet: wheat-SSR
Sample Code	gpw7072_1A	cfa2153_1A	barc263_1A	cfa2226_1A	wmc24_1A	wmc278_1A	wmc84_1A	gwm357_1A	wmc120_1A	wmc304_1A	barc120_1A	gwm135_1A	cfa2135_1A	gwm164_1A	gwm99_1A	wmc59_1A	barc213_1A	barc17_1A	barc287_1A	barc158_1A	wmc222_1B	gwm264_1B	wmc406_1B	wmc52_1B	gwm18_1B	gwm498_1B	gwm273_1B	gwm11_1B	barc187_1B	gwm413_1B	gwm403_1B	gwm131_1B	gwm124_1B	gwm24_1B	gwm268_1B	gwm153_1B	wms274_1B	barc188_1B	barc81_1B	wmc719_1B	wmc367_1B	gwm259_1B	gwm140_1B	barc80_1B	wmc147_1D	wmc153_1D	gpw7082_1D	barc152_1D	gwm106_1D
1	213/213	198/198	204/204	173/173	131/131	162/162	341/341	119/119	?/?	134/134	196/196	134/134	177/177	110/110	106/106	215/215	172/172	284/284	178/178	249/249	150/150	163/163	229/229	231/231	185/189	161/161	162/192	197/199	256/256	86/86	138/138	152/152	190/190	173/173	228/228	182/182	194/194	266/266	201/211	179/179	173/173	104/104	234/234	114/120	148/148	181/181	199/193	115/115	122/122
2	213/213	198/198	204/204	173/173	?/?	164/164	341/341	119/119	158/158	124/124	196/196	136/136	177/177	112/112	106/106	213/213	170/170	274/274	178/178	249/249	150/150	163/163	229/229	233/233	187/187	161/161	162/192	199/199	262/262	86/86	138/138	?/?	190/190	173/173	206/206	178/178	178/178	?/?	201/211	189/189	173/173	108/108	220/234	122/132	148/148	161/161	199/193	133/133	128/128
3	213/213	198/198	204/204	173/173	143/143	164/164	299/299	119/121	158/158	122/122	196/196	148/148	177/177	116/116	134/134	223/223	188/188	282/282	178/178	249/249	142/142	163/163	229/229	231/231	181/181	157/157	162/192	195/195	258/258	114/116	134/134	500/500	190/190	177/177	224/224	182/182	182/182	230/262	201/201	173/173	173/173	?/?	212/234	122/132	150/150	181/181	199/193	139/139	124/124
4	222/222	208/208	204/204	?/?	129/129	164/164	299/299	123/123	158/158	124/124	196/196	136/136	173/177	114/114	112/128	221/221	178/178	284/284	178/178	251/251	?/?	169/169	235/235	231/231	183/191	?/?	162/192	195/195	254/254	90/90	136/136	146/146	190/212	175/175	234/234	180/180	176/176	272/272	201/201	177/177	173/173	100/100	234/234	140/140	148/148	?/?	199/193	133/133	132/132
5	222/222	198/198	220/220	?/?	129/129	166/166	341/341	123/123	158/158	128/128	198/198	136/136	173/173	114/114	102/122	205/205	160/160	282/282	178/178	249/249	144/144	163/163	233/233	231/231	183/183	159/159	162/192	193/193	262/262	94/94	136/136	140/140	204/204	175/175	236/236	180/180	178/178	252/252	201/201	179/179	173/173	102/102	234/234	138/138	148/148	179/179	199/193	115/115	128/128
6	219/219	192/192	210/210	170/170	?/?	164/164	299/299	121/121	158/158	128/128	196/196	166/166	177/177	116/116	110/128	213/213	156/156	284/284	178/178	249/249	150/150	163/163	229/229	231/231	185/185	157/157	164/192	193/193	264/264	94/94	134/134	500/500	190/190	177/177	230/230	182/182	176/176	266/266	203/203	181/181	173/173	100/100	212/234	130/130	148/148	181/181	199/193	145/145	124/124
7	213/213	198/198	210/234	173/173	131/131	164/164	343/343	119/119	164/164	124/124	196/196	?/?	177/177	114/114	106/106	213/213	170/170	282/282	166/166	237/237	144/144	163/163	229/229	231/231	185/185	157/157	164/192	193/193	256/256	86/86	138/138	138/138	190/190	175/175	236/236	180/180	176/176	264/264	205/205	177/177	173/173	102/102	214/234	130/130	150/150	145/145	199/193	127/127	114/114
8	222/222	198/198	206/232	173/173	131/131	166/166	327/327	119/119	156/156	136/136	196/196	136/136	177/177	116/116	106/128	215/215	160/160	278/278	178/178	249/249	144/144	161/161	229/229	231/231	183/183	157/157	162/192	197/197	262/262	86/94	134/134	146/146	190/190	177/177	242/242	180/180	176/176	234/234	205/205	189/189	173/173	98/98	202/234	124/124	148/148	181/181	?/?	103/142	118/118
9	222/222	198/198	206/206	173/173	129/129	164/164	299/299	117/117	158/158	126/126	196/196	190/192	177/177	114/114	106/136	215/215	178/198	284/284	178/178	245/245	144/144	161/161	229/229	229/229	183/183	157/157	160/192	189/205	224/224	92/92	134/134	500/500	190/190	177/177	230/230	182/182	176/176	266/266	205/205	185/185	173/173	102/102	200/234	122/122	148/148	187/187	199/193	121/121	116/116
10	225/225	194/194	204/204	173/173	129/129	?/?	341/341	119/119	162/162	124/124	196/196	136/136	177/177	114/114	104/136	215/215	198/198	288/288	178/178	249/249	144/144	163/163	233/233	233/233	181/181	157/157	162/190	195/195	256/256	90/90	138/138	140/140	190/190	177/177	208/208	178/178	178/178	234/234	201/201	189/189	191/191	102/102	246/234	130/130	150/150	181/181	199/193	142/142	116/132
11	225/225	194/194	202/202	173/173	127/127	166/166	341/341	121/121	158/158	132/132	196/196	136/138	177/177	112/112	110/128	215/215	174/174	286/286	178/178	249/249	144/144	161/161	231/231	231/231	185/185	157/157	168/192	197/197	260/260	90/90	136/136	136/136	190/190	177/177	208/208	178/178	178/178	234/234	201/201	171/171	173/173	102/102	248/234	124/124	146/146	181/181	199/193	106/106	128/128
12	222/222	198/198	204/204	173/173	131/131	166/166	343/343	119/119	158/158	136/136	196/196	136/136	177/177	114/114	110/138	223/223	184/184	286/286	178/178	249/249	144/144	163/163	239/239	231/231	181/181	157/157	162/192	195/195	256/256	86/86	136/136	156/128	190/190	177/177	208/208	178/178	178/178	234/234	201/201	189/189	173/173	104/104	246/234	130/130	148/148	183/183	199/193	136/136	118/132
13	222/222	198/198	200/200	173/173	127/127	164/164	343/343	121/121	158/158	136/136	196/196	172/172	177/177	114/114	136/136	221/221	?/?	284/284	178/178	249/249	150/150	161/161	231/231	231/231	185/185	157/163	164/192	193/193	258/258	94/94	136/136	138/138	204/204	175/175	236/236	182/182	180/180	234/234	201/201	189/189	175/175	110/110	226/234	122/122	148/148	181/181	199/193	136/136	?/?
14	222/222	198/198	204/204	173/173	129/129	166/166	343/343	119/119	158/158	136/136	196/196	?/?	177/177	114/114	110/110	215/215	160/160	290/290	178/178	249/249	144/144	163/163	231/231	231/231	185/185	157/157	164/192	193/193	264/264	94/94	136/136	138/138	190/190	?/?	236/236	182/182	180/180	262/264	201/201	189/189	173/173	102/102	234/234	140/140	148/148	181/181	?/?	112/112	116/130
15	222/222	198/198	206/206	173/173	127/127	164/164	335/335	121/121	?/?	136/136	196/196	?/?	177/177	114/114	110/110	215/215	186/186	284/284	178/178	249/249	150/150	161/161	229/229	231/231	181/181	157/157	164/192	195/195	260/260	86/86	136/136	500/500	190/190	177/177	242/242	180/180	176/176	248/248	205/205	193/193	?/?	100/100	206/234	124/140	148/148	?/?	199/193	136/136	136/136
16	213/213	198/198	210/210	173/173	129/129	166/166	343/343	119/119	158/158	126/126	196/196	?/?	177/177	114/114	108/108	195/195	160/160	284/284	180/180	249/249	144/144	163/163	231/231	231/231	185/185	157/157	164/192	193/193	264/264	94/94	138/138	138/138	190/190	177/177	230/230	182/182	198/198	256/258	205/211	189/189	173/173	114/114	234/234	140/140	148/148	181/181	199/193	112/112	116/116
17	222/222	198/198	204/204	173/173	129/129	164/164	337/337	?/?	158/158	122/122	196/196	178/178	177/177	114/114	110/130	221/221	184/184	284/284	178/178	249/249	144/144	163/163	229/229	235/235	183/183	157/157	160/188	193/193	268/268	98/98	134/134	158/140	190/190	175/175	202/202	180/180	178/178	232/232	211/211	193/193	173/173	100/100	234/234	140/140	148/148	143/143	199/193	109/109	116/116
18	219/219	194/194	204/204	173/173	129/129	164/164	337/337	119/119	160/160	136/136	196/196	?/?	177/177	112/112	110/110	215/215	182/182	284/284	178/178	251/251	150/150	161/161	229/229	231/231	181/181	?/?	162/192	195/195	256/256	86/86	134/134	500/500	190/190	177/177	240/240	180/180	176/176	234/234	205/205	189/189	173/173	102/102	206/234	124/124	148/148	149/149	199/193	112/112	116/116
19	213/213	200/200	204/204	173/173	141/141	164/164	333/333	121/121	160/160	126/126	196/196	148/148	173/173	118/118	134/134	219/219	160/160	282/282	178/178	249/249	144/144	167/167	229/229	231/231	183/183	157/157	168/188	197/197	256/256	88/88	136/136	154/154	190/190	175/175	232/232	180/180	176/176	248/248	201/201	175/175	167/173	102/102	198/234	122/122	148/148	147/147	199/193	142/142	130/130
20	222/222	200/200	206/206	173/173	143/143	170/170	329/329	121/121	160/160	126/126	196/196	146/146	177/177	108/108	106/106	195/195	172/172	274/274	178/178	249/249	144/144	163/163	225/225	231/231	183/183	157/157	170/188	193/193	260/260	98/98	134/134	128/128	190/190	175/175	208/208	182/182	180/180	234/234	211/211	171/171	173/173	104/104	254/234	128/128	150/150	181/181	199/193	?/?	128/128
21	213/213	198/198	204/204	173/173	131/131	166/166	341/341	119/119	158/158	124/124	196/196	136/136	177/177	110/110	106/106	213/213	160/160	274/274	178/178	249/249	150/150	163/163	231/231	231/231	187/187	159/159	162/188	197/197	264/264	94/94	134/134	158/132	190/190	175/175	202/202	180/180	182/182	270/270	211/211	185/185	173/173	102/102	234/234	128/128	148/148	161/161	199/193	133/133	134/134
22	222/222	202/202	204/204	173/173	127/127	164/164	343/343	119/119	158/158	128/128	196/196	136/136	177/177	112/112	106/106	213/213	170/170	284/284	178/178	249/249	150/150	163/163	229/229	231/231	185/185	159/159	162/192	199/199	262/262	116/116	?/?	154/154	190/190	175/175	210/210	180/180	176/176	234/234	203/203	181/181	173/173	104/104	234/234	122/122	148/148	161/161	199/193	133/133	128/128
23	213/213	198/198	206/206	173/173	143/143	166/166	299/299	119/119	196/196	126/126	196/196	178/180	177/177	122/122	106/128	213/213	156/156	302/302	166/166	237/237	144/144	163/163	229/229	231/231	183/183	157/157	168/192	197/197	260/260	92/92	138/138	136/136	190/190	177/177	202/202	180/180	178/178	262/264	201/201	169/169	173/173	100/100	234/234	122/122	154/154	159/159	199/193	?/?	126/126
24	213/213	198/198	206/206	173/173	127/127	164/164	341/341	119/119	192/192	148/148	196/196	136/136	177/177	?/?	106/106	213/213	170/170	274/274	178/178	235/235	144/144	163/163	229/229	231/231	187/187	159/159	162/192	199/199	260/260	86/86	136/136	154/154	190/190	175/175	232/232	182/182	196/196	270/270	211/213	177/177	173/173	100/100	234/234	122/122	150/150	161/161	199/193	136/136	118/132
25	213/213	198/198	206/206	173/173	141/141	168/168	299/299	119/119	196/196	126/126	196/196	178/180	177/177	124/124	106/106	195/195	186/186	298/298	166/166	237/237	144/144	161/161	229/229	231/231	181/181	157/157	162/192	195/195	258/258	86/86	136/136	500/500	204/204	177/177	242/242	180/180	178/178	248/248	209/209	181/181	173/173	102/102	234/234	130/130	148/148	181/181	199/193	136/136	128/128
26	222/222	194/194	202/202	173/173	141/141	166/166	337/337	121/121	158/158	124/124	196/196	136/136	173/173	114/114	110/128	215/215	160/160	296/296	166/166	237/237	144/144	163/163	235/235	231/231	187/187	159/159	166/188	193/193	268/268	96/96	136/136	132/132	190/190	175/175	208/208	180/180	184/184	270/270	209/209	189/189	173/173	102/102	234/234	126/126	150/150	147/147	199/196	139/139	124/124
27	213/213	198/198	204/204	170/170	131/131	166/166	299/299	117/117	158/158	124/124	196/196	190/192	177/177	112/112	106/136	221/221	160/160	284/284	178/178	249/249	144/144	163/163	231/231	223/223	183/183	159/159	168/192	197/197	272/272	88/88	138/138	158/128	190/190	175/175	202/236	182/182	178/178	270/270	209/209	177/177	173/173	100/100	230/230	122/122	150/150	179/179	199/193	118/118	126/126
28	225/225	?/?	204/204	170/170	143/143	166/166	335/335	119/119	158/158	138/138	196/196	136/136	177/177	112/112	134/134	?/?	166/166	284/284	178/178	249/249	150/150	165/165	229/229	?/?	187/187	155/159	164/192	195/195	262/262	88/88	142/142	146/146	190/190	175/175	206/224	182/182	182/182	262/262	201/211	171/171	173/173	100/100	234/234	124/124	142/142	181/181	?/?	130/130	126/126
29	222/222	194/194	204/204	173/173	131/131	166/166	299/299	117/117	158/158	128/128	196/196	138/138	177/177	112/112	136/136	215/215	166/166	286/286	178/178	249/249	148/148	163/163	243/243	229/229	187/187	155/155	170/192	195/195	262/262	88/88	142/142	?/?	190/190	175/175	230/230	?/?	176/176	266/266	199/211	177/177	173/173	100/108	234/234	124/124	148/148	161/161	199/193	136/136	?/?
30	219/219	?/?	204/204	170/170	143/143	166/166	?/?	121/121	160/160	124/124	196/196	190/190	177/193	112/112	140/140	219/219	182/182	284/284	178/178	249/249	150/150	163/163	229/229	231/231	187/187	159/159	162/192	199/199	260/260	86/86	134/134	156/156	190/190	175/175	204/204	182/182	178/178	234/234	201/211	181/181	173/173	106/106	220/234	130/140	148/148	163/163	199/193	115/115	124/134
31	225/225	194/194	204/204	170/170	127/127	166/166	335/335	121/121	158/158	128/128	196/196	?/?	177/177	114/114	?/?	219/219	182/182	274/274	178/178	249/249	150/150	161/161	229/229	223/223	183/183	157/157	168/178	197/197	258/258	104/104	134/134	500/500	190/190	177/177	208/208	182/182	176/176	234/234	201/209	195/195	173/173	100/100	242/234	122/122	148/148	181/181	199/193	139/139	120/120
32	222/222	218/218	204/204	170/170	127/127	160/160	299/299	119/119	196/196	122/122	196/196	?/?	177/177	124/124	148/148	219/219	?/?	274/274	178/178	249/249	148/148	161/161	229/229	231/231	183/183	157/165	168/192	197/197	268/268	90/104	132/132	154/154	190/190	175/175	208/208	178/178	178/178	234/234	201/201	195/195	173/173	106/106	240/234	140/140	148/148	159/159	199/193	112/112	136/136
33	228/228	220/220	202/202	170/170	143/143	166/166	299/299	123/123	158/158	124/124	196/196	136/136	177/177	112/112	116/126	195/195	178/178	276/276	178/178	249/249	150/150	165/165	229/229	?/?	185/185	159/159	166/192	195/195	262/262	92/92	132/132	500/500	204/204	175/175	208/226	?/?	?/?	264/264	201/209	171/171	?/?	102/102	240/234	120/120	150/150	181/181	199/193	130/130	130/130
34	213/213	198/198	202/202	173/173	127/127	166/166	299/299	119/119	158/158	?/?	196/196	138/138	177/177	114/114	110/130	?/?	156/156	282/282	178/178	237/237	144/144	163/163	229/229	231/231	189/189	159/159	162/192	197/197	260/260	100/100	134/134	158/158	190/190	175/175	208/230	182/182	176/194	266/266	211/213	193/193	171/171	102/102	230/234	118/118	148/148	?/?	199/193	115/115	128/128
35	?/?	194/194	236/236	170/170	127/127	166/166	299/299	123/123	158/158	124/124	196/196	138/138	177/177	114/114	106/130	195/195	172/172	284/284	178/178	239/239	144/144	163/163	231/231	233/233	185/185	155/163	168/178	193/197	258/258	98/98	136/136	154/132	190/190	175/175	202/234	180/180	182/182	270/270	211/211	171/171	173/173	114/114	216/234	130/130	150/150	181/181	199/193	139/139	138/138
36	213/213	198/198	204/204	173/173	131/131	166/166	299/299	119/119	158/158	126/126	196/196	138/138	177/177	124/124	110/132	215/215	182/182	290/290	178/178	249/249	150/150	163/163	229/229	231/231	189/189	161/161	162/192	199/199	262/262	86/86	136/136	158/120	190/190	175/175	212/230	182/182	176/194	236/236	205/211	181/181	173/173	100/100	248/234	126/126	148/148	161/161	199/193	?/?	124/124
37	213/213	198/198	204/204	170/170	131/143	164/164	299/299	121/121	158/158	128/128	196/196	138/138	177/177	114/114	106/106	215/215	160/160	282/282	178/178	247/247	150/150	163/163	229/229	229/229	185/185	157/157	170/182	193/195	260/260	96/96	136/136	152/152	190/190	175/175	230/230	182/182	196/196	270/270	201/211	175/175	173/173	106/106	234/234	122/122	150/150	181/181	199/193	133/133	118/118
38	213/213	194/194	204/204	173/173	141/141	166/166	341/341	119/119	172/172	132/132	198/198	138/138	177/177	116/116	108/130	?/?	160/160	284/284	?/?	249/249	144/144	163/163	229/229	233/233	189/189	157/157	162/192	195/195	264/264	92/92	138/138	138/138	206/206	175/175	238/238	182/182	178/178	260/260	201/201	187/187	173/173	102/102	234/234	138/138	148/148	179/179	199/193	130/130	120/120
39	213/213	196/196	204/204	173/173	129/129	166/166	343/343	119/119	172/172	122/122	196/196	138/138	?/?	114/114	110/136	219/219	160/160	284/284	178/178	237/237	144/144	163/163	229/229	229/229	189/189	159/159	166/192	195/199	264/264	90/90	136/136	138/138	190/190	173/173	238/238	180/180	176/176	264/264	201/201	189/189	173/173	104/104	234/234	138/138	148/148	145/145	199/193	130/130	132/132
40	213/213	194/194	204/204	170/170	129/129	172/172	341/341	119/119	160/160	124/124	196/196	138/138	173/173	114/114	134/134	219/219	184/184	284/284	178/178	249/249	144/144	171/171	229/229	233/233	189/189	157/157	172/192	195/195	264/264	96/96	136/136	140/140	190/190	173/173	238/238	180/180	176/176	252/252	209/209	185/185	173/173	98/98	234/234	140/140	146/146	181/181	199/193	118/118	132/132
41	222/222	194/194	204/204	173/173	143/143	170/170	341/341	119/119	160/160	124/124	196/196	138/138	173/173	112/114	106/106	195/221	160/160	274/274	?/?	249/249	144/144	163/163	235/235	233/233	189/189	159/159	170/192	195/195	264/264	88/94	138/138	140/140	190/190	?/?	238/238	180/180	176/176	252/252	211/211	185/185	173/173	?/?	234/234	130/130	148/148	181/181	199/193	130/130	132/132
42	225/225	194/194	204/204	173/173	143/143	168/168	339/339	119/119	160/160	132/132	196/196	138/138	173/173	114/114	106/106	195/195	160/160	274/274	178/178	247/247	144/144	161/161	235/235	233/233	189/189	159/159	168/180	197/197	264/264	94/94	138/138	138/138	190/190	173/173	208/208	178/178	178/178	234/234	201/201	171/171	173/173	102/102	234/234	130/130	150/150	181/181	199/193	130/130	136/136
43	222/222	?/?	204/204	173/173	143/143	166/166	335/335	119/119	?/?	132/132	196/196	138/138	177/177	112/112	106/106	195/195	160/160	286/286	178/178	249/249	144/144	161/161	235/235	233/233	189/189	157/157	166/178	193/193	264/264	90/94	136/136	?/?	190/204	173/173	208/208	180/180	176/176	234/234	201/201	171/171	173/173	102/102	234/234	130/130	150/150	181/181	199/193	130/130	142/142
44	219/219	168/168	204/204	173/173	129/129	168/168	337/337	119/119	158/158	136/136	196/196	138/138	177/177	112/112	106/136	215/215	160/160	290/290	178/178	249/249	144/144	163/163	235/235	233/233	185/185	159/159	166/192	193/193	264/264	90/90	136/136	136/136	190/190	175/175	202/236	182/182	182/194	272/272	211/211	181/181	173/173	102/102	246/234	112/112	150/150	181/181	199/193	142/142	138/138
45	213/213	200/200	206/206	173/173	141/141	166/166	333/333	119/119	160/160	?/?	196/196	136/136	173/173	112/112	110/130	219/219	160/160	294/294	166/166	239/239	144/144	163/163	225/225	231/231	185/185	157/159	170/178	193/193	262/262	90/90	136/136	136/136	188/188	175/175	208/236	182/182	180/180	270/270	211/211	193/193	173/173	114/114	234/234	126/126	150/150	155/155	199/193	139/139	136/136
46	?/?	194/194	202/202	173/173	131/131	166/166	299/299	119/119	158/158	122/122	196/196	138/138	177/177	112/112	106/106	215/215	160/160	286/286	?/?	237/237	144/144	?/?	229/229	233/233	189/189	159/159	166/178	195/195	258/258	96/96	138/138	158/138	190/190	173/173	232/242	182/182	176/194	234/266	205/205	181/181	173/173	102/102	206/234	118/118	150/150	181/181	199/193	142/142	?/?
47	225/225	194/194	204/204	173/173	143/143	166/166	335/335	119/129	160/160	132/132	196/196	138/138	177/177	112/112	106/106	195/195	160/160	290/290	178/178	239/239	144/144	171/171	235/235	229/229	189/189	159/159	168/178	197/197	258/258	92/92	138/138	138/138	190/190	175/175	242/242	180/180	176/176	234/234	205/205	171/171	173/173	114/114	206/234	124/124	148/148	181/181	199/193	136/136	126/126
48	222/222	194/194	204/204	173/173	127/127	166/166	299/299	119/119	158/158	126/126	196/196	138/138	177/177	114/114	106/106	?/?	160/160	292/292	178/178	247/247	144/144	161/161	229/229	231/231	183/183	159/159	162/192	197/197	256/256	90/90	136/136	136/136	204/204	177/177	242/242	180/180	176/176	234/234	205/205	189/189	173/173	100/100	206/234	124/124	148/148	181/181	199/193	130/130	122/122
49	213/213	194/194	204/204	173/173	131/131	166/166	299/299	119/119	158/158	124/124	196/196	138/138	177/177	114/114	?/?	213/213	160/160	304/304	166/166	237/237	150/150	161/161	229/229	231/231	189/189	159/159	172/184	197/197	250/250	90/90	136/136	138/138	190/190	?/?	238/238	?/?	182/182	260/260	211/211	191/191	173/173	100/100	234/234	118/118	148/148	145/145	199/193	142/142	118/134
50	222/222	212/212	204/204	173/173	127/127	160/160	299/299	119/119	196/196	128/128	196/196	136/136	177/177	112/112	116/116	215/215	160/160	284/284	178/178	249/249	150/150	169/169	229/229	231/231	185/185	?/?	168/180	195/195	258/258	94/94	136/136	148/148	190/190	177/177	242/242	180/180	176/176	234/234	205/205	181/181	173/173	100/100	192/234	122/122	148/148	181/181	?/?	112/112	128/128
51	213/213	198/198	204/204	173/173	141/141	164/164	341/341	119/119	172/172	126/126	196/196	136/136	177/177	112/112	?/?	213/213	160/160	284/284	178/178	245/245	142/142	163/163	229/229	233/233	189/189	157/159	178/192	?/?	264/264	92/92	136/136	138/138	190/190	175/175	204/236	?/?	182/182	270/270	211/211	185/185	173/173	104/104	234/234	138/138	150/150	181/181	199/193	124/124	122/122
52	219/219	194/194	204/204	173/173	127/127	162/162	343/343	119/119	158/158	130/130	196/196	138/138	177/177	112/112	110/110	215/215	160/160	290/290	178/178	249/249	144/144	163/163	229/229	231/231	183/183	161/161	162/192	193/193	256/256	94/94	136/136	500/500	190/190	177/177	242/244	180/180	176/176	234/234	205/205	189/189	173/173	102/102	208/234	124/124	150/150	181/181	199/193	130/130	116/116
53	225/225	200/200	204/204	173/173	129/129	166/166	341/341	119/119	158/158	126/126	196/196	138/138	177/177	112/112	110/136	215/215	160/160	?/?	178/178	253/253	150/150	163/163	229/229	233/233	189/189	159/159	162/178	195/195	270/270	98/98	138/138	158/158	204/204	175/175	208/234	178/178	178/178	234/234	201/201	177/177	173/173	100/100	250/234	124/124	148/148	181/181	199/193	130/130	132/132
54	222/222	198/198	204/204	173/173	129/129	166/166	299/299	119/119	158/158	124/124	196/196	138/138	177/177	112/112	110/128	219/219	160/160	284/284	178/178	249/249	144/144	163/163	229/229	231/231	185/185	157/157	168/180	197/197	256/256	96/96	136/136	156/138	190/190	175/175	208/236	178/178	176/176	272/272	201/201	171/171	173/173	102/102	234/234	122/140	148/148	181/181	202/196	112/112	116/122
55	219/219	198/198	204/204	170/170	131/131	168/168	299/299	119/119	158/158	124/124	196/196	136/136	177/177	112/112	106/106	?/?	160/160	280/280	166/166	237/237	150/150	161/161	229/229	231/231	185/185	157/157	168/180	195/195	258/258	90/90	136/136	156/156	202/202	175/175	208/208	178/178	178/178	266/266	201/201	191/191	173/173	104/110	234/234	116/116	148/148	145/145	199/193	142/142	122/154
56	219/219	190/190	204/204	173/173	131/131	166/166	299/299	119/119	192/192	124/124	196/196	136/144	177/177	112/112	106/106	215/215	?/?	278/278	178/178	239/239	150/150	161/161	229/229	231/231	187/187	159/159	166/192	197/197	232/258	90/90	136/136	138/138	206/206	173/173	230/230	182/182	176/176	260/260	211/211	189/189	173/173	102/110	206/234	124/124	148/148	145/145	199/193	139/139	116/116
57	213/213	198/198	210/210	173/173	131/131	160/160	299/299	117/117	196/196	126/126	196/196	136/136	177/177	112/112	110/130	213/213	158/158	?/?	178/178	241/241	150/150	?/?	229/229	231/231	187/187	159/159	164/192	199/199	240/240	88/88	136/136	156/138	190/204	175/175	242/242	180/180	178/178	?/?	211/211	?/?	173/173	102/102	192/234	122/122	148/148	181/181	199/193	142/142	?/?
58	219/219	168/168	204/204	173/173	131/131	160/160	299/299	123/123	194/194	122/122	196/196	138/138	177/177	114/114	108/108	195/195	?/?	284/284	178/178	245/245	150/150	163/163	231/231	231/231	195/195	157/157	156/192	195/195	236/236	96/96	138/138	148/148	190/190	175/175	214/214	180/180	176/176	236/236	205/205	181/181	173/173	102/102	214/234	130/130	148/148	161/161	199/193	133/133	124/124
59	219/219	168/168	194/194	173/173	143/143	164/164	299/299	119/119	196/196	126/126	196/196	138/138	177/177	112/112	110/128	213/213	160/160	274/274	178/178	247/247	150/150	161/161	?/?	229/229	185/185	157/157	162/178	189/189	224/224	96/96	134/134	500/500	190/190	177/177	230/230	182/182	172/172	266/266	213/213	181/181	173/173	100/100	?/?	118/118	148/148	145/145	199/193	130/130	126/126
60	222/222	198/198	196/196	173/173	141/141	166/166	341/341	117/117	176/176	126/126	196/196	138/138	177/177	112/112	106/106	195/195	160/160	284/284	178/178	249/249	144/144	161/161	229/229	231/231	183/183	157/157	162/192	193/193	258/258	90/90	136/136	156/156	190/190	177/177	242/242	180/180	178/178	252/252	211/211	175/175	173/173	102/102	234/234	130/130	148/148	181/181	199/193	130/130	130/130
61	225/225	198/198	204/204	173/173	129/129	166/166	299/299	119/119	196/196	126/126	196/196	138/138	175/175	112/112	106/106	195/195	160/160	284/284	178/178	251/251	144/144	161/161	229/229	231/231	185/185	157/157	168/192	193/193	230/230	88/88	138/138	140/140	190/204	177/177	242/242	180/180	178/178	252/252	211/211	181/181	173/173	100/100	234/234	122/122	150/150	181/181	199/193	130/130	120/144
62	219/219	192/192	204/204	173/173	141/141	166/166	299/299	117/117	158/158	126/126	196/196	138/138	177/177	112/112	106/106	213/213	160/160	300/300	166/166	251/251	144/144	163/163	229/229	231/231	185/185	159/159	168/180	199/199	256/256	90/90	136/136	154/154	204/204	175/175	214/214	180/180	176/176	236/236	205/205	181/181	173/173	98/120	234/234	122/122	148/148	181/181	199/193	130/130	122/122
63	219/219	168/168	234/234	173/173	131/131	166/166	299/299	119/119	158/158	126/126	196/196	138/138	177/177	112/112	106/106	195/195	160/160	?/?	166/166	245/245	150/150	161/161	?/?	231/231	183/183	159/159	168/192	193/193	232/256	90/90	134/134	148/148	204/204	177/177	230/230	182/182	176/176	266/266	211/213	181/181	173/173	102/102	194/234	120/120	150/150	145/145	199/193	133/133	120/142
64	219/219	206/206	204/204	173/173	131/131	164/164	299/299	121/121	158/158	128/128	196/196	138/138	177/177	112/112	110/132	219/219	156/156	284/284	178/178	245/245	150/150	161/161	229/229	231/231	187/187	157/157	164/164	195/195	250/250	90/90	138/138	148/148	202/202	175/175	208/208	182/182	182/182	260/260	201/201	171/171	173/173	102/102	234/234	120/120	148/148	181/181	199/193	133/133	124/128
65	219/219	?/?	?/?	173/173	143/143	158/158	341/341	117/117	158/158	126/126	196/196	136/136	177/177	112/112	106/106	215/215	176/176	284/284	178/178	249/249	150/150	165/165	229/229	231/231	189/189	157/157	170/192	195/195	254/254	88/88	136/136	152/134	192/192	175/175	214/214	180/180	176/176	236/236	205/205	177/177	173/173	106/106	214/214	130/130	148/148	175/175	208/196	100/100	136/136
66	213/213	198/198	204/204	173/173	131/131	158/158	341/341	117/117	160/160	128/128	196/196	178/178	177/177	114/114	110/128	219/219	160/160	284/284	178/178	249/249	150/150	163/163	229/229	233/233	189/189	157/157	164/192	201/201	254/254	94/94	130/130	138/138	190/190	175/175	238/238	182/182	194/194	256/256	205/211	175/175	173/173	106/106	234/234	122/122	148/148	181/181	199/193	133/133	126/126
67	219/219	198/198	204/204	173/173	127/127	160/160	299/299	121/121	196/196	122/122	196/196	182/182	177/177	122/122	106/106	213/213	160/160	274/274	178/178	249/249	144/144	163/163	229/229	231/231	189/189	?/?	162/180	?/?	244/244	?/?	136/136	156/156	188/204	175/175	202/234	182/182	194/194	270/270	211/211	181/181	173/173	?/?	234/234	120/120	148/148	161/161	199/193	112/112	128/128
68	225/225	194/194	204/204	173/173	143/143	160/160	299/299	119/119	194/194	126/126	196/196	136/136	177/177	124/124	106/106	213/213	170/170	?/?	178/178	249/249	144/144	163/163	229/229	231/231	189/189	159/159	164/192	199/199	260/260	86/86	136/136	156/156	190/190	175/175	202/236	182/182	194/194	270/270	211/211	181/181	173/173	100/100	234/234	122/122	150/150	145/145	199/193	112/112	128/128
69	213/213	200/200	204/204	173/173	131/131	164/164	299/299	119/119	158/158	124/124	196/196	136/136	177/177	112/112	110/128	219/219	160/160	284/284	178/178	249/249	150/150	163/163	229/229	231/231	189/189	159/159	162/192	199/199	262/262	90/104	136/136	156/156	190/190	175/175	208/208	178/178	172/198	234/234	201/201	177/177	169/169	106/106	234/234	122/122	152/152	161/161	199/193	130/130	128/138
70	216/216	198/198	204/204	173/173	127/127	162/162	343/343	119/119	160/160	126/126	196/196	176/176	177/177	112/112	106/106	219/219	160/160	282/282	178/178	249/249	144/144	163/163	229/229	229/229	185/185	157/157	164/190	197/197	256/256	104/104	136/136	500/500	190/190	175/175	202/224	180/180	178/178	262/262	201/201	171/171	173/173	102/102	234/234	?/?	150/150	181/181	199/193	?/?	136/136
71	213/213	198/198	204/204	170/170	131/131	160/160	299/299	121/121	196/196	126/126	196/196	148/148	177/177	122/122	106/136	215/215	160/160	284/284	178/178	249/249	144/144	163/163	229/229	231/231	185/185	159/159	162/192	199/199	264/264	86/86	130/130	158/124	190/190	175/175	208/224	182/182	182/182	272/272	201/201	181/181	173/173	100/100	216/216	122/122	148/148	183/183	199/193	112/112	128/128
72	219/219	192/192	218/218	173/173	123/123	160/160	?/?	117/117	196/196	126/126	196/196	136/136	177/177	124/124	106/106	213/213	158/158	274/274	180/180	253/253	144/144	161/161	229/229	231/231	189/189	157/157	164/180	195/195	256/256	88/88	134/134	150/150	190/190	175/175	212/212	180/180	?/?	236/236	201/201	175/175	173/173	100/100	216/234	124/124	148/148	181/181	199/193	103/103	128/128
73	222/222	218/218	204/204	173/173	127/127	160/160	299/299	117/117	158/158	128/128	196/196	?/?	175/175	122/122	106/106	195/195	160/160	284/284	180/180	253/253	150/150	163/163	229/229	231/231	187/187	157/157	164/192	199/199	266/266	88/88	134/134	154/154	204/204	169/169	248/248	184/184	?/?	252/252	201/201	199/199	173/173	102/102	234/234	130/130	150/150	181/181	199/193	112/112	128/128
74	222/222	220/220	204/204	173/173	145/145	168/168	339/339	121/121	188/188	128/128	196/196	136/136	175/175	112/112	106/106	195/195	158/158	284/284	178/178	?/?	144/144	163/163	229/229	231/231	187/187	157/157	170/188	199/199	268/268	104/104	132/132	154/154	?/?	175/175	244/244	180/180	178/178	252/252	201/201	171/171	?/?	100/100	214/214	130/130	150/150	181/181	202/193	106/106	128/128
75	222/222	196/196	204/204	173/173	145/145	162/162	299/299	119/119	162/162	122/122	198/198	136/136	177/177	124/124	110/128	213/221	156/156	274/284	178/178	249/249	144/144	163/163	229/229	231/231	189/189	159/159	162/180	199/199	260/260	96/96	132/132	148/148	210/210	175/175	238/238	184/184	174/174	254/254	211/211	179/179	173/173	104/104	234/234	128/128	150/150	181/181	199/193	112/112	124/124
76	213/213	198/198	200/200	173/173	131/131	166/166	299/299	117/117	158/158	126/126	196/196	192/194	177/177	112/112	106/106	195/195	158/158	274/274	178/178	249/249	150/150	163/163	229/229	231/231	191/191	157/157	156/192	205/205	?/?	86/86	136/136	148/148	190/212	173/173	230/230	180/180	182/182	266/266	207/211	171/171	?/?	100/100	234/234	?/?	170/150	181/181	199/193	133/133	134/134
77	219/219	198/198	220/220	170/170	131/131	166/166	343/343	119/119	160/160	126/126	196/196	146/146	177/177	114/114	106/106	195/213	160/160	284/284	178/178	249/249	150/150	163/163	229/229	231/231	195/195	157/157	156/192	205/205	?/?	90/90	136/136	148/148	190/190	175/175	214/214	180/180	176/176	234/234	205/205	?/?	173/173	98/104	234/234	122/122	148/148	?/?	199/193	133/133	132/132
78	219/219	192/192	?/?	170/170	131/131	162/162	299/299	117/119	158/158	126/126	196/196	136/136	177/177	116/116	106/106	213/213	170/170	?/?	178/178	?/?	144/144	163/163	237/237	231/231	189/189	159/159	160/184	191/191	250/250	100/100	136/136	?/?	190/190	175/175	232/232	178/178	178/178	262/262	201/201	171/171	173/173	100/100	234/234	124/124	148/148	175/175	202/196	115/115	116/136
79	219/219	192/192	204/204	173/173	127/127	166/166	327/327	119/119	?/?	126/126	196/196	136/136	177/177	114/114	106/106	213/213	160/160	302/302	166/166	237/237	144/144	163/163	?/?	?/?	189/189	157/157	164/192	?/?	232/232	86/86	136/136	148/148	190/190	175/175	214/214	198/198	182/182	276/276	235/235	171/171	173/173	104/104	234/234	122/122	148/148	187/187	193/190	133/133	128/128
80	219/219	192/192	196/196	173/173	143/143	166/166	327/327	119/119	154/154	124/124	196/196	136/136	177/177	116/116	106/136	215/215	166/166	284/284	178/178	249/249	144/144	163/163	231/231	233/233	?/?	157/157	164/192	?/?	230/230	86/90	134/134	148/148	190/190	177/177	230/230	182/182	176/176	266/266	235/235	171/171	173/173	98/98	234/234	128/128	148/148	187/187	199/193	133/133	128/128
81	222/222	198/222	196/196	170/170	143/143	158/158	299/299	121/121	158/158	126/126	196/196	146/146	177/177	116/116	108/108	213/213	160/160	274/274	?/?	249/249	144/144	163/163	?/?	231/231	?/?	157/157	164/180	?/?	230/230	90/90	134/134	148/148	190/190	177/177	230/230	182/182	176/176	266/266	211/235	173/173	173/173	98/98	234/234	112/112	150/150	183/183	199/193	139/139	128/128
82	225/225	216/216	208/208	173/173	131/131	170/170	299/299	117/117	158/158	124/124	196/196	192/192	177/177	112/112	110/128	219/219	160/160	284/284	178/178	249/249	150/150	163/163	229/229	231/231	189/189	159/159	162/180	199/199	?/?	86/86	136/136	158/158	190/190	175/175	228/228	182/182	194/194	266/266	211/211	183/183	169/169	104/104	234/234	?/?	152/152	181/181	?/?	133/133	126/140
83	222/222	198/198	204/204	173/173	129/129	170/170	343/343	119/119	158/158	124/124	196/196	?/?	177/177	122/122	136/136	221/221	160/160	284/284	178/178	249/249	144/144	161/161	231/231	229/229	187/187	157/157	164/192	193/193	264/264	94/94	136/136	138/138	190/190	175/175	242/242	180/180	176/176	234/234	205/205	189/189	173/173	104/104	234/234	138/138	148/148	181/181	199/193	?/?	116/116
84	219/219	168/168	196/196	170/170	143/143	166/166	345/345	117/117	158/158	126/126	196/196	136/136	177/177	112/112	106/106	215/215	170/170	272/272	178/178	249/249	144/144	163/163	229/229	231/231	191/191	161/161	170/180	193/193	258/258	88/94	134/134	152/152	190/190	175/175	212/212	180/180	176/176	236/236	205/205	177/177	173/173	100/100	234/234	140/140	148/148	181/181	199/193	100/100	134/134
85	222/222	204/204	206/206	173/173	143/143	166/166	337/337	119/119	158/158	134/134	196/196	136/136	177/177	114/114	112/128	207/207	180/180	298/298	166/166	237/237	144/144	163/163	231/231	231/231	185/185	161/161	164/180	191/191	266/266	90/90	140/140	500/500	190/190	175/175	238/238	182/182	176/176	?/?	201/201	169/169	173/173	100/100	216/216	?/?	148/148	181/181	199/193	?/?	130/130
86	225/225	216/216	198/198	173/173	143/143	164/164	337/337	123/123	158/158	134/134	196/196	?/?	177/177	116/116	112/130	215/215	182/182	284/284	180/180	253/253	144/144	163/163	231/231	229/229	183/183	157/169	164/178	193/193	258/258	102/102	140/140	500/500	190/190	175/175	250/250	176/176	180/180	270/270	205/205	195/195	173/173	124/124	234/234	120/120	148/148	181/181	199/193	?/?	134/134
87	213/213	198/198	204/204	173/173	127/127	160/160	299/299	119/119	196/196	126/126	196/196	136/136	177/177	112/112	110/128	195/219	160/160	284/284	178/178	249/249	150/150	163/163	229/229	231/231	189/189	159/159	164/180	199/199	236/236	90/90	136/136	138/138	188/188	175/175	228/228	182/182	176/176	266/266	205/211	181/181	173/173	106/124	234/234	122/130	148/148	145/145	199/193	112/112	130/130
88	219/219	198/198	208/208	170/170	131/131	154/154	299/299	119/119	158/158	124/124	196/196	178/178	177/177	124/124	106/128	213/213	160/160	274/274	178/178	249/249	144/144	161/161	229/229	231/231	195/195	157/157	172/192	205/205	236/236	94/94	134/134	148/148	190/190	175/175	228/228	182/182	194/194	272/272	201/211	181/181	173/173	106/106	234/234	122/122	152/152	145/145	199/193	112/133	134/134
89	213/213	198/198	204/204	170/170	131/131	166/166	?/?	?/?	158/158	124/124	196/196	?/?	177/177	?/?	106/106	195/215	158/158	302/302	166/166	237/237	144/144	?/?	229/229	233/233	189/189	?/?	192/192	?/?	230/230	?/?	134/134	?/?	?/?	177/177	210/210	184/184	180/180	234/234	201/211	181/181	173/173	?/?	204/204	124/124	146/146	181/181	199/193	133/133	?/?
90	228/228	198/198	206/206	170/170	143/143	160/160	299/299	?/?	196/196	126/126	196/196	?/?	177/177	?/?	?/?	213/213	170/170	284/284	166/166	237/237	150/150	165/165	229/229	231/231	195/195	?/?	156/192	?/?	236/236	?/?	138/138	?/?	?/?	175/175	214/214	?/?	176/176	234/234	205/205	181/181	173/173	?/?	?/?	122/122	148/148	145/145	199/193	136/136	122/122
91	213/213	198/198	204/204	173/173	141/141	166/166	299/299	?/?	158/158	126/126	196/196	?/?	177/177	?/?	106/106	195/195	178/178	300/300	166/166	237/237	150/150	167/167	229/229	231/231	189/189	?/?	170/192	?/?	264/264	?/?	138/138	?/?	?/?	175/175	244/244	176/176	178/178	252/252	211/211	175/175	173/173	?/?	214/214	130/130	150/150	161/161	199/193	94/94	?/?
92	213/213	198/198	204/204	?/?	127/127	168/168	299/299	?/?	158/158	126/126	196/196	?/?	177/177	?/?	108/108	195/195	160/160	282/282	178/178	237/237	150/150	?/?	229/229	233/233	189/189	?/?	170/192	?/?	238/238	?/?	138/138	?/?	?/?	175/175	?/?	176/176	178/178	234/234	201/211	181/181	173/173	?/?	214/214	130/130	148/148	161/161	199/193	133/133	116/116
93	222/222	198/198	?/?	173/173	131/131	170/170	299/299	?/?	196/196	126/126	196/196	?/?	177/177	?/?	108/108	195/195	158/158	282/282	178/178	249/249	150/150	169/169	229/229	231/231	195/195	?/?	156/192	?/?	236/236	?/?	138/138	?/?	?/?	175/175	214/214	178/178	176/176	236/236	205/205	181/181	173/173	?/?	212/212	130/130	150/150	161/161	199/193	142/142	136/136
94	222/222	198/198	202/202	?/?	129/129	166/166	299/299	123/125	158/158	132/132	196/196	136/136	173/173	112/112	106/136	221/221	174/174	284/284	178/178	249/249	144/144	163/163	233/233	231/231	183/183	157/165	162/192	195/195	256/256	92/94	136/136	142/142	204/204	169/169	236/236	180/180	178/178	252/252	201/201	179/179	173/173	100/100	234/234	140/140	150/150	181/181	199/193	136/136	122/122
95	222/222	206/206	204/204	176/176	125/125	164/164	345/345	123/123	188/188	132/132	198/198	136/136	173/173	112/112	136/136	221/221	188/188	284/284	180/180	253/253	144/144	163/163	229/229	231/231	187/187	159/159	162/192	195/197	256/256	94/102	134/134	146/146	190/190	175/175	244/244	?/?	172/172	270/270	201/201	177/177	171/171	100/100	216/234	138/138	146/146	181/181	199/193	115/115	136/136
96	222/222	194/208	204/204	173/173	131/131	162/162	341/341	123/123	188/188	130/130	196/196	136/136	173/177	112/112	106/106	195/209	160/160	284/284	178/178	237/237	?/?	163/163	?/?	231/231	183/183	159/159	162/192	193/193	256/256	94/94	130/130	500/500	188/188	175/175	222/222	182/182	176/176	234/248	201/207	191/191	173/173	102/102	234/234	138/138	146/146	183/183	199/193	112/112	128/128
97	213/213	204/204	204/204	?/?	127/127	172/172	305/305	123/123	162/162	132/132	196/196	136/136	173/173	114/114	110/128	215/221	156/156	286/286	178/178	253/253	144/144	163/163	233/233	231/231	183/183	157/157	162/188	195/195	260/260	96/96	132/132	152/152	190/190	175/175	232/232	180/180	176/176	246/248	201/201	187/187	171/171	100/100	234/234	128/140	156/156	141/141	199/193	124/124	124/124
98	222/222	212/212	200/200	173/173	127/127	170/170	299/299	123/123	158/158	136/136	196/196	136/136	173/173	110/110	138/138	215/215	192/192	284/284	178/178	249/249	144/144	163/163	231/231	231/231	183/183	157/159	162/188	195/195	254/254	92/92	134/134	140/140	204/204	175/175	236/236	180/180	178/178	252/252	201/201	189/189	173/173	102/102	234/234	140/140	152/152	153/153	199/193	124/124	132/132
99	222/222	216/216	206/206	173/173	125/125	166/166	299/299	123/123	158/158	134/134	196/196	136/136	173/173	112/112	110/134	?/?	?/?	280/280	?/?	251/251	144/144	163/163	235/235	233/233	183/183	159/159	162/192	195/195	262/262	90/90	134/134	500/500	202/202	175/175	236/236	180/180	178/178	252/252	201/201	185/185	173/173	104/104	246/234	130/130	148/148	183/183	199/193	142/142	132/132
100	225/225	194/194	204/204	173/173	129/129	166/166	341/341	119/119	172/172	122/122	196/196	136/136	173/177	116/116	108/126	?/?	?/?	284/284	178/178	253/253	144/144	161/161	229/229	233/233	187/187	157/165	164/188	193/193	260/260	92/92	136/136	500/500	190/190	175/175	236/236	180/180	176/176	254/254	201/201	183/183	165/165	102/102	234/234	138/138	154/154	145/145	199/193	133/133	118/118
101	219/219	168/194	202/202	170/170	131/131	164/164	329/329	121/121	176/176	124/124	196/196	146/146	177/177	112/112	114/114	195/195	172/172	274/274	178/178	249/249	150/150	161/161	229/229	229/229	185/189	157/157	172/192	197/197	258/258	104/104	138/138	150/150	190/190	175/175	208/208	178/178	178/178	234/234	201/207	191/191	173/173	100/100	234/234	122/122	144/144	181/181	199/193	112/112	?/?
102	216/216	204/204	204/204	173/173	131/131	166/166	337/337	121/121	?/?	138/138	196/196	190/190	177/177	112/112	108/108	195/195	170/170	284/284	178/178	249/249	150/150	161/161	229/229	231/231	183/183	157/163	162/192	197/197	256/256	86/86	138/138	?/?	190/190	175/175	208/208	178/178	178/178	248/250	201/201	171/171	173/173	100/100	216/234	124/124	150/150	145/145	199/193	127/127	122/122
103	213/213	200/200	200/200	173/173	129/129	166/166	335/335	119/119	172/172	122/122	196/196	136/136	173/173	114/114	110/130	219/219	156/156	284/284	178/178	249/249	144/144	163/163	227/227	231/231	187/187	159/159	162/192	193/193	258/258	90/108	136/136	138/138	190/190	173/173	238/238	182/182	178/178	260/262	201/201	187/187	173/173	104/104	234/234	140/140	148/148	181/181	199/193	136/136	120/120
104	222/222	196/196	202/202	173/173	129/129	166/166	339/339	119/119	160/160	124/124	196/196	136/136	177/177	114/114	110/128	219/219	160/160	284/284	178/178	249/249	144/144	161/161	231/231	231/231	187/187	157/157	162/188	193/193	258/258	92/92	138/138	138/138	202/202	175/175	238/238	180/180	174/174	252/252	207/211	193/193	173/173	100/100	192/208	130/130	150/150	181/181	199/193	133/133	118/132
105	213/213	196/196	204/204	173/173	133/133	166/166	341/341	119/119	172/172	124/124	196/196	184/184	173/173	114/114	110/128	223/223	?/?	286/286	178/178	249/249	?/?	163/163	231/231	231/231	185/185	157/157	158/188	193/193	262/262	96/96	142/142	154/136	190/190	175/175	244/244	180/180	178/178	260/260	207/207	191/191	173/173	104/104	234/234	140/140	148/148	153/153	199/193	106/106	122/122
106	222/222	182/190	204/204	173/173	129/129	166/166	339/339	119/119	158/158	124/124	196/196	136/136	177/177	114/114	110/128	219/219	156/156	?/?	178/178	251/251	144/144	163/163	231/231	231/231	187/187	157/157	162/188	193/193	256/256	94/94	134/134	140/140	188/188	?/?	200/242	182/182	180/180	270/270	201/211	193/193	173/173	102/102	234/234	140/140	148/148	145/145	199/193	112/112	130/130
107	213/213	198/198	200/204	176/176	129/129	168/168	335/335	119/119	158/158	124/124	196/196	136/136	177/177	114/114	110/130	219/219	186/186	284/284	178/178	249/249	144/144	163/163	225/225	233/233	187/187	157/157	162/194	191/199	258/258	94/94	136/136	138/138	190/190	175/175	232/232	182/182	176/176	252/266	201/201	189/189	173/173	102/102	234/234	138/138	148/148	181/181	199/193	103/136	132/132
108	222/222	196/196	200/200	173/173	143/143	168/168	335/335	119/119	172/172	124/124	198/198	136/136	173/173	114/114	110/134	221/221	188/188	284/284	178/178	249/249	144/144	163/163	233/233	231/231	183/197	159/159	166/192	199/199	242/258	92/92	136/136	136/136	190/204	175/175	232/232	182/182	176/176	252/264	201/211	189/189	173/173	100/100	244/234	140/140	148/148	181/181	199/193	103/136	120/120
109	210/210	198/198	206/206	173/173	129/129	168/168	337/337	119/119	160/160	124/124	196/196	136/136	177/177	114/114	136/136	219/219	194/194	284/284	178/178	249/249	?/?	163/163	233/233	?/?	183/189	159/159	162/188	193/193	256/256	94/94	134/134	134/134	188/188	?/?	236/236	180/180	178/178	?/?	201/209	191/191	173/173	100/100	234/234	134/140	146/146	145/145	199/193	133/133	118/118
110	222/222	168/168	204/204	173/173	129/129	164/164	337/337	119/119	162/162	124/124	196/196	136/136	173/173	114/120	106/136	223/223	184/184	284/284	178/178	249/249	144/144	163/163	233/233	231/231	187/187	157/159	168/192	193/193	258/258	90/90	138/138	138/138	188/188	175/175	236/236	182/182	176/176	252/262	201/209	183/183	173/173	104/104	244/234	130/140	150/150	151/151	199/193	106/106	118/124
111	213/213	198/198	206/206	173/173	131/131	168/168	337/337	119/119	158/158	124/124	196/196	136/136	173/173	114/114	110/136	219/219	158/158	284/284	178/178	253/253	144/144	163/163	231/231	237/237	187/187	159/159	170/188	195/195	264/264	92/92	134/134	150/150	188/188	175/175	230/230	182/182	178/178	?/?	201/211	193/193	173/173	104/104	202/234	130/130	148/148	181/181	199/193	133/133	116/116
112	213/213	196/196	204/204	173/173	129/129	168/168	333/333	119/119	158/158	124/124	196/196	138/138	173/173	114/114	110/128	217/223	160/160	284/284	178/178	249/249	144/144	163/163	233/233	237/237	187/187	159/159	162/188	195/195	256/256	94/94	134/134	156/128	190/190	175/175	244/244	180/180	178/178	270/270	201/211	191/191	171/171	104/104	202/220	130/134	148/148	145/145	?/?	106/106	118/118
113	222/222	184/198	204/204	173/173	129/129	164/164	337/337	119/119	158/158	122/122	196/196	138/138	177/177	114/114	110/128	219/219	156/156	284/284	178/178	249/249	150/150	163/163	233/233	233/233	189/189	157/157	162/188	195/195	262/262	94/94	138/138	138/138	190/190	175/175	?/?	180/180	?/?	260/260	211/211	189/189	173/173	102/102	234/234	132/132	148/148	181/181	199/193	136/136	128/128
114	213/213	198/198	212/212	173/173	129/129	164/164	341/341	119/119	160/160	124/124	196/196	138/138	173/173	116/116	110/124	219/219	156/156	290/290	178/178	253/253	144/144	163/163	231/231	233/233	185/185	157/157	162/188	195/195	252/252	94/94	138/138	500/500	190/190	175/175	232/232	180/180	176/176	222/262	211/211	193/193	169/173	100/108	226/234	130/130	148/148	145/145	199/193	130/130	130/130
115	213/213	196/196	204/204	173/173	131/131	166/166	339/339	119/119	158/158	124/124	196/196	?/?	177/177	114/114	110/128	223/223	156/156	284/284	180/180	251/251	144/144	163/163	235/235	231/231	187/187	157/157	162/188	193/193	260/260	92/92	142/142	148/136	190/190	175/175	236/236	182/182	176/176	270/270	201/207	191/191	173/173	100/100	198/234	118/138	148/148	145/145	199/193	106/106	132/132
116	213/213	202/202	202/202	173/173	129/129	164/164	335/335	121/121	172/172	124/124	196/196	136/136	173/173	114/114	110/128	221/221	200/200	284/284	178/178	249/249	144/144	163/163	229/229	231/231	187/187	157/157	170/188	195/195	258/258	94/94	142/142	158/126	194/202	175/175	230/230	180/180	172/172	252/252	211/211	195/195	?/?	104/104	194/234	118/118	148/148	151/151	199/193	121/121	118/118
117	222/222	196/196	204/204	170/170	129/129	166/166	339/339	119/119	158/158	124/124	196/196	136/136	177/177	114/114	110/128	219/219	156/156	284/284	178/178	249/249	150/150	161/161	227/227	233/233	187/187	157/157	166/192	195/195	260/260	86/96	136/136	146/146	190/190	175/175	234/234	180/180	174/174	?/?	207/207	185/185	173/173	106/106	234/234	134/134	148/148	151/151	?/?	130/130	130/130
118	222/222	194/194	204/204	173/173	127/127	162/162	331/331	119/119	170/170	124/124	196/196	136/136	177/177	114/114	110/128	195/219	156/156	284/284	178/178	249/249	144/144	163/163	229/229	233/233	187/187	157/157	168/188	195/195	266/266	94/94	142/142	144/136	186/186	175/175	234/234	178/178	176/176	252/260	201/201	193/193	183/183	102/102	234/234	138/138	?/?	145/145	199/193	136/136	124/124
119	213/213	200/200	204/204	173/173	127/127	164/164	343/343	119/123	158/158	124/124	196/196	?/?	177/177	114/114	110/134	195/195	186/186	286/286	178/178	249/249	144/144	163/163	229/229	233/233	189/189	157/157	166/192	?/?	262/262	96/96	134/134	156/132	188/188	175/175	242/242	180/180	178/178	252/264	201/201	181/181	173/173	100/100	206/206	118/118	150/150	145/145	199/193	139/139	118/134
120	222/222	?/?	202/202	170/170	143/143	164/164	299/299	119/119	158/158	126/126	196/196	178/180	177/177	114/114	110/130	215/215	160/160	274/274	178/178	249/249	144/144	163/163	?/?	233/233	187/187	157/157	178/192	193/193	258/258	86/86	134/134	500/500	188/188	175/175	234/234	182/182	178/178	234/234	203/203	189/189	173/173	100/100	234/234	126/126	148/148	181/181	199/193	133/133	124/124
121	225/225	198/212	206/206	170/170	127/127	164/164	333/333	119/119	?/?	128/128	196/196	?/?	177/177	114/114	106/106	215/215	?/?	274/274	178/178	249/249	150/150	161/161	235/235	233/233	187/187	157/157	162/192	189/195	238/262	86/86	134/134	154/144	190/190	173/173	240/240	182/182	176/176	238/238	201/211	171/171	173/173	100/100	198/226	126/126	148/148	181/181	199/193	136/136	126/126
122	213/213	196/196	208/208	173/173	145/145	164/164	333/333	123/123	166/166	124/124	196/196	138/138	173/173	112/112	110/126	221/221	156/156	284/284	178/178	249/249	144/144	163/163	227/227	233/233	187/187	157/157	168/192	191/191	262/262	96/96	134/134	154/132	190/190	175/175	232/232	182/182	178/178	262/264	211/211	193/193	173/173	100/100	264/234	128/128	152/152	183/183	?/?	136/136	112/112
123	210/210	196/196	204/204	173/173	129/129	166/166	325/325	119/119	160/160	124/124	196/196	138/138	193/193	112/112	138/138	223/223	186/186	284/284	178/178	249/249	144/144	163/163	229/229	229/229	187/187	157/157	170/188	199/199	262/262	94/94	142/142	128/128	190/190	175/175	238/238	?/?	176/176	264/264	201/201	185/185	173/173	102/102	224/234	112/112	148/148	153/153	199/193	133/133	118/134
124	213/213	196/196	204/204	173/173	143/143	166/166	335/335	119/119	160/160	124/124	196/196	138/138	193/193	?/?	?/?	221/221	156/156	306/306	166/166	247/247	150/150	163/163	229/229	231/231	181/181	157/157	162/192	193/193	262/262	90/96	136/136	132/132	190/206	175/175	?/?	182/182	178/178	270/270	211/211	187/187	173/173	104/104	234/234	128/128	146/146	185/185	199/193	139/139	130/130
125	222/222	196/196	210/210	173/173	141/141	166/166	335/335	119/119	160/160	126/126	196/196	138/138	191/191	112/112	134/134	219/219	158/158	284/284	178/178	249/249	144/144	163/163	233/233	231/231	183/183	157/157	162/192	193/193	258/258	98/98	142/142	128/128	190/190	175/175	232/232	180/180	176/176	238/262	201/201	175/175	173/173	104/104	250/234	128/132	148/148	145/145	199/193	142/142	128/128
126	213/213	200/200	204/204	173/173	141/141	166/166	333/333	121/121	160/160	126/126	196/196	146/146	173/173	118/118	134/134	219/219	188/188	284/284	176/176	247/247	144/144	?/?	229/229	231/231	183/183	157/157	168/188	197/197	256/256	88/88	136/136	154/154	190/190	175/175	234/234	180/180	176/176	250/250	201/201	175/175	169/169	104/104	198/234	122/122	148/148	145/145	196/190	142/142	130/130
127	222/222	198/198	206/206	173/173	143/143	166/166	335/335	121/121	160/160	124/124	196/196	138/138	193/193	112/112	110/126	221/221	156/156	284/284	178/178	249/249	144/144	167/167	227/227	231/231	187/187	157/157	162/180	195/195	258/258	94/94	136/136	132/132	190/190	175/175	232/232	180/180	176/176	270/270	211/211	189/189	173/173	102/110	272/234	118/130	146/146	147/147	199/193	133/133	124/124
128	213/213	196/196	202/202	173/173	129/129	166/166	337/337	123/123	158/158	124/124	196/196	138/138	173/173	112/112	110/130	215/215	156/156	284/284	178/178	249/249	142/142	163/163	229/229	231/231	185/185	157/157	168/192	195/195	262/262	96/96	142/142	134/134	190/190	175/175	204/228	180/180	176/176	272/272	201/211	191/191	173/173	100/100	234/234	138/138	150/150	181/181	199/193	136/136	132/132
129	222/222	196/196	204/204	173/173	143/143	166/166	335/335	123/123	158/158	124/124	194/194	136/136	173/173	114/114	110/126	215/215	184/184	284/284	178/178	249/249	150/150	163/163	231/231	231/231	185/185	157/157	164/188	199/199	264/264	94/94	136/136	128/152	190/190	175/175	202/232	180/180	176/176	272/272	201/211	187/187	173/173	100/100	234/234	130/130	150/150	?/?	?/?	136/136	124/124
130	213/213	192/192	206/206	173/173	141/141	166/166	335/335	123/123	158/158	124/124	196/196	138/138	?/?	112/112	110/126	215/215	160/160	284/284	178/178	249/249	150/150	163/163	231/231	233/233	189/189	157/157	164/188	199/199	262/262	96/96	136/136	154/130	190/190	175/175	202/228	182/182	176/176	270/270	211/211	187/187	173/173	102/110	268/234	130/130	150/150	181/181	199/193	136/136	124/124
131	213/213	196/196	206/206	173/173	141/141	166/166	335/335	123/123	158/158	124/124	196/196	136/136	173/173	114/114	110/126	219/219	160/160	284/284	178/178	249/249	150/150	163/163	229/229	231/231	191/191	157/157	164/188	197/197	260/260	94/94	136/136	132/132	190/190	175/175	238/238	180/180	176/176	230/254	211/211	189/189	173/173	104/104	244/234	128/128	152/152	181/181	199/193	136/136	130/130
132	213/213	210/210	206/206	173/173	143/143	166/166	335/335	121/121	158/158	124/124	196/196	138/138	173/173	114/114	108/130	219/219	156/156	284/284	178/178	249/249	150/150	163/163	227/227	233/233	183/183	157/157	172/188	191/191	256/256	94/94	142/142	134/134	190/190	175/175	202/228	180/180	176/176	?/?	211/211	191/191	173/173	100/100	228/234	128/128	148/148	159/159	199/193	136/136	130/130
133	213/213	190/190	204/204	173/173	139/139	166/166	337/337	123/123	158/158	124/124	196/196	138/138	173/173	114/114	110/128	215/215	160/160	284/284	178/178	249/249	150/150	163/163	235/235	231/231	189/189	157/157	164/188	201/201	264/264	92/92	136/136	154/132	190/190	175/175	210/210	180/180	186/186	234/260	211/211	189/189	173/173	102/110	250/234	128/128	150/150	147/147	199/193	133/133	134/134
134	213/213	196/196	206/234	173/173	143/143	170/170	333/333	123/123	158/158	124/124	196/196	136/136	173/173	112/112	112/130	215/215	160/160	296/296	166/166	237/237	144/144	163/163	229/229	233/233	189/189	157/157	164/188	199/199	264/264	96/96	136/136	152/130	190/190	175/175	232/232	180/180	176/176	272/272	211/211	189/189	173/173	102/102	250/234	126/126	150/150	181/181	199/193	133/133	130/130
135	213/213	194/194	232/232	173/173	129/129	166/166	333/333	123/123	160/160	124/124	196/196	136/136	193/193	112/112	110/130	215/215	160/160	296/296	166/166	237/237	144/144	163/163	233/233	233/233	189/189	157/157	164/188	199/199	266/266	94/94	136/136	132/132	190/190	175/175	232/232	180/180	176/176	270/270	211/211	189/189	173/173	100/108	254/234	128/128	148/148	147/147	199/193	136/136	124/124
136	213/213	198/198	204/204	?/?	131/131	166/166	335/335	123/123	156/156	124/124	196/196	136/136	173/173	114/114	110/128	219/219	156/156	284/284	178/178	251/251	144/144	163/163	229/229	231/231	189/189	157/157	164/188	199/199	268/268	96/96	136/136	134/134	190/190	175/175	234/234	180/180	176/176	272/272	211/211	189/189	173/173	104/110	234/234	128/128	?/?	159/159	199/193	133/133	126/126
137	213/213	192/192	204/204	173/173	141/141	166/166	335/335	123/123	160/160	124/124	196/196	136/136	173/173	112/112	110/130	221/221	160/160	276/276	168/168	?/?	144/144	163/163	233/233	231/231	189/189	157/157	164/188	197/197	266/266	94/94	138/138	152/132	190/190	175/175	230/230	182/182	178/178	272/272	211/211	193/193	173/173	100/108	234/234	128/128	148/148	181/181	199/193	136/136	126/132
138	222/222	218/218	204/204	173/173	143/143	166/166	335/335	119/119	160/160	124/124	196/196	136/136	173/173	112/112	110/126	219/219	156/156	302/302	166/166	237/237	150/150	163/163	233/233	231/231	189/189	157/157	164/188	199/199	258/258	94/94	134/134	134/134	190/190	175/175	208/208	180/180	180/180	270/270	211/211	187/187	173/173	102/102	252/234	128/128	148/148	155/155	199/193	136/136	124/124
139	219/219	194/194	204/204	173/173	131/131	168/168	309/309	117/117	158/158	124/124	196/196	136/192	177/177	114/114	110/128	215/215	182/182	284/284	178/178	239/239	144/144	163/163	229/229	235/235	187/187	159/159	162/178	199/199	262/262	86/86	138/138	156/156	190/190	175/175	234/234	178/178	178/178	262/264	211/211	177/177	173/173	100/100	226/234	120/138	150/150	147/147	199/193	133/133	146/146
140	213/213	196/196	204/204	173/173	147/147	?/?	337/337	123/123	158/158	124/124	196/196	138/138	193/193	112/112	110/128	219/219	?/?	300/300	166/166	237/237	150/150	163/163	229/229	231/231	183/183	157/157	174/188	193/193	262/262	98/98	144/144	136/136	190/190	175/175	236/236	182/182	178/178	266/266	211/211	187/187	173/173	100/100	234/234	128/128	148/148	183/183	199/193	139/139	124/124
141	213/213	196/196	204/204	?/?	147/147	164/164	335/335	123/123	160/160	124/124	196/196	138/138	173/173	112/112	110/126	219/219	156/156	284/284	178/178	249/249	144/144	163/163	233/233	233/233	183/183	157/157	168/178	191/191	256/256	98/98	136/136	134/134	190/190	175/175	202/232	180/180	178/178	264/264	211/211	187/187	173/173	102/102	234/234	128/128	150/150	145/145	199/193	145/145	126/126
142	213/213	196/196	206/206	173/173	129/129	164/164	335/335	123/123	158/158	132/132	196/196	136/136	173/173	114/114	110/126	219/219	?/?	284/284	178/178	247/247	144/144	163/163	229/229	233/233	185/185	157/157	174/192	195/195	260/260	96/96	134/134	124/124	190/190	175/175	236/236	182/182	178/178	256/258	201/201	185/185	173/173	102/102	194/234	140/140	?/?	145/145	199/193	136/136	124/124
143	216/216	196/196	204/204	173/173	131/131	166/166	337/337	121/121	?/?	138/138	196/196	190/192	177/177	114/114	108/108	195/195	158/158	284/284	178/178	249/249	150/150	161/161	229/229	231/231	195/195	157/157	174/192	205/207	262/262	86/86	134/134	500/500	190/190	175/175	214/214	182/182	178/178	228/228	205/205	189/189	173/173	102/102	218/234	124/124	150/150	183/183	199/193	?/?	124/132
144	213/213	198/198	210/210	173/173	131/131	166/166	299/299	117/117	158/158	124/124	196/196	132/192	177/177	112/112	110/128	?/?	188/188	276/276	178/178	249/249	150/150	163/163	231/231	231/231	187/187	159/159	162/192	199/199	262/262	86/86	136/136	154/154	190/190	175/175	232/232	182/182	?/?	272/272	211/211	167/167	173/173	104/104	262/234	?/?	150/150	185/185	199/193	133/133	126/126
145	222/222	?/?	204/204	?/?	125/125	164/164	299/299	119/119	158/158	124/124	196/196	134/136	173/173	?/?	106/138	221/221	160/160	284/284	178/178	249/249	144/144	163/163	229/229	?/?	183/183	157/157	164/188	?/?	256/256	86/98	136/136	144/144	190/190	175/175	198/232	182/182	178/178	?/?	201/207	169/169	173/173	100/100	234/234	?/?	148/148	181/181	199/193	115/124	126/126
146	222/222	194/194	204/204	170/170	131/131	166/166	329/329	119/121	158/158	130/130	196/196	178/180	177/177	114/114	116/116	195/195	172/172	274/274	180/180	253/253	148/148	161/161	243/243	231/231	183/183	157/157	162/192	197/197	258/258	90/90	134/134	500/500	190/190	175/175	208/208	178/178	178/178	234/234	201/221	171/171	173/173	100/100	234/234	122/122	152/152	181/181	199/193	127/127	130/130
147	222/222	202/202	206/206	173/173	127/127	158/158	335/335	117/117	202/202	126/126	194/194	146/146	173/173	122/122	106/128	195/195	156/156	284/284	178/178	249/249	148/148	163/163	229/229	231/231	187/187	159/159	162/192	197/197	260/260	90/90	134/134	?/?	190/190	175/175	228/228	180/180	176/176	234/266	205/231	185/185	173/173	100/100	212/234	130/130	168/168	145/145	199/193	100/100	128/128
148	222/222	?/?	206/206	167/167	129/129	162/162	299/299	123/123	158/158	124/124	196/196	136/136	173/173	114/114	110/130	219/219	160/160	284/284	178/178	249/249	144/144	163/163	233/233	229/229	187/187	157/159	162/188	193/195	256/256	94/96	134/134	500/500	190/190	175/175	236/236	180/180	178/178	244/252	201/211	187/187	173/173	106/108	234/234	140/140	148/148	145/145	?/?	124/124	124/134
149	225/225	194/194	204/204	?/?	129/129	164/164	299/299	123/123	160/160	136/136	196/196	136/136	173/173	114/114	116/116	195/195	160/160	274/274	178/178	249/249	144/144	161/161	231/231	231/231	187/187	159/159	168/192	193/193	252/252	88/88	136/136	500/500	190/190	175/175	208/208	178/178	178/178	?/?	201/201	171/171	173/173	100/100	252/234	128/128	148/148	181/181	199/193	112/133	124/124
150	222/222	208/208	202/202	170/170	137/137	168/168	299/299	119/119	?/?	130/130	196/196	178/180	177/177	116/116	106/106	195/195	160/160	302/302	166/166	237/237	148/148	161/161	229/229	235/235	185/185	157/157	178/192	191/191	272/272	88/88	136/136	500/500	188/188	175/175	234/234	182/182	178/178	248/250	207/207	169/169	173/173	100/100	234/234	120/120	148/148	181/181	199/193	112/112	124/124
151	213/213	196/196	204/204	173/173	143/143	166/166	341/341	117/117	172/172	124/124	196/196	190/192	173/173	114/114	110/128	221/221	158/158	284/284	178/178	253/253	150/150	163/163	229/229	233/233	189/189	159/159	162/188	199/199	264/264	86/86	142/142	156/126	190/190	175/175	238/238	180/180	182/182	260/260	211/211	187/187	173/173	102/102	234/234	112/112	148/148	145/145	199/193	130/130	132/132
152	222/222	194/194	204/204	173/173	131/131	164/164	299/299	117/117	158/158	124/124	196/196	190/190	173/173	114/114	108/108	195/221	160/160	298/298	166/166	237/237	144/144	163/163	229/229	231/231	189/189	?/?	162/192	197/197	256/256	94/94	134/134	156/132	190/212	175/175	208/208	182/182	194/194	260/260	211/211	181/181	173/173	100/100	230/234	126/126	148/148	161/161	?/?	121/121	124/124
153	213/213	198/198	204/204	173/173	143/143	166/166	335/335	117/117	160/160	124/124	196/196	192/194	173/173	114/114	110/130	221/221	160/160	284/284	178/178	249/249	144/144	163/163	231/231	233/233	189/189	161/163	162/188	199/199	262/262	86/86	136/136	158/130	190/190	175/175	238/238	180/180	182/182	262/262	211/211	193/193	173/173	106/106	234/234	128/128	150/150	147/147	199/193	130/130	124/124
154	213/213	196/196	204/204	173/173	147/147	164/164	341/341	121/121	160/160	122/122	196/196	148/148	173/173	112/116	106/106	213/213	160/160	284/284	178/178	237/237	144/144	169/169	229/229	231/231	189/189	155/155	162/192	193/193	262/262	96/96	142/142	158/134	190/190	175/175	212/212	182/182	194/194	236/236	211/211	197/197	173/173	100/100	234/234	128/128	148/148	145/145	199/193	130/130	126/126
155	213/213	196/196	206/206	173/173	145/145	166/166	335/335	119/119	160/160	124/124	196/196	138/138	193/193	122/122	112/132	219/219	160/160	286/286	178/178	239/239	144/144	163/163	227/227	231/231	185/185	161/161	170/188	191/197	260/260	96/96	142/142	132/132	190/190	175/175	234/234	182/182	172/172	270/270	211/211	185/185	173/173	100/100	234/234	128/128	148/148	145/145	199/193	139/139	126/126
156	213/213	194/194	204/204	173/173	143/143	166/166	343/343	119/119	158/158	124/124	198/198	138/138	177/177	112/112	110/136	221/221	160/160	286/286	178/178	249/249	144/144	163/163	233/233	233/233	191/191	157/157	170/188	193/193	258/258	98/98	136/136	140/140	190/190	177/177	234/234	182/182	176/176	252/252	201/201	191/191	173/173	100/100	234/234	140/140	148/148	147/147	199/193	118/118	120/120
157	210/210	198/198	204/204	173/173	147/147	164/164	343/343	119/119	158/158	122/122	196/196	136/136	177/177	114/114	136/136	219/219	160/160	284/284	178/178	249/249	144/144	163/163	229/229	229/229	189/189	157/157	172/180	193/199	246/246	90/90	134/134	140/128	190/190	173/173	202/236	182/182	184/184	272/272	201/201	189/189	173/173	100/100	234/234	118/118	148/148	145/145	199/193	130/130	130/130
158	210/210	200/200	204/204	173/173	141/141	164/164	343/343	123/123	172/172	138/138	196/196	136/136	177/177	112/112	134/134	219/219	182/182	284/284	178/178	249/249	144/144	163/163	227/227	231/231	187/187	157/157	166/178	195/195	256/256	94/94	136/136	132/132	190/190	175/175	214/214	182/182	176/176	256/256	201/201	191/191	173/173	106/106	234/234	128/128	148/148	179/179	199/193	130/130	128/128
159	210/210	198/198	204/204	173/173	141/141	166/166	341/341	119/119	158/158	124/124	196/196	138/182	179/179	114/114	112/128	221/221	160/160	284/284	?/?	247/247	144/144	163/163	233/233	231/231	189/189	157/157	164/188	193/193	256/256	90/90	134/134	140/140	204/204	175/175	238/238	180/180	176/176	266/266	201/201	189/189	173/173	104/120	234/234	128/128	148/148	153/181	199/193	106/106	118/118
160	210/210	200/200	204/204	173/173	129/129	168/168	343/343	119/119	172/172	124/124	196/196	138/138	177/177	114/114	110/128	219/219	160/160	284/284	178/178	249/249	150/150	163/163	231/231	229/229	187/187	157/157	166/178	191/191	262/262	98/98	136/136	158/158	202/202	175/175	238/238	182/182	182/182	264/264	201/211	189/189	173/173	100/100	234/234	138/138	148/148	145/145	?/?	136/136	122/142
161	213/213	194/194	204/204	173/173	141/141	166/166	337/337	119/119	156/156	?/?	196/196	138/138	177/177	112/124	110/138	219/219	162/162	274/274	?/?	241/241	144/144	163/163	231/231	229/229	189/189	157/157	168/188	193/193	264/264	94/94	134/134	138/156	190/190	175/175	236/236	178/178	176/176	252/252	201/201	187/187	?/?	102/102	220/234	128/128	148/148	?/?	202/196	130/130	124/124
162	210/210	200/200	204/204	173/173	129/129	164/164	343/343	121/121	172/172	122/122	196/196	136/136	177/177	116/116	110/130	219/219	180/180	284/284	176/176	249/249	150/150	163/163	231/231	229/229	183/183	157/157	162/188	199/199	258/258	88/88	134/134	?/?	190/190	175/175	238/238	178/178	176/176	264/264	201/201	183/183	173/173	98/98	?/?	126/126	148/148	145/145	202/196	136/136	114/114
163	210/210	198/198	204/204	173/173	129/129	166/166	341/341	123/123	158/158	132/132	198/198	151/9	173/177	112/112	110/130	?/?	184/184	284/284	182/182	249/249	144/144	163/163	229/229	233/233	185/185	159/159	162/178	195/195	256/256	90/90	136/136	136/136	190/190	177/177	238/238	182/182	178/178	252/262	201/201	189/189	173/173	100/100	234/234	138/138	148/148	181/181	199/193	136/136	120/120
164	213/213	200/200	200/200	173/173	129/129	168/168	343/343	117/117	172/172	124/124	198/198	190/196	177/177	120/120	136/136	223/223	160/160	284/284	178/178	249/249	150/150	163/163	229/229	229/229	185/185	157/157	160/192	199/199	258/258	88/88	136/136	140/140	190/190	177/177	238/238	182/182	178/178	262/262	201/201	181/181	173/173	102/102	222/234	140/140	148/148	145/145	199/193	148/148	130/130
165	210/210	200/200	200/200	173/173	129/129	166/166	343/343	119/121	172/172	122/122	196/196	138/138	177/177	114/114	136/136	223/223	160/160	284/284	178/178	249/249	144/144	167/167	229/229	231/231	185/185	159/159	162/174	197/197	258/258	90/90	136/136	140/140	190/190	175/175	238/238	182/182	178/178	260/260	201/201	187/187	173/173	100/100	234/234	140/140	148/148	145/145	199/193	121/121	120/120
166	213/213	194/194	204/204	173/173	129/129	162/162	343/343	117/119	172/172	122/122	196/196	136/136	177/177	114/114	138/138	223/223	160/160	284/284	178/178	247/247	144/144	163/163	229/229	229/229	189/189	157/157	162/178	195/195	262/262	90/90	136/136	154/154	202/202	175/175	238/238	178/178	176/176	252/252	201/201	193/193	173/173	102/102	214/234	128/128	146/146	143/143	199/193	136/136	132/132
167	210/210	200/200	204/204	173/173	145/145	166/166	343/343	119/119	172/172	122/122	196/196	136/136	177/177	114/114	108/130	?/?	156/156	284/284	178/178	249/249	144/144	167/167	229/229	231/231	189/189	157/157	162/178	195/195	250/250	88/90	136/136	152/152	202/202	173/173	238/238	180/180	178/178	242/242	201/201	189/189	173/173	104/112	234/234	128/128	148/148	143/143	199/193	130/130	116/116
168	213/213	196/196	204/204	170/170	143/143	172/172	339/339	119/119	158/158	124/124	196/196	136/136	177/177	114/114	108/130	219/219	160/160	296/296	166/166	237/237	144/144	163/163	231/231	?/?	191/191	157/157	164/188	195/195	256/256	90/90	142/142	152/128	190/190	175/175	236/236	182/182	178/178	264/264	201/201	171/171	173/173	102/110	234/234	120/120	148/148	181/181	199/193	130/130	136/136
169	213/213	196/196	204/204	173/173	143/143	164/164	335/335	121/121	172/172	124/124	198/198	136/136	173/173	114/114	110/134	221/221	?/?	284/284	178/178	249/249	144/144	163/163	233/233	233/233	189/197	159/163	178/192	197/197	244/244	90/90	136/136	140/140	190/190	175/175	234/234	182/182	176/176	266/266	201/211	189/189	173/173	102/110	234/234	140/140	148/148	181/181	196/190	130/130	120/120
170	213/213	196/196	204/204	173/173	129/129	168/168	339/339	117/119	158/158	124/124	196/196	136/136	177/177	112/112	110/136	219/219	160/160	284/284	178/178	253/253	150/150	163/163	229/229	231/231	187/187	159/159	164/188	197/197	256/256	86/86	136/136	138/138	190/190	175/175	200/238	182/182	178/178	270/270	201/213	189/189	173/173	100/100	234/234	112/112	150/150	145/145	199/193	130/130	124/134
171	210/210	200/200	204/204	173/173	139/139	166/166	333/333	119/119	160/160	?/?	196/196	138/138	173/173	114/114	110/128	219/219	156/156	284/284	178/178	245/245	150/150	163/163	231/231	231/231	189/189	159/159	168/180	197/197	262/262	86/86	136/136	148/130	190/190	175/175	238/238	180/180	184/184	252/252	213/213	191/191	173/173	100/100	228/234	128/128	148/148	181/181	199/193	130/130	136/136
172	213/213	196/196	204/204	173/173	129/129	168/168	341/341	117/121	158/158	122/122	196/196	150/150	173/173	114/114	110/130	219/219	160/160	286/286	178/178	249/249	150/150	163/163	231/231	233/233	187/187	159/159	164/192	199/199	268/268	86/86	136/136	130/130	190/190	175/175	208/208	182/182	176/176	266/266	201/201	193/193	173/173	102/102	234/234	130/130	148/148	149/149	199/193	106/106	120/120
173	210/210	198/198	204/204	173/173	129/129	166/166	341/341	121/121	160/160	124/124	196/196	136/136	173/173	114/114	108/130	221/221	188/188	284/284	178/178	249/249	144/144	163/163	235/235	233/233	189/189	157/157	172/184	195/195	252/252	86/86	136/136	138/138	190/190	175/175	238/238	180/180	176/176	252/252	211/211	185/185	173/173	104/112	246/234	130/130	148/148	181/181	199/193	142/142	120/120
174	?/?	200/200	204/204	173/173	131/131	164/164	341/341	?/?	160/160	132/132	194/194	190/190	177/177	116/116	106/106	195/195	160/160	284/284	178/178	249/249	144/144	163/163	235/235	231/231	189/189	157/163	162/180	195/195	256/256	86/86	136/136	138/138	190/190	173/173	236/236	180/180	176/176	252/252	201/211	191/191	173/173	100/100	234/234	130/140	148/148	181/181	202/196	130/130	118/118
175	210/210	198/198	204/204	173/173	129/129	166/166	337/337	117/119	172/172	132/132	196/196	164/164	173/173	114/114	110/128	219/219	194/194	284/284	178/178	249/249	144/144	163/163	235/235	241/241	189/189	159/159	172/188	199/199	254/254	86/86	138/138	138/138	190/190	175/175	236/236	184/184	180/180	252/252	201/211	187/187	173/173	104/104	234/234	124/140	148/148	145/145	199/193	118/118	130/130
176	213/213	196/196	200/200	173/173	129/129	166/166	335/335	119/119	158/158	124/124	196/196	136/136	173/173	124/124	110/128	215/215	184/184	284/284	178/178	249/249	150/150	163/163	233/233	231/231	189/189	157/157	172/178	193/193	254/254	86/86	142/142	128/128	190/190	175/175	236/236	180/180	180/180	266/266	211/211	189/189	173/173	100/100	234/234	140/140	150/150	145/145	199/193	136/136	132/132
177	222/222	222/222	210/210	173/173	147/147	166/166	343/343	119/119	160/160	122/122	196/196	130/130	177/177	114/114	136/136	219/219	184/184	284/284	178/178	249/249	144/144	161/161	227/227	231/231	189/189	157/157	172/178	205/205	266/266	86/86	134/134	140/132	190/190	175/175	238/238	180/180	182/182	270/270	201/211	183/183	173/173	100/100	234/234	140/140	148/148	145/145	199/193	130/130	122/122
178	222/222	198/198	204/204	173/173	147/147	166/166	343/343	119/119	160/160	122/122	196/196	158/158	173/173	114/114	112/130	219/219	160/160	284/284	178/178	249/249	144/144	163/163	227/227	233/233	185/185	157/157	192/192	195/195	260/260	86/86	134/134	148/130	190/190	175/175	206/206	180/180	180/180	248/248	211/211	187/187	173/173	98/98	234/234	128/128	146/146	145/179	199/193	145/145	124/124
179	213/213	196/196	236/236	173/173	143/143	166/166	335/335	117/117	160/160	124/124	196/196	178/178	173/193	112/112	110/128	219/219	156/156	298/298	166/166	237/237	144/144	167/167	229/229	231/231	187/187	159/159	158/158	199/199	260/260	88/88	136/136	500/500	?/?	175/175	242/242	180/180	178/178	252/260	209/209	175/175	173/173	106/106	234/234	120/120	148/148	145/145	199/193	136/136	126/126
180	210/210	200/200	204/204	173/173	143/143	166/166	335/335	117/117	160/160	122/122	196/196	190/196	177/193	114/114	110/130	221/221	156/156	286/286	166/166	237/237	144/144	163/163	229/229	233/233	187/193	159/159	162/188	197/197	264/264	104/104	142/142	148/132	188/188	173/173	240/240	182/182	182/182	252/252	201/211	185/185	173/173	100/100	234/234	128/128	148/148	143/143	199/193	106/106	124/124
181	213/213	196/196	204/204	173/173	143/143	166/166	341/341	121/121	158/158	122/122	196/196	138/138	177/177	116/116	110/130	221/221	160/160	284/284	178/178	251/251	144/144	163/163	229/229	231/231	187/187	159/163	188/200	197/197	266/266	86/118	136/136	140/130	190/190	?/?	240/240	180/180	178/178	252/252	211/211	175/175	173/173	104/104	204/234	126/126	150/150	145/145	199/193	136/136	128/128
182	213/213	196/196	204/204	173/173	141/141	166/166	339/339	117/121	160/160	124/124	196/196	190/190	173/173	116/116	134/134	219/219	160/160	284/284	178/178	251/251	144/144	163/163	229/229	231/231	189/189	157/157	172/188	199/199	256/256	86/86	136/136	140/140	190/190	175/175	238/238	180/180	174/174	252/252	211/211	185/185	173/173	100/100	234/234	130/130	148/148	181/181	199/193	130/130	116/116
183	213/213	196/196	236/236	173/173	129/129	168/168	343/343	119/119	160/160	136/136	196/196	136/136	173/173	124/124	136/136	219/219	156/156	284/284	178/178	249/249	150/150	163/163	227/227	231/231	185/191	157/157	170/188	193/193	256/256	84/96	142/142	130/130	204/204	175/175	212/212	182/182	178/178	244/244	211/211	195/195	173/173	100/100	234/234	128/128	148/148	183/183	199/193	136/136	122/122
184	222/222	196/196	204/204	173/173	129/129	162/162	299/299	117/117	158/158	132/132	196/196	136/136	177/193	114/114	110/128	221/221	160/160	284/284	178/178	243/243	144/144	163/163	229/229	231/231	189/189	157/157	164/188	203/203	270/270	86/86	136/136	138/136	190/190	171/171	238/238	180/180	176/176	236/252	201/211	189/189	173/173	106/106	234/234	128/140	148/148	145/145	199/193	130/130	126/126
185	210/210	200/200	204/204	173/173	141/141	166/166	335/335	119/119	158/158	122/122	194/194	136/136	173/173	114/124	128/128	219/219	160/160	284/284	178/178	239/239	144/144	163/163	229/229	231/231	189/189	157/157	162/192	195/195	260/260	88/88	144/144	158/128	190/190	175/175	212/212	180/180	182/182	270/270	201/213	191/191	173/173	100/100	234/234	140/140	148/148	145/145	?/?	106/106	134/134
186	210/210	198/198	204/204	173/173	141/141	166/166	341/341	117/119	160/160	124/124	196/196	138/138	177/177	114/114	108/136	219/219	158/158	298/298	166/166	237/237	144/144	167/167	229/229	231/231	185/185	157/157	162/188	195/203	252/252	90/90	136/136	500/500	204/204	175/175	240/240	180/180	178/178	?/?	211/211	187/187	173/173	102/102	234/234	124/124	148/148	145/145	?/?	130/130	136/136
187	213/213	190/190	236/236	173/173	141/141	166/166	333/333	119/119	158/158	124/124	196/196	136/136	193/193	114/142	134/134	219/219	158/158	284/284	178/178	249/249	144/144	163/163	227/227	231/231	185/185	157/157	172/188	193/193	272/272	102/102	136/136	500/500	190/190	175/175	242/242	180/180	174/174	252/252	211/211	189/189	173/173	106/106	234/234	128/128	148/148	147/147	199/193	100/100	138/138
188	219/219	194/194	204/204	173/173	129/145	160/160	299/299	119/121	158/158	124/124	196/196	190/190	177/177	116/116	136/136	209/221	160/160	284/284	178/178	249/249	150/150	161/161	229/229	231/231	187/187	157/157	164/192	197/197	264/264	90/90	136/136	138/138	190/190	173/173	236/236	180/180	176/176	?/?	205/205	193/193	173/173	100/100	234/234	112/112	148/148	149/149	199/193	121/121	126/126
189	222/222	194/194	236/236	173/173	?/?	168/168	333/333	119/121	158/158	122/122	196/196	190/192	177/177	114/114	106/106	213/213	160/160	272/272	178/178	249/249	144/144	165/165	229/229	?/?	187/187	157/167	168/180	205/205	264/264	98/98	142/142	148/148	188/188	175/175	232/232	184/184	180/180	258/258	211/211	191/191	173/173	100/100	216/234	122/122	148/148	181/181	199/193	130/130	126/126
190	222/222	196/196	204/204	170/170	145/145	166/166	299/299	121/123	158/158	122/122	196/196	192/192	177/177	116/116	136/136	223/223	194/194	272/272	178/178	249/249	144/144	161/161	235/235	229/229	185/185	157/163	162/192	193/211	256/256	94/94	134/134	136/136	188/188	179/179	240/240	180/180	178/178	252/258	201/211	201/201	173/173	100/100	216/234	138/138	146/146	181/181	199/193	130/130	118/118
191	225/225	208/208	204/204	173/173	143/143	166/166	341/341	123/123	186/186	128/128	196/196	136/136	173/173	112/112	136/136	221/221	190/190	284/284	178/178	249/249	150/150	163/163	233/233	231/231	187/187	159/159	158/188	193/193	262/262	96/96	132/132	500/500	210/210	175/175	238/238	182/182	176/176	?/?	201/201	193/193	173/173	100/100	234/234	128/128	?/?	181/181	199/193	130/130	140/140
192	222/222	204/204	204/204	173/173	143/143	166/166	341/341	123/123	158/158	124/124	196/196	136/136	173/173	114/114	110/128	219/219	186/186	284/284	178/178	249/249	144/144	163/163	231/231	231/231	191/191	157/157	170/188	197/197	256/256	98/98	134/134	150/150	206/206	175/175	244/244	180/180	172/172	252/252	201/211	195/195	173/173	100/100	222/234	140/140	148/148	179/179	199/193	130/130	128/128
193	222/222	214/214	204/204	173/173	131/131	166/166	345/345	119/119	?/?	?/?	196/196	136/136	177/177	114/114	110/130	215/215	188/188	298/298	166/166	249/249	144/144	163/163	231/231	233/233	187/187	159/159	170/192	195/195	268/268	90/94	134/134	124/124	190/190	175/175	238/238	182/182	178/178	270/270	201/201	191/191	173/173	100/100	216/234	138/138	150/150	179/179	199/193	130/130	128/128
194	?/?	196/196	204/204	173/173	143/143	166/166	341/341	123/123	188/188	128/128	196/196	136/184	173/173	114/114	110/128	219/219	160/160	286/286	178/178	249/249	144/144	163/163	231/231	231/231	187/187	155/157	?/?	199/199	258/258	92/92	132/132	130/130	202/202	179/179	238/238	180/180	180/180	240/252	211/211	177/177	169/169	106/106	234/234	122/122	150/150	181/181	199/193	145/145	136/136
195	225/225	196/196	204/204	173/173	143/143	166/166	341/341	123/123	188/188	?/?	196/196	178/180	177/177	114/114	110/132	221/221	160/160	284/284	178/178	249/249	144/144	163/163	229/229	233/233	191/191	157/157	166/188	197/197	270/270	92/92	?/?	500/500	190/190	175/175	256/256	180/180	184/184	264/264	211/211	191/191	173/173	100/100	234/234	128/128	150/150	181/181	199/193	130/130	130/130
196	222/222	186/186	204/204	173/173	143/143	168/168	347/347	119/119	188/188	126/126	196/196	164/164	177/177	114/114	110/132	215/215	160/160	286/286	178/178	253/253	144/144	163/163	233/233	233/233	191/191	157/157	168/188	195/195	260/260	94/94	134/134	132/132	190/190	173/173	236/236	180/180	180/180	242/242	211/211	193/193	173/173	104/108	234/234	128/128	148/148	179/179	199/193	130/130	132/132
197	222/222	198/198	?/?	173/173	145/145	162/162	343/343	121/121	188/188	124/124	196/196	160/160	173/173	112/112	?/?	219/219	160/160	284/284	176/176	235/235	144/144	163/163	227/227	231/231	189/189	157/157	172/188	199/199	254/254	92/92	132/132	500/500	196/196	175/175	236/236	180/180	178/178	252/252	211/211	189/189	173/173	104/104	234/234	128/128	148/148	179/179	199/193	130/130	130/130
198	225/225	202/202	204/204	173/173	145/145	166/166	341/341	127/127	186/186	150/150	196/196	136/136	177/177	112/112	112/128	213/215	160/160	288/288	178/178	235/235	142/142	163/163	231/231	231/231	187/187	157/157	162/188	195/195	256/256	96/96	132/132	500/500	190/190	175/175	236/236	180/180	176/176	236/236	211/211	191/191	173/173	108/108	234/234	122/122	148/148	187/187	199/193	130/130	136/136
199	222/222	194/194	204/204	173/173	?/?	166/166	339/339	121/121	188/188	128/128	194/194	182/184	177/177	114/114	110/128	219/219	160/160	286/286	178/178	249/249	144/144	163/163	229/229	231/231	187/187	157/157	170/188	197/197	?/?	88/96	132/132	136/136	190/190	175/175	238/238	180/180	174/174	248/248	211/211	191/191	173/173	108/108	234/234	126/126	144/144	147/147	?/?	142/142	132/132
200	213/213	200/200	204/204	173/173	141/141	164/164	341/341	119/119	172/172	124/124	196/196	136/136	193/193	?/?	110/128	221/221	160/160	284/284	178/178	249/249	142/142	163/163	231/231	229/229	193/193	159/159	166/178	191/191	268/268	96/96	136/136	152/130	190/190	175/175	238/238	180/180	182/182	262/262	211/211	189/189	173/173	102/102	234/234	126/126	148/148	145/145	199/193	136/136	130/130
201	219/219	214/214	204/204	173/173	129/129	166/166	343/343	121/121	?/?	134/134	196/196	136/136	177/177	114/114	110/130	215/219	158/158	298/298	166/166	237/237	144/144	163/163	227/227	235/235	189/189	159/159	172/192	199/199	256/256	96/96	142/142	124/124	202/202	177/177	230/230	182/182	178/178	252/252	201/201	177/177	173/173	104/104	222/234	138/138	146/146	181/181	199/193	100/130	128/128
202	222/222	198/198	204/204	176/176	129/129	166/166	299/299	119/119	158/158	126/126	196/196	190/9	177/177	118/118	110/126	223/223	158/158	272/272	178/178	249/249	144/144	163/163	233/233	229/229	189/189	157/157	166/178	195/195	258/258	88/88	136/136	154/154	190/190	175/175	206/206	180/180	178/178	?/?	201/201	185/185	169/169	98/108	248/234	112/112	146/146	181/181	199/190	100/100	128/128
203	219/219	196/196	204/204	173/173	145/145	160/160	337/337	117/123	158/158	124/124	196/196	178/180	175/175	114/114	110/130	221/221	158/158	284/284	178/178	249/249	144/144	163/163	229/229	231/231	187/187	157/157	164/188	195/195	256/256	90/90	134/134	132/132	204/204	175/175	236/236	180/180	186/186	252/252	201/211	173/173	173/173	104/104	234/234	128/128	154/154	181/181	199/193	130/130	136/136
204	219/219	198/198	200/200	173/173	125/125	166/166	341/341	123/123	188/188	122/122	196/196	136/136	177/177	114/114	136/136	221/221	188/188	290/290	178/178	249/249	144/144	163/163	229/229	231/231	189/189	159/159	164/188	197/197	250/250	96/96	134/134	150/124	202/202	175/175	244/244	182/182	176/176	252/252	201/201	177/177	173/173	100/100	234/234	140/140	146/146	179/179	196/190	121/121	122/122
205	222/222	208/208	204/204	173/173	129/129	164/164	299/299	123/123	158/158	124/124	196/196	136/136	173/173	112/112	110/124	?/?	158/158	298/298	178/178	249/249	144/144	163/163	229/229	229/229	185/185	159/159	164/188	195/195	268/268	94/102	142/142	150/140	206/206	175/175	238/238	180/180	178/178	252/252	201/201	189/189	173/173	100/100	234/234	138/138	146/146	179/179	199/193	139/139	128/128
206	225/225	194/204	204/204	?/?	129/129	168/168	341/341	119/123	158/158	122/122	198/198	136/136	173/173	112/112	112/122	211/219	158/158	284/284	178/178	249/249	144/144	163/163	231/231	231/231	185/191	157/159	164/188	195/195	256/256	94/96	142/142	154/154	190/190	175/175	244/244	182/182	172/172	252/268	201/211	177/177	173/173	104/104	212/234	122/122	148/148	179/179	202/196	115/115	124/138
207	222/222	194/194	202/202	173/173	145/145	166/166	341/341	123/123	158/158	122/122	196/196	136/136	173/173	112/112	136/136	219/219	156/156	284/284	178/178	249/249	144/144	163/163	?/?	231/231	193/193	157/157	164/178	197/197	264/264	94/94	?/?	500/500	?/?	175/175	244/244	182/182	172/172	?/?	209/209	191/191	173/173	100/100	234/234	140/140	146/146	183/183	199/193	100/100	126/126
208	222/222	194/194	204/204	173/173	133/133	166/166	341/341	121/121	188/188	134/134	196/196	136/136	173/177	112/112	110/128	215/221	160/160	274/274	178/178	249/249	144/144	163/163	231/231	229/229	185/185	159/159	164/192	195/195	262/262	94/96	142/142	146/146	190/210	175/175	242/242	180/180	172/172	?/?	201/209	177/177	173/173	100/100	218/234	130/140	150/150	?/?	?/?	115/115	130/130
209	225/225	202/202	204/204	173/173	127/127	168/168	341/341	123/123	188/188	128/128	196/196	136/136	173/173	112/112	140/140	221/221	160/160	?/?	178/178	249/249	144/144	163/163	233/233	231/231	189/189	159/159	164/188	197/197	252/252	96/96	136/136	500/500	204/204	175/175	238/238	180/180	178/178	262/262	201/201	187/187	173/173	100/100	246/234	142/142	172/172	153/153	199/193	136/136	124/124
210	222/222	198/198	204/204	?/?	129/129	168/168	341/341	119/119	188/188	130/130	196/196	136/136	177/177	112/142	136/136	195/219	160/160	284/284	178/178	249/249	144/144	163/163	229/229	229/229	189/189	157/157	164/176	?/?	258/258	92/92	142/142	150/122	190/190	175/175	244/244	180/180	176/176	252/252	201/201	177/177	173/173	104/104	234/234	138/138	148/148	181/181	190/184	97/97	136/136
211	222/222	198/198	204/204	170/170	131/131	170/170	299/299	119/119	158/158	132/132	196/196	136/136	177/177	112/142	110/126	223/223	160/160	272/272	178/178	249/249	144/144	159/159	235/235	231/231	189/189	157/157	164/190	?/?	258/258	96/118	134/134	150/150	?/?	175/175	248/248	184/184	178/178	258/258	211/211	191/191	173/173	102/102	230/230	140/140	148/148	181/181	199/199	133/133	128/128
212	222/222	202/202	236/236	173/173	143/143	168/168	341/341	119/119	188/188	?/?	196/196	?/?	173/173	114/114	112/128	219/219	?/?	284/284	176/176	249/249	144/144	161/161	229/229	231/231	193/193	157/157	164/188	193/193	268/268	96/118	138/138	500/500	?/?	175/175	244/244	180/180	172/172	252/252	201/211	197/197	173/173	100/100	226/234	118/118	148/148	181/181	199/193	?/?	138/138
213	222/222	194/194	202/202	170/170	143/143	162/162	299/299	121/121	158/158	128/128	196/196	146/146	177/177	114/114	136/136	215/215	160/160	274/274	178/178	249/249	150/150	169/169	229/229	233/233	185/185	157/157	168/190	197/197	256/256	104/104	138/138	154/136	190/190	175/175	208/224	182/182	170/182	262/262	201/201	171/171	173/177	100/100	234/234	122/122	146/146	183/183	199/193	100/100	134/134
214	219/219	194/194	200/200	173/173	127/127	158/158	299/299	121/121	154/154	136/136	196/196	154/154	177/177	112/112	110/126	215/215	182/182	292/292	178/178	249/249	150/150	163/163	229/229	229/229	183/183	157/157	162/180	195/195	256/256	86/86	136/136	156/156	190/190	175/175	208/242	180/180	176/176	234/234	205/205	189/189	173/173	102/102	206/234	124/124	148/148	147/147	199/193	112/112	126/126
215	222/222	218/218	234/234	170/170	127/127	160/160	?/?	117/117	156/156	128/128	196/196	136/136	175/175	120/120	106/106	195/195	160/160	290/290	180/180	?/?	150/150	161/161	229/229	235/235	187/187	157/157	164/192	199/199	268/268	88/118	134/134	128/128	190/190	175/175	230/230	182/182	194/194	260/260	201/211	199/199	173/173	100/100	252/234	130/130	150/150	181/181	202/196	?/?	128/128
216	213/213	194/194	204/204	173/173	141/141	164/164	341/341	119/119	172/172	132/132	196/196	176/176	177/177	124/124	108/130	221/221	186/186	284/284	178/178	249/249	144/144	163/163	237/237	233/233	189/189	157/163	164/192	195/195	?/?	90/90	136/136	148/148	190/190	175/175	206/206	178/178	178/178	234/234	201/201	187/187	173/173	104/104	234/234	140/140	148/148	181/181	202/196	142/142	132/132
217	219/219	198/198	204/204	173/173	129/129	166/166	337/337	119/119	158/158	124/124	196/196	136/136	177/177	122/122	110/128	219/219	162/162	280/280	178/178	249/249	144/144	161/161	229/229	231/231	189/189	157/157	162/188	193/197	260/260	88/92	134/134	138/138	202/202	175/175	248/248	180/180	176/176	252/252	211/211	187/187	173/173	100/100	244/234	130/140	148/148	143/143	199/193	106/106	124/124
218	213/213	198/198	234/234	173/173	129/129	166/166	343/343	119/119	160/160	124/124	196/196	138/138	173/173	116/116	110/130	223/223	160/160	?/?	178/178	249/249	144/144	163/163	237/237	231/231	191/191	157/157	164/188	195/195	254/254	94/94	136/136	156/130	190/190	175/175	236/236	180/180	178/178	252/252	211/211	193/193	173/173	102/102	234/234	128/128	148/148	181/181	199/193	136/136	136/136
219	210/210	192/192	198/198	173/173	141/141	162/162	339/339	119/119	160/160	116/116	196/196	?/?	175/175	114/114	110/130	223/223	156/156	284/284	178/178	249/249	144/144	163/163	235/235	231/231	189/189	157/157	180/188	193/193	270/270	90/90	142/142	130/130	190/190	175/175	238/238	182/182	178/178	252/252	201/213	187/187	173/173	100/122	234/234	114/122	148/148	181/181	199/193	112/112	124/124
220	213/213	192/192	204/204	173/173	145/145	172/172	339/339	119/119	160/160	124/124	196/196	?/?	175/175	114/114	110/130	215/215	160/160	284/284	178/178	249/249	150/150	163/163	231/231	231/231	185/185	157/157	164/180	195/195	272/272	92/92	136/136	152/128	190/190	175/175	238/238	180/180	172/172	252/252	201/201	189/189	173/173	102/102	234/234	?/?	150/150	181/181	199/193	142/142	124/124
221	213/213	196/196	236/236	173/173	145/145	164/164	343/343	119/119	160/160	126/126	196/196	138/138	175/175	116/116	110/130	?/?	192/192	274/274	178/178	249/249	144/144	163/163	239/239	231/231	185/185	157/157	162/180	195/195	260/260	92/92	130/130	128/128	190/190	175/175	238/238	180/180	176/176	252/252	211/211	187/187	173/173	98/114	234/234	110/110	146/146	181/181	199/193	142/142	132/132
222	213/213	192/192	204/236	173/173	145/145	166/166	343/343	119/119	160/160	126/126	196/196	138/138	175/175	116/116	?/?	213/213	160/160	274/274	166/166	237/237	144/144	163/163	229/229	231/231	189/189	157/157	156/192	205/205	252/252	86/86	136/136	?/?	210/210	175/175	236/236	?/?	178/178	252/252	213/213	189/189	173/173	98/98	?/?	130/130	148/148	181/181	199/193	136/136	132/132
223	228/228	196/196	206/206	173/173	147/147	164/164	341/341	119/119	160/160	130/130	196/196	136/136	173/173	112/112	110/130	223/223	164/164	?/?	178/178	?/?	144/144	163/163	235/235	231/231	185/185	157/157	164/188	195/195	260/260	94/94	136/136	130/130	204/204	175/175	240/240	182/182	178/178	252/252	213/213	187/187	173/173	102/102	234/234	128/128	156/156	155/155	199/193	106/106	136/136
224	222/222	198/198	204/204	173/173	145/145	164/164	339/339	117/117	158/158	124/124	196/196	138/138	173/173	112/112	110/138	223/223	160/160	286/286	178/178	249/249	144/144	163/163	229/229	229/229	189/189	159/159	166/180	197/197	258/258	90/118	138/138	146/130	188/188	175/175	238/238	182/182	176/176	?/?	201/213	193/193	173/173	100/100	216/216	130/130	146/146	179/179	199/193	?/?	132/158
225	213/213	198/198	204/204	173/173	145/145	162/162	341/341	117/117	160/160	124/124	196/196	138/138	173/173	112/112	110/126	215/215	156/156	?/?	178/178	249/249	144/144	163/163	235/235	231/231	185/185	157/159	164/192	193/193	256/256	94/94	144/144	154/130	190/190	175/175	212/212	180/180	178/178	252/252	211/211	187/187	173/173	98/104	234/234	128/128	148/148	147/147	199/193	133/133	132/132
226	222/222	196/196	204/204	170/170	145/145	164/164	335/335	123/123	158/158	124/124	196/196	136/136	173/173	116/116	110/130	221/221	160/160	266/266	178/178	249/249	144/144	161/161	233/233	233/233	183/183	159/159	162/188	197/197	?/?	96/96	142/142	?/?	202/202	?/?	234/234	182/182	180/180	252/252	203/203	189/189	173/173	98/106	234/234	128/128	148/148	181/181	199/193	118/118	136/136
227	213/213	198/198	204/204	173/173	139/139	166/166	343/343	119/119	174/174	126/126	196/196	138/138	175/175	114/114	110/130	215/215	160/160	284/284	178/178	249/249	144/144	161/161	233/233	231/231	185/185	159/159	164/188	195/195	262/262	94/94	136/136	126/126	208/208	175/175	192/192	180/180	176/176	252/252	211/211	183/183	173/173	100/122	234/234	128/128	148/148	177/177	199/193	100/130	120/130
228	213/213	198/198	204/204	173/173	141/141	166/166	323/323	119/119	158/158	132/132	196/196	138/138	173/173	114/114	110/130	215/215	158/158	284/284	178/178	249/249	144/144	163/163	235/235	231/231	187/187	159/159	164/188	195/195	266/266	86/86	136/136	152/152	204/204	175/175	234/234	180/180	180/180	252/252	201/211	185/185	173/173	100/108	234/234	128/128	148/148	149/149	199/193	103/103	130/130
229	213/213	194/194	210/210	173/173	143/143	164/164	331/331	119/119	160/160	128/128	196/196	136/136	173/173	114/114	110/130	219/219	156/156	302/302	166/166	237/237	144/144	163/163	227/227	229/229	185/185	157/157	168/180	191/191	258/258	94/94	142/142	128/128	190/190	175/175	230/230	180/180	176/176	264/264	211/211	189/189	173/173	104/104	234/234	128/128	148/148	155/155	199/193	139/139	128/128
230	213/213	194/194	204/204	173/173	145/145	164/164	339/339	119/119	160/160	124/124	196/196	138/138	173/173	114/114	?/?	215/215	156/156	284/284	178/178	249/249	150/150	163/163	229/229	231/231	185/185	159/159	164/188	193/193	262/262	96/96	136/136	124/124	190/190	175/175	232/232	?/?	176/176	?/?	211/211	189/189	187/187	100/100	234/234	?/?	150/150	179/179	?/?	136/136	134/134
231	219/219	198/198	204/204	173/173	127/127	166/166	341/341	119/119	158/158	130/130	196/196	136/136	177/177	110/110	106/126	?/?	170/170	274/274	178/178	?/?	144/144	163/163	229/229	231/231	189/189	159/159	162/192	199/199	262/262	86/86	136/136	156/156	190/190	175/175	230/230	182/182	?/?	266/266	205/211	177/177	169/169	98/98	222/234	128/128	146/146	161/161	196/190	136/136	132/132
232	213/213	198/204	204/204	173/173	129/129	164/164	341/341	119/119	160/160	132/132	196/196	136/136	173/173	112/112	106/130	195/195	160/160	284/284	178/178	249/249	144/144	163/163	235/235	?/?	189/189	157/157	164/186	195/195	258/258	90/92	136/136	142/132	190/202	175/175	234/234	180/180	178/178	252/252	201/211	181/181	173/173	98/110	214/234	120/120	148/148	181/181	199/196	100/100	128/128
233	216/216	222/222	204/204	173/173	131/131	164/164	299/299	119/119	196/196	122/122	196/196	136/136	177/177	122/122	106/106	213/213	160/160	298/298	166/166	237/237	144/144	161/161	229/229	231/231	187/187	157/157	164/192	193/193	252/252	88/88	136/136	500/500	190/190	175/175	202/202	?/?	178/178	270/270	201/213	171/171	173/173	98/98	234/234	112/112	146/146	183/183	199/193	109/109	124/136
234	222/222	194/214	204/204	173/173	143/143	166/166	339/339	119/119	160/160	128/128	196/196	136/136	173/173	114/114	110/120	223/223	198/198	286/294	172/172	249/249	144/144	163/163	231/231	231/231	187/187	157/157	164/188	195/195	262/262	92/92	132/132	500/500	190/190	173/173	240/240	182/182	176/176	236/236	201/201	185/185	173/173	88/102	234/234	128/128	146/146	181/181	199/193	142/142	136/136
235	222/222	188/208	204/204	173/173	145/145	162/162	337/337	119/119	160/160	124/124	196/196	136/136	175/175	112/112	112/128	215/215	160/160	286/286	178/178	249/249	144/144	163/163	231/231	221/221	185/185	157/157	164/188	193/193	262/262	94/94	134/134	132/132	190/190	175/175	240/240	188/188	180/180	258/258	211/211	187/187	173/173	102/102	234/234	120/128	156/156	155/155	199/193	142/142	134/134
236	222/222	?/?	204/204	173/173	129/129	166/166	337/337	119/119	160/160	124/124	196/196	136/136	175/175	112/112	108/124	211/211	160/160	286/286	178/178	249/249	144/144	163/163	231/231	233/233	187/187	157/157	164/188	195/195	256/256	88/88	142/142	132/132	190/190	175/175	236/236	182/182	180/180	246/246	211/211	195/195	173/173	98/106	234/234	140/140	154/154	153/153	199/193	142/142	140/140
237	222/222	?/?	206/206	173/173	143/143	170/170	335/335	119/119	160/160	146/146	196/196	136/136	175/175	112/112	110/124	209/209	160/160	286/286	178/178	249/249	144/144	163/163	231/231	231/231	193/193	157/157	168/188	195/195	256/256	88/88	142/142	134/134	190/190	?/?	238/238	182/182	180/180	256/256	211/211	187/187	173/173	102/102	256/234	?/?	148/148	151/151	199/193	133/133	132/132
238	222/222	?/?	204/204	173/173	145/145	166/166	337/337	119/119	160/160	148/148	196/196	180/182	175/175	112/112	110/126	219/219	?/?	?/?	?/?	?/?	144/144	163/163	231/231	231/231	189/189	157/157	168/188	195/195	254/254	90/90	128/128	134/134	190/190	175/175	242/242	182/182	176/176	264/264	201/201	185/185	173/173	106/106	234/234	128/128	150/150	181/181	199/193	148/148	134/134
239	222/222	194/216	208/208	173/173	127/127	162/162	341/341	123/123	158/158	132/132	196/196	136/136	177/177	116/116	96/128	219/219	158/158	284/284	178/178	247/247	144/144	163/163	229/229	?/?	187/187	157/157	168/192	201/201	268/268	100/100	138/138	138/138	190/190	177/177	236/236	180/180	178/178	264/264	211/211	187/187	173/173	100/100	234/234	122/122	148/148	183/183	199/205	100/136	124/124
240	213/213	198/198	204/204	173/173	129/129	162/162	335/335	119/119	172/172	132/132	196/196	136/136	173/173	114/114	110/128	219/219	160/160	284/284	178/178	249/249	144/144	163/163	229/229	231/231	189/189	157/157	170/188	195/197	260/260	94/94	138/138	148/130	190/190	175/175	234/234	180/180	172/172	258/258	201/211	185/185	173/173	98/104	234/234	112/112	148/148	153/153	196/190	100/136	116/116
241	213/213	198/198	204/204	173/173	127/127	166/166	341/341	119/121	158/158	126/126	196/196	134/146	177/177	114/142	110/128	221/221	160/160	274/274	178/178	249/249	144/144	163/163	229/229	229/229	189/189	157/157	164/180	193/193	256/256	94/94	140/140	138/138	190/190	175/175	206/230	182/182	194/194	264/264	201/201	181/181	173/173	108/108	222/234	122/140	148/148	181/181	199/193	139/139	122/122
242	222/222	198/208	220/220	?/?	143/143	?/?	341/341	119/119	188/188	130/130	196/196	136/136	175/175	114/114	110/110	219/219	190/190	284/284	178/178	249/249	144/144	163/163	229/229	229/229	189/189	157/157	170/192	193/197	256/256	96/96	134/134	124/124	190/190	175/175	248/248	182/182	176/176	258/264	201/201	189/189	173/173	100/100	222/234	120/138	148/148	153/153	199/193	121/121	128/128
243	219/219	204/204	204/204	170/170	129/129	166/166	349/349	119/119	158/158	128/128	198/198	?/?	177/177	112/112	110/120	221/221	?/?	272/272	178/178	249/249	144/144	163/163	231/231	229/229	191/191	159/159	164/192	193/193	258/258	86/86	130/130	148/148	190/190	175/175	200/200	176/176	174/174	240/240	205/205	199/199	173/173	100/100	220/220	122/122	148/148	179/179	199/193	100/130	130/130
244	225/225	204/204	204/204	170/170	131/131	166/166	343/343	119/119	158/158	132/132	196/196	136/136	177/177	114/114	110/128	215/221	160/160	290/290	178/178	249/249	144/144	163/163	231/231	229/229	187/187	159/169	166/192	193/197	256/256	86/94	138/138	500/500	190/190	175/175	206/206	182/182	?/?	252/252	201/205	185/185	173/173	100/108	226/234	152/152	148/148	181/181	199/193	142/142	124/124
245	219/219	208/208	204/204	173/173	131/131	168/168	339/339	119/119	186/186	126/126	196/196	136/136	177/177	114/114	106/106	209/215	172/172	272/272	178/178	249/249	144/144	163/163	235/235	229/229	189/189	157/157	164/186	197/197	252/252	96/96	136/136	152/152	188/188	175/175	212/212	176/176	178/178	270/270	205/205	185/185	173/173	100/100	234/234	130/154	148/148	181/181	199/193	133/133	122/136
246	228/228	208/208	204/204	173/173	133/133	166/166	299/299	121/121	158/158	132/132	196/196	?/?	177/177	114/114	110/126	219/219	186/186	270/270	178/178	249/249	144/144	161/161	235/235	229/229	189/189	157/157	164/180	197/197	256/256	92/92	140/140	500/500	190/190	175/175	206/206	180/180	172/172	270/270	201/201	185/185	173/173	100/100	234/234	142/142	148/148	181/181	199/193	139/139	122/122
247	222/222	198/198	204/204	170/170	131/131	162/162	299/299	117/117	158/158	124/124	196/196	192/192	177/177	114/142	110/128	219/219	156/156	284/284	178/178	249/249	150/150	163/163	229/229	231/231	189/189	157/157	164/192	?/?	256/256	86/96	136/136	150/150	190/190	175/175	230/230	182/182	194/194	266/266	201/211	199/199	173/173	102/102	234/234	140/140	148/148	181/181	199/193	133/133	132/132
248	222/222	202/202	204/204	170/170	127/127	164/164	343/343	117/119	156/156	132/132	198/198	134/134	177/177	110/110	110/128	219/219	158/158	290/290	178/178	249/249	144/144	163/163	233/233	231/231	187/187	157/161	164/192	193/197	260/260	86/90	138/138	142/142	196/196	175/175	200/234	182/182	176/176	230/230	201/201	179/179	173/173	102/102	234/234	154/154	152/152	155/155	199/193	142/142	122/130
249	222/222	198/198	?/?	173/173	143/143	168/168	299/299	?/?	188/188	132/132	196/196	142/142	177/177	106/120	112/128	207/219	156/156	274/274	178/178	249/249	144/144	163/163	231/231	229/229	185/185	157/157	164/192	?/?	258/258	?/?	134/134	140/140	196/196	175/175	238/238	182/182	176/176	256/264	201/201	169/169	173/173	102/102	228/234	130/130	146/146	181/181	199/193	112/112	124/130
250	213/213	196/196	236/236	173/173	147/147	166/166	335/335	119/119	160/160	140/140	196/196	138/138	173/173	112/112	110/130	221/221	166/166	276/276	178/178	249/249	144/144	163/163	235/235	231/231	185/185	157/157	164/188	195/195	260/260	90/90	130/130	128/128	190/190	175/175	244/244	180/180	178/178	252/252	201/201	187/187	173/173	98/106	234/234	128/128	146/146	181/181	?/?	142/142	136/136
[truncated: 463 more columns]

## Sheet: maize-SNP
Sample Code	MC0001	MC0002	MC0003	MC0004	MC0005	MC0006	MC0007	MC0008	MC0009	MC0010	MC0011	MC0012	MC0013	MC0014	MC0015	MC0016	MC0017	MC0018	MC0019	MC0020	MC0021	MC0022	MC0023	MC0024	MC0025	MC0026	MC0027	MC0028	MC0029	MC0030	MC0031	MC0032	MC0033	MC0034	MC0035	MC0036	MC0037	MC0038	MC0039	MC0040	MC0041	MC0042	MC0043	MC0044	MC0045	MC0046	MC0047	MC0048	MC0049
N01	GG	AA	AG	AG	AC	AG	AG	AC	AG	AC	GG	AG	AA	AA	AG	AG	AA	AA	GG	AA	GG	AC	AT	AG	AG	GG	AG	AA	GG	GG	AC	AG	AG	GG	GG	GG	CC	AA	GG	AC	AG	AA	AC	AA	CC	AG	AG	AC	AA
N02	GG	AA	AG	AG	AC	AG	AG	AC	AG	AC	GG	AG	AA	AA	AG	AG	AA	AA	GG	AA	GG	AC	AT	AG	AG	GG	AG	AA	GG	GG	AC	AG	AG	GG	GG	GG	CC	AA	GG	AC	AG	AA	AC	AA	CC	AG	AG	AC	AA
N03	GG	AA	GG	GG	AC	AG	AG	AC	GG	AA	AG	AG	AG	AA	AG	AG	AA	AG	GG	AA	GG	AC	AT	AG	GG	AG	AG	GG	AA	AA	AC	GG	AG	--	AG	AG	AC	AG	AG	--	GG	AG	CC	AG	AC	GG	AG	AA	AG
N04	GG	AA	GG	GG	AC	AG	AG	AC	GG	AA	AG	AG	AG	AA	AG	AG	AA	AG	GG	AA	GG	AC	AT	AG	GG	AG	AG	GG	AA	AA	AC	GG	AG	AG	AG	AG	AC	AG	AG	CC	GG	AG	CC	AG	AC	GG	AG	AA	AG
N05	AA	AC	AG	AG	AC	AG	GG	AC	AG	AC	AG	AG	--	GG	--	GG	AA	AG	GG	--	AG	CC	AA	--	GG	GG	AG	AG	AG	AG	AA	AG	GG	--	AG	AA	AC	AA	AG	AC	AA	AG	CC	AA	AC	AG	AG	AA	AA
N06	AG	CC	AA	GG	CC	AA	AG	CC	AG	CC	AA	AG	AG	AG	--	GG	AG	AA	AG	--	--	AC	AA	AG	GG	AG	AG	AA	AA	AG	AA	AG	GG	AG	AG	--	AC	--	GG	--	AA	AG	CC	AG	AC	--	GG	AC	AA
N07	AG	AC	GG	GG	AC	AG	AA	AA	GG	AC	AG	AG	AG	AA	AA	AA	AG	AG	AA	AG	GG	AA	AT	GG	AG	GG	AG	AA	AG	AG	AA	AG	GG	GG	AG	GG	AC	AG	AG	AC	AA	AG	CC	AG	AC	GG	AA	AA	AA
N08	AA	CC	AG	GG	AC	AA	AG	AA	AG	CC	AA	GG	GG	AG	AA	AG	GG	AA	AG	AG	AG	AA	AT	AG	AG	AG	AA	AA	AA	AG	AA	AA	GG	GG	AG	AG	AC	AA	AG	CC	GG	AA	AC	AA	CC	AG	AG	AC	GG
N09	AG	AC	AG	GG	CC	AA	GG	CC	AG	AC	AA	GG	AG	AA	GG	GG	AA	AG	AG	AG	GG	--	AA	--	GG	AA	AA	AG	AA	AG	AA	AG	GG	AA	AG	AG	--	AG	AA	AC	AG	AA	AC	AA	AC	AG	GG	AC	AA
N10	AG	AA	GG	AG	CC	AA	GG	CC	AG	AC	AA	GG	AG	AA	GG	GG	AA	AG	AG	AG	GG	AC	AA	AG	GG	AG	AG	GG	AG	AA	AA	GG	GG	AA	AG	AG	AC	AA	AG	CC	GG	AG	CC	AG	AC	GG	AG	AA	AG
N11	AG	AC	AG	AG	AA	GG	AG	AC	AG	AC	GG	AG	AG	AA	AA	AG	AG	AA	GG	AA	AG	AC	TT	AG	AG	GG	GG	AG	AA	AA	AC	AG	AG	AG	AG	AG	AA	AG	AG	AA	GG	AG	AC	AG	AC	AG	GG	AC	AG
N12	AG	AC	AG	GG	AC	AA	AA	CC	GG	CC	AA	--	--	AG	AG	GG	AG	GG	GG	AA	GG	AC	AA	AA	AG	GG	AG	AG	AG	AA	AC	AG	AG	--	AG	AG	--	AG	GG	CC	AG	AG	AA	AA	CC	AG	AA	CC	AA
N13	AA	CC	AG	GG	AC	AG	AG	AC	AG	CC	--	--	AG	AA	AA	AG	AG	AG	AG	GG	AG	AA	TT	AG	GG	GG	AG	AA	AA	AG	AC	--	AG	GG	AG	GG	CC	AG	AG	AC	GG	AA	AC	AA	CC	GG	GG	--	AG
N14	AG	AA	GG	AA	AA	GG	AG	AC	AG	CC	AG	AA	AG	GG	AG	GG	AG	GG	GG	AG	GG	CC	AA	AG	GG	GG	AG	GG	GG	AG	AA	GG	GG	AG	AG	AG	AC	AA	GG	CC	AG	AG	AA	AA	CC	GG	AG	AC	AA
N15	AA	AC	GG	AG	AC	AG	AG	AA	AG	AC	AG	AG	AG	AG	AA	AG	AG	AG	AG	AA	GG	AC	AT	AG	GG	GG	AG	AG	AG	AA	--	GG	--	AA	AG	AG	AC	AG	AG	AC	AG	GG	CC	GG	--	GG	AA	AA	AA
N16	AG	--	AG	GG	CC	AA	AG	AC	AG	CC	AG	GG	AG	--	AG	AG	AG	AA	--	AG	--	--	AT	AG	GG	AG	AG	AA	AA	AG	AC	--	GG	--	AG	AG	--	--	AG	AC	AG	AA	CC	--	AC	AG	--	AC	AG
N17	AG	AC	AG	GG	CC	AG	GG	CC	AG	--	AG	GG	AG	AA	GG	GG	AA	AG	AG	AG	--	AA	AT	GG	GG	AG	AG	AG	AA	GG	AA	AA	GG	AG	GG	AG	AC	AA	AG	AC	AG	AA	AC	AA	AC	AG	GG	AC	AA
N18	AG	AA	GG	AG	AA	GG	AG	AA	GG	AC	GG	AA	AA	AG	AA	AG	AA	GG	AG	AG	GG	AC	AT	AA	GG	GG	GG	GG	AG	AA	AC	GG	AG	AG	AG	AA	AA	AA	AG	--	AG	GG	CC	AG	AC	GG	AA	AA	AA
N19	AG	AC	AG	AG	AA	GG	GG	AC	AA	AC	AG	AG	AG	AA	AA	AG	AG	AG	GG	AA	AG	AC	AT	AG	AG	GG	GG	AG	AA	AA	AC	AG	AG	AG	AG	AG	AA	AG	AG	AA	GG	AG	AC	AG	AC	AG	GG	AC	AG
N20	AG	AC	GG	GG	AC	AG	AA	AA	GG	AC	AG	AG	AG	AA	AA	AG	AG	AG	AA	AG	GG	AC	AA	AG	AA	GG	GG	AA	AG	AG	AA	AG	GG	GG	AG	GG	AC	AG	AG	AC	AG	AA	CC	AA	CC	GG	AG	AC	AG
N21	AA	CC	AA	AG	AC	AA	GG	CC	AG	CC	AG	GG	GG	AA	AA	GG	AG	AA	GG	AA	--	CC	TT	AG	GG	GG	AA	AG	--	GG	AC	AG	AG	GG	GG	AG	CC	AG	AG	AC	AA	AA	AC	AA	CC	AG	GG	AC	AA
N22	AA	CC	AG	AG	AA	AA	AG	CC	AG	CC	--	AG	AG	AA	AG	GG	AG	AA	AG	AG	AG	AA	AT	AG	AG	AG	AG	AG	AG	AG	AC	GG	AG	GG	GG	AA	CC	GG	GG	CC	AA	GG	CC	AA	CC	GG	GG	AA	AG
N23	AG	AC	GG	GG	AC	AG	AA	AA	GG	AC	AG	AG	AG	AA	AA	AA	AG	AG	AA	AG	GG	AA	AT	GG	AG	GG	AG	AA	AG	AG	AA	AG	GG	GG	AG	GG	AC	AG	AG	AC	AG	AA	CC	AA	CC	GG	AG	AC	AG
N24	AA	AC	AG	AG	AC	AG	AG	AC	AG	AC	AA	AG	AG	GG	AG	GG	AG	AG	GG	AG	--	CC	AA	AA	GG	GG	GG	AG	AG	AA	--	AG	GG	AG	AA	AG	AA	AA	AG	AC	AG	GG	CC	GG	AC	AG	AG	AC	AA
N25	GG	AC	AG	AG	AC	AG	AG	AC	AG	AC	GG	AG	AG	AA	AA	AG	AG	AG	AG	AG	AG	AC	AA	AG	AG	GG	GG	AA	AG	AG	AC	AG	AG	AG	AG	AG	AA	AG	AA	AC	AG	AG	CC	AG	AC	GG	AA	AA	AA
N26	AG	AC	AG	GG	CC	AA	GG	AC	AG	AC	AG	AG	AG	AA	AG	GG	GG	AG	GG	AA	AA	AC	AT	GG	AG	AG	AG	AA	AG	AG	AC	AG	GG	GG	GG	AG	CC	AA	AG	AA	AA	AA	CC	AA	CC	AA	GG	AC	AA
N27	GG	AA	GG	GG	AC	AG	AG	AA	GG	AA	AG	AA	AA	AA	AG	AG	AG	GG	AG	AG	AG	AA	AA	GG	AA	AG	GG	AA	AG	AG	AA	GG	GG	GG	GG	AG	AC	AG	AA	AA	AA	AA	CC	AA	CC	AG	AG	AA	AA
N28	AG	AC	AG	GG	AC	AG	AG	AC	AG	AC	GG	AA	AA	AG	AA	AG	AA	AA	GG	AA	AG	CC	AA	AA	AG	GG	AG	AG	AA	AG	AA	GG	AA	AA	AG	AG	CC	AG	AG	AC	AG	AG	AA	AG	AC	GG	GG	AA	AG
N29	AG	AC	AG	AG	AC	AG	GG	AC	AA	AC	AG	AA	AA	GG	AA	GG	AA	AG	GG	AG	GG	AC	AA	AG	GG	AG	AG	AG	AG	AG	AA	AG	GG	AG	AG	AA	AC	AG	AA	AC	AG	AG	CC	AG	AC	GG	AA	AA	AA
N30	AG	AC	AA	AA	AC	AG	GG	AC	GG	CC	AG	AA	AA	AG	GG	GG	AG	GG	GG	GG	GG	CC	AT	AG	AG	AG	AG	AG	AA	AG	AC	--	AG	AA	GG	AA	AA	AG	AG	AC	AG	AG	AC	AG	AC	GG	AG	--	AG
N31	AG	CC	AA	AG	AC	AG	GG	AC	GG	AC	AG	GG	AG	GG	AG	GG	AG	AG	GG	AA	AA	CC	AA	AG	AG	GG	AG	AA	AA	GG	AA	AA	AG	GG	GG	AA	AC	AA	AG	AC	AG	AG	AC	AA	AC	AG	AG	AA	AG
N32	GG	AA	AG	AG	AC	GG	AG	AC	AG	CC	AG	AG	GG	AG	GG	GG	AG	GG	GG	GG	GG	CC	AA	AG	AA	GG	AG	AG	AG	AG	AA	GG	AG	AG	AA	AG	AA	AA	AG	AC	AG	GG	AC	AG	AC	AG	GG	AC	AG
N33	AG	CC	AA	AG	AC	AG	GG	CC	AG	AA	GG	AG	AG	AA	AA	GG	AG	AG	AG	AG	AA	AC	AT	AA	GG	AG	AG	AA	AG	AA	AC	AG	GG	AG	GG	AG	AC	AG	AG	--	AA	AG	CC	AA	CC	AG	AG	AA	GG
N34	GG	AA	AA	AA	CC	AG	GG	AC	GG	CC	AA	AG	AG	AA	GG	GG	GG	GG	GG	AG	GG	AC	AA	GG	AG	AG	AG	AA	AG	AG	AA	GG	GG	AA	GG	GG	AC	AA	GG	AA	AG	AA	AC	AA	CC	AA	GG	AA	AG
N35	GG	AA	AA	AA	CC	AA	AG	CC	AG	AA	AG	GG	GG	AG	AG	GG	GG	AG	GG	AG	AG	AC	AT	GG	GG	AA	AG	AA	AG	AA	AA	GG	AG	GG	GG	GG	CC	GG	GG	AA	AA	GG	CC	GG	AC	AG	GG	AA	AA
N36	GG	AC	AA	AA	AC	AA	GG	AC	GG	CC	AA	AG	AG	AA	GG	GG	GG	GG	GG	AG	GG	AC	AA	GG	AG	AG	AG	AA	AG	AG	AA	GG	GG	AA	AG	GG	CC	AA	GG	AC	AG	AA	AC	AA	CC	AG	AG	AC	AA
N37	GG	AA	AG	AG	CC	AG	AG	CC	AG	AC	AA	AG	AG	AG	GG	GG	GG	GG	GG	AG	GG	AA	AT	GG	GG	AA	AG	AA	AA	AG	AA	AG	GG	GG	GG	GG	AA	AA	GG	CC	AA	GG	CC	GG	AA	GG	GG	AA	AG
N38	GG	AC	AG	AA	CC	AA	AG	AC	AG	CC	AG	GG	GG	AA	AA	AG	AG	GG	AA	GG	AG	AA	AT	AG	AA	GG	AG	AA	AG	--	AC	--	--	GG	AA	GG	CC	AG	AG	AC	AG	AA	CC	AA	AC	GG	GG	AA	AA
N39	GG	AC	AA	GG	AC	AG	GG	CC	AA	AC	GG	AG	AG	AA	GG	GG	AG	AG	AA	AG	GG	AA	AT	AG	GG	AG	AG	AG	AG	AA	AC	AA	GG	AG	AG	AG	CC	AA	AG	AC	AG	AA	AC	AA	AC	AG	AG	CC	AG
N40	GG	AA	AG	--	CC	AG	AG	AC	AA	CC	GG	GG	GG	AA	AA	AG	AG	GG	AA	GG	AG	AA	AT	AA	AA	GG	AG	AA	AG	AG	AC	AG	AG	AG	AG	GG	CC	AA	AG	CC	AG	AG	CC	AG	AA	GG	GG	AA	AG
N41	GG	AA	GG	GG	CC	AA	GG	CC	GG	AA	AA	GG	GG	AA	GG	GG	AA	GG	GG	AA	GG	AA	AA	GG	GG	AA	AA	GG	AA	AA	AA	GG	GG	AA	GG	GG	CC	GG	GG	AA	AA	GG	CC	GG	AA	GG	AA	AA	AA
N42	GG	AA	GG	GG	AA	GG	AA	AA	GG	AA	GG	AA	AA	AA	AA	AA	AA	GG	AA	GG	GG	AA	AA	GG	AA	GG	GG	AA	GG	GG	AA	GG	GG	GG	GG	GG	AA	GG	AA	AA	AA	AA	CC	AA	CC	GG	AA	AA	AA
N43	GG	CC	AA	AA	CC	AA	GG	CC	AA	CC	GG	GG	GG	AA	AA	GG	GG	AA	GG	AA	AA	CC	AA	AA	GG	GG	GG	AA	AA	AA	CC	AA	AA	AA	AA	AG	AA	AG	AA	AC	AG	AG	CC	AG	AC	GG	AA	AA	AA
N44	AA	CC	AA	GG	CC	AA	AA	CC	GG	CC	AA	GG	GG	GG	GG	GG	GG	AA	AA	GG	GG	CC	AA	AA	AG	GG	GG	AG	AA	AG	AA	AG	AG	AG	AG	GG	AC	AG	GG	AA	AA	GG	CC	GG	CC	AA	GG	CC	AA
N45	AG	AA	GG	AG	AA	GG	AG	AA	GG	AA	GG	AA	AA	AA	AA	AA	AA	GG	GG	AA	GG	CC	AA	AA	GG	GG	GG	GG	GG	AA	AA	GG	GG	AA	AA	AA	AA	AA	AA	CC	GG	GG	CC	GG	AA	GG	AA	AA	AA
N46	GG	AA	AA	AA	CC	AA	GG	CC	AA	CC	GG	GG	AA	AA	GG	GG	AA	AA	GG	AA	GG	AA	TT	GG	GG	GG	AA	--	GG	GG	CC	AA	GG	GG	GG	GG	CC	AA	GG	AA	AA	AA	CC	AA	CC	AA	GG	CC	AA
N47	GG	AA	GG	GG	AA	GG	AA	AA	GG	AA	GG	AA	AA	AA	AA	AA	AA	AA	GG	AA	GG	CC	AA	AA	AA	GG	GG	AA	GG	GG	AA	GG	AA	GG	GG	GG	CC	AA	GG	CC	GG	AA	AA	AA	CC	GG	AA	AA	AA
N48	GG	AA	GG	GG	AA	GG	AA	AA	GG	AA	GG	AA	AA	GG	AA	GG	AA	GG	GG	AA	GG	CC	AT	AA	GG	GG	GG	GG	AG	AA	AC	GG	AG	AA	AA	AA	AA	AA	AA	CC	GG	GG	CC	GG	AA	GG	AA	AA	AA
N49	GG	AA	GG	GG	CC	AA	GG	CC	GG	AA	AA	GG	GG	AA	GG	GG	AA	GG	GG	AA	GG	AA	AA	GG	GG	AA	AA	GG	AA	AA	AA	GG	GG	GG	GG	GG	CC	GG	GG	AA	GG	AA	CC	AA	CC	GG	GG	AA	GG
N50	AA	CC	AA	GG	CC	AA	GG	CC	GG	CC	GG	GG	AA	GG	AA	GG	AA	AA	GG	AA	AA	CC	AA	AA	GG	GG	AA	AA	AA	GG	AA	AA	GG	GG	GG	AA	CC	AA	AA	AA	AA	AA	CC	AA	AA	AA	AG	AA	AA
N51	AA	AA	GG	AA	AA	GG	GG	AA	AA	AA	AA	AA	AA	GG	AA	GG	AA	GG	GG	AA	GG	CC	AA	AA	GG	GG	GG	GG	GG	AA	AA	GG	GG	GG	AA	AA	AA	AA	GG	CC	AA	GG	--	AA	CC	GG	AA	AA	AA
N52	AA	CC	AA	GG	CC	AA	AA	CC	GG	CC	AA	GG	GG	GG	GG	GG	GG	AA	GG	GG	GG	CC	AA	AA	GG	GG	GG	AA	AA	AA	AA	GG	GG	GG	AA	GG	AA	AA	GG	AA	AA	GG	CC	GG	CC	AA	GG	CC	AA
N53	AA	CC	GG	GG	CC	AA	AA	AA	GG	CC	AA	GG	GG	AA	AA	AA	GG	AA	AA	AA	GG	AA	TT	GG	GG	GG	AA	AA	AA	AA	AA	AA	GG	GG	AA	GG	CC	AA	GG	CC	AA	GG	CC	GG	AA	GG	AA	AA	AA
N54	AA	CC	GG	GG	CC	AA	AA	AA	GG	CC	AA	GG	GG	AA	AA	AA	GG	AA	AA	AA	GG	AA	TT	AA	GG	GG	GG	AA	AA	AA	CC	AA	GG	AG	AG	GG	CC	AA	AG	CC	GG	AA	CC	AA	CC	GG	GG	CC	GG
N55	GG	AA	GG	GG	CC	AA	GG	CC	GG	AA	AA	GG	GG	AA	GG	GG	AA	GG	GG	AA	GG	AA	AA	GG	GG	AA	AA	GG	AA	AA	AA	GG	GG	AA	AA	AA	CC	GG	AA	CC	GG	AA	AA	AA	CC	GG	GG	CC	AA
N56	GG	AC	AG	GG	CC	AA	GG	CC	AG	--	AA	GG	--	AA	GG	GG	AA	--	AG	AG	GG	AA	AA	GG	GG	AA	AA	AG	AA	AG	AA	AG	GG	AA	AG	AG	CC	AG	AA	--	--	AA	AC	AA	--	--	GG	AC	AA
N57	AA	AA	GG	AA	AA	GG	GG	CC	AA	CC	AA	GG	AA	AA	GG	GG	AA	AA	AA	GG	GG	CC	AA	AA	GG	GG	GG	GG	GG	AA	AA	GG	GG	AA	AA	AA	AA	AA	AA	CC	GG	GG	CC	GG	AA	GG	AA	AA	AA
N58	GG	AA	GG	GG	CC	AA	GG	CC	GG	AA	AA	GG	GG	AA	GG	GG	AA	GG	GG	AA	GG	AA	AA	GG	GG	AA	AA	GG	AA	AA	AA	GG	GG	AG	GG	GG	CC	AG	GG	AC	GG	AA	CC	AA	CC	GG	GG	AA	GG
N59	AA	AA	GG	AA	AA	GG	AA	AA	GG	AA	GG	AA	AA	AA	AA	AA	AA	AA	GG	AA	GG	CC	TT	AA	GG	GG	GG	GG	AA	AA	CC	GG	AA	AA	GG	AA	AA	GG	AA	AA	GG	AA	AA	AA	CC	GG	GG	CC	GG
N60	GG	CC	AA	GG	AA	GG	GG	CC	AA	CC	GG	GG	GG	AA	AA	GG	GG	AA	GG	AA	AA	AA	TT	GG	AA	GG	GG	AA	AA	AA	AA	AA	GG	GG	AA	GG	AA	AA	GG	AA	GG	GG	CC	GG	AA	AA	GG	AA	AA
N61	GG	AA	GG	GG	AA	AA	AA	CC	GG	CC	AA	GG	AA	AA	GG	GG	GG	GG	GG	AA	GG	AA	AA	AA	AA	GG	AA	AA	AA	AA	AA	GG	AA	AA	AA	GG	CC	AA	GG	CC	GG	AA	AA	AA	CC	GG	AA	CC	AA
N62	AA	CC	AA	GG	CC	AA	AA	CC	GG	CC	AA	AG	AG	GG	AA	GG	AA	GG	GG	AA	GG	CC	AA	AA	GG	GG	GG	AG	AA	AA	AA	AA	GG	AG	AG	AA	AC	AG	GG	CC	AA	GG	AA	AA	CC	AA	AA	CC	AA
N63	AA	CC	AA	GG	AA	GG	GG	CC	AA	CC	AA	GG	AA	AA	AA	GG	AA	AA	GG	GG	AA	AA	TT	AA	GG	GG	GG	AA	AA	GG	CC	AA	AA	GG	GG	GG	CC	GG	AA	AA	GG	AA	AA	AA	CC	GG	GG	CC	AA
N64	AA	CC	GG	GG	CC	AA	AA	AA	GG	CC	AA	GG	GG	AA	AA	AA	GG	GG	AA	GG	GG	AA	TT	GG	GG	GG	AA	AA	AA	AA	AA	GG	GG	GG	AA	GG	CC	AA	GG	CC	GG	AA	CC	AA	CC	GG	GG	CC	GG
N65	AA	AA	GG	--	AA	GG	--	AA	GG	AC	GG	AA	AA	--	AA	AG	AA	AG	GG	AA	GG	CC	AT	AA	GG	GG	GG	GG	AG	AA	AC	GG	--	AG	AA	AA	AA	AA	AG	CC	AA	GG	--	AA	CC	GG	AA	AA	AA
N66	AG	AC	GG	GG	AC	AG	AA	AA	GG	AC	AG	AG	AG	AA	AA	AA	AG	AA	AG	AA	GG	AC	TT	AA	GG	GG	GG	AG	AA	AA	CC	AG	AG	AA	GG	GG	CC	AA	GG	CC	GG	AA	CC	AA	CC	GG	GG	CC	GG
N67	GG	CC	AA	GG	CC	AA	GG	CC	AA	CC	AA	GG	AA	AA	GG	GG	AA	AA	AA	GG	GG	AA	AA	GG	GG	AA	AA	AA	AA	GG	AA	AA	GG	GG	GG	AA	CC	AA	AA	AA	AA	AA	CC	AA	AA	AA	GG	AA	AA
N68	AA	CC	AA	GG	CC	AA	GG	CC	AA	CC	GG	GG	GG	AA	AA	GG	GG	GG	AA	AA	GG	AA	AA	AA	AA	GG	GG	AA	GG	AA	CC	AA	GG	GG	GG	GG	--	GG	GG	CC	AA	AA	CC	AA	CC	AA	AA	AA	GG
N69	GG	AA	GG	GG	AA	GG	AA	AA	GG	AA	GG	AA	AA	AA	AA	AA	AA	GG	AA	GG	GG	AA	TT	AA	GG	GG	GG	GG	AA	AA	CC	GG	AA	AA	GG	AA	AA	AA	AA	CC	GG	GG	CC	GG	AA	GG	AA	AA	AA
N70	AA	AA	GG	AA	AA	GG	GG	AA	AA	AA	AA	AA	AA	AA	AA	AA	AA	GG	GG	AA	GG	CC	AA	AA	GG	GG	GG	GG	AA	AA	CC	GG	AA	AA	GG	AA	AA	GG	AA	AA	GG	AA	AA	AA	CC	GG	GG	CC	GG
N71	AA	CC	AA	--	--	AA	GG	CC	--	CC	AG	GG	GG	AA	AA	GG	AG	AA	GG	AA	AA	CC	TT	AG	GG	GG	AA	--	AA	GG	--	AG	--	GG	GG	--	CC	--	--	--	AA	AA	--	AA	CC	--	GG	--	AA
N72	AA	CC	AA	GG	CC	AA	GG	CC	AA	CC	GG	GG	GG	AA	AA	GG	GG	AA	GG	AA	AG	AC	TT	GG	GG	GG	AA	GG	AG	GG	CC	AA	GG	GG	GG	GG	CC	AA	GG	AA	AA	AA	CC	AA	CC	AA	GG	CC	AA
N73	AA	CC	GG	GG	CC	AA	AA	AA	GG	CC	AA	GG	GG	AA	AA	AA	GG	AA	AA	AA	GG	AA	TT	GG	GG	GG	AA	AA	AA	AA	AA	AA	GG	GG	AA	GG	CC	AA	GG	CC	GG	AA	CC	AA	CC	GG	GG	CC	GG
N74	GG	AA	GG	GG	CC	AA	GG	AA	GG	AA	AA	AA	AA	AA	GG	GG	GG	GG	GG	AA	AA	AA	AA	GG	AA	AA	GG	AA	AA	AA	AA	GG	GG	GG	GG	AA	CC	AA	AA	AA	AA	AA	CC	AA	CC	AA	GG	AA	AA
N75	AA	CC	AA	GG	CC	AA	GG	CC	AA	CC	GG	GG	GG	AA	AA	GG	GG	AA	GG	AA	AA	CC	TT	GG	GG	GG	AA	--	GG	GG	CC	AA	GG	GG	GG	GG	CC	AA	GG	AA	AA	AA	CC	AA	CC	AA	GG	CC	AA
N76	AA	CC	AA	GG	CC	AA	GG	CC	AA	CC	GG	AA	AA	GG	AA	GG	AA	AA	GG	AA	AA	CC	AA	AA	GG	GG	GG	GG	AA	GG	AA	GG	AA	AA	GG	AA	CC	GG	AA	AA	AA	GG	AA	GG	AA	GG	GG	AA	GG
N77	GG	AA	GG	GG	AA	GG	AA	AA	GG	AA	GG	AA	AA	AA	AA	AA	AA	AA	GG	AA	GG	CC	AA	AA	AA	GG	AA	AA	AA	AA	AA	GG	AA	AA	AA	GG	CC	AA	GG	CC	GG	AA	AA	AA	CC	GG	GG	AA	AA
N78	GG	AA	AA	AA	CC	GG	GG	AA	GG	CC	AA	GG	GG	AA	GG	GG	GG	GG	GG	GG	GG	CC	AA	GG	AA	GG	AA	AA	AA	AA	AA	GG	AA	GG	AA	GG	AA	AA	GG	AA	AA	GG	AA	AA	AA	AA	GG	CC	GG
N79	GG	AA	GG	GG	AA	GG	AA	CC	AA	CC	AG	AA	GG	GG	GG	GG	AA	GG	GG	GG	GG	CC	AA	AA	AA	GG	GG	GG	GG	GG	AA	GG	GG	AA	AA	AA	AA	AA	AA	CC	GG	GG	CC	GG	CC	GG	GG	AA	AA
N80	GG	CC	AA	GG	CC	AA	GG	CC	AA	CC	AA	GG	AA	AA	GG	GG	AA	AA	AA	GG	GG	AA	AA	GG	GG	AA	AA	AA	AA	GG	AA	AA	GG	AA	GG	GG	CC	AA	GG	AA	AA	GG	AA	AA	CC	AA	GG	CC	GG
N81	GG	AA	GG	GG	AA	GG	AA	AA	GG	AA	GG	AA	AA	GG	AA	GG	GG	AA	GG	GG	AA	AA	TT	GG	GG	AA	GG	GG	AA	GG	AA	GG	AA	GG	AA	AA	AA	GG	AA	AA	AA	AA	CC	AA	CC	GG	AA	AA	AA
N82	GG	AA	AG	AG	AC	GG	AG	AA	GG	AA	AA	AA	AA	AA	GG	GG	GG	GG	GG	AA	AA	AC	AT	GG	AG	AA	AG	AA	AA	AG	AA	GG	GG	GG	GG	AG	AA	AG	AG	AA	AA	AG	CC	AG	AC	GG	AG	AC	AG
N83	AA	AA	AA	AA	AA	AA	GG	CC	AA	CC	AA	GG	GG	AA	AA	AA	GG	AA	GG	GG	AA	AA	AA	AA	GG	AA	GG	AA	AA	GG	CC	AA	AA	GG	GG	AA	CC	AA	AA	AA	GG	AA	CC	AA	CC	GG	AA	AA	AA
N84	GG	CC	AA	GG	CC	AA	GG	CC	AA	CC	AA	AA	AA	AA	GG	GG	AA	AA	AA	GG	GG	AA	AA	GG	GG	AA	AA	AA	AA	GG	AA	AA	GG	AA	GG	GG	CC	AA	GG	AA	AA	AA	CC	AA	AA	AA	GG	AA	AA
N85	GG	CC	AA	GG	CC	AA	GG	CC	AA	CC	AA	AA	AA	AA	GG	GG	AA	AA	AA	GG	GG	AA	AA	GG	GG	AA	AA	AA	AA	GG	AA	AA	GG	AA	GG	GG	CC	AA	GG	AA	AA	AA	CC	AA	AA	AA	GG	AA	AA
N86	GG	CC	AA	GG	CC	AA	GG	CC	AA	CC	AA	AA	AA	AA	GG	GG	AA	AA	AA	GG	GG	AA	AA	GG	GG	AA	AA	AA	AA	GG	AA	AA	GG	AA	GG	GG	CC	AA	GG	AA	AA	AA	CC	AA	AA	AA	GG	AA	AA
N87	GG	AA	GG	GG	CC	AA	GG	CC	AA	CC	AA	GG	AA	AA	GG	GG	AA	GG	GG	AA	GG	CC	AA	AA	GG	GG	AA	AA	AA	GG	AA	AA	GG	AA	GG	GG	CC	AA	GG	AA	AA	GG	AA	AA	CC	AA	GG	CC	GG
N88	GG	AA	GG	GG	CC	AA	GG	CC	AA	CC	AA	GG	AA	AA	GG	GG	AA	GG	GG	AA	GG	CC	AA	AA	GG	GG	AA	AA	AA	GG	AA	AA	GG	AA	GG	GG	CC	AA	GG	AA	AA	GG	AA	AA	CC	AA	GG	CC	GG
N89	AA	CC	AA	GG	CC	AA	AA	CC	GG	CC	AA	GG	GG	GG	AA	GG	AA	AA	GG	AA	GG	CC	AA	AA	GG	GG	GG	AA	AA	AA	AA	AA	GG	GG	AA	GG	AA	AA	GG	AA	AA	GG	CC	GG	CC	AA	GG	CC	AA
N90	AA	CC	AA	GG	CC	AA	AA	CC	GG	CC	AA	GG	GG	GG	AA	GG	AA	AA	GG	AA	GG	CC	AA	AA	GG	GG	GG	AA	AA	AA	AA	AA	GG	GG	AA	GG	AA	AA	GG	AA	AA	GG	CC	GG	CC	AA	GG	CC	AA
N91	AA	CC	AA	GG	CC	AA	GG	CC	GG	CC	GG	AA	AA	GG	AA	GG	AA	AA	GG	AA	AA	CC	AA	GG	GG	AA	AA	AA	AA	GG	AA	AA	GG	AA	GG	GG	CC	AA	GG	AA	AA	GG	AA	AA	CC	AA	GG	CC	GG
N92	AA	CC	AA	GG	CC	AA	GG	CC	GG	CC	GG	AA	AA	GG	AA	GG	AA	AA	GG	AA	AA	CC	AA	GG	GG	AA	AA	AA	AA	GG	AA	AA	GG	AA	GG	GG	CC	AA	GG	AA	AA	GG	AA	AA	CC	AA	GG	CC	GG
N93	AA	CC	AA	GG	CC	AA	GG	CC	GG	CC	GG	AA	AA	GG	AA	GG	AA	AA	GG	AA	AA	CC	AA	GG	GG	AA	AA	AA	AA	GG	AA	AA	GG	AA	GG	GG	CC	AA	GG	AA	AA	GG	AA	AA	CC	AA	GG	CC	GG
N94	GG	AA	AA	AA	CC	AA	GG	CC	AA	CC	GG	GG	AA	AA	GG	GG	AA	AA	GG	AA	GG	CC	AA	AA	AA	GG	GG	AA	GG	GG	AA	GG	AA	GG	GG	GG	CC	AA	GG	CC	GG	AA	AA	AA	CC	GG	AA	AA	AA
N95	GG	AA	AG	AG	AC	AG	AG	AC	AG	AC	GG	AG	AA	AA	AG	AG	AA	AA	GG	AA	GG	AC	AT	AG	AG	GG	AG	AA	GG	GG	AC	AG	AG	GG	GG	GG	CC	AA	GG	AC	AG	AA	AC	AA	CC	AG	AG	AC	AA
N96	GG	AA	AG	AG	AC	AG	AG	AC	AG	AC	GG	AG	AA	AA	AG	AG	AA	AA	GG	AA	GG	AC	AT	AG	AG	GG	AG	AA	GG	GG	AC	AG	AG	GG	GG	GG	CC	AA	GG	AC	AG	AA	AC	AA	CC	AG	AG	AC	AA
[truncated: 3,023 more columns]

## Sheet: rice-SNP
Sample Code	id1000223	id1000556	id1000673	id1000830	id1000955	id1001073	id1001371	id1001516	id1001662	id1001821	id1001973	id1002158	id1002308	id1002514	id1002784	id1002899	id1003036	id1003315	id1003408	id1003559	id1003812	id1003838	id1004109	id1004156	id1004243	id1004319	id1004420	id1004591	id1004759	id1004849	id1004874	id1005125	id1005141	id1005261	id1005263	id1005465	id1005731	id1005815	id1006064	id1006175	id1006248	id1006604	id1006954	id1007050	id1007745	id1007975	id1008109	id1008267	id1008485
NSFTV1	TT	AA	CC	--	AA	AA	GG	GG	--	TT	CC	CC	CC	TT	--	GG	CC	AA	AA	TT	--	TT	CC	CC	GG	AA	AA	AA	GG	CC	AA	TT	CC	CC	TT	TT	GG	GG	GG	AA	TT	AA	TT	TT	GG	AA	GG	CC	TT
NSFTV2	TT	AA	TT	TT	GG	AA	GG	GG	CC	TT	CC	CC	CC	CC	--	GG	CC	AA	AA	TT	TC	CC	CC	CC	GG	AA	AA	AA	GG	CC	AA	TT	AA	CC	TT	TT	GG	GG	GG	AA	CC	AA	TT	TT	GG	AA	GG	CC	GG
NSFTV3	GG	GG	CC	TT	GG	AA	TT	GG	TT	CC	CC	CC	TT	TT	TT	GG	GG	GG	GG	CC	TT	CC	TT	CC	GG	CC	TT	AA	GG	CC	AA	CC	CC	TT	AA	CC	CC	GG	AA	GG	TT	AA	TT	GG	TT	GG	AA	AA	GG
NSFTV4	GG	GG	TT	TT	GG	GG	TT	CC	TT	TT	TT	TT	CC	TT	TT	AA	GG	GG	GG	CC	TT	CC	CC	CC	GG	CC	TT	--	--	AA	CC	CC	AA	TT	AA	TT	CC	GG	AA	GG	TT	GG	CC	GG	TT	GG	AA	CC	GG
NSFTV5	GG	AA	--	TT	AA	GG	GG	CC	TT	TT	CC	CC	CC	TT	CC	GG	CC	AA	AA	TT	TT	TT	CC	CC	GG	AA	AA	AA	GG	AC	AA	CC	AA	TT	AA	TT	GG	GG	GG	AA	TT	AA	TT	GG	TT	GG	--	AA	GG
NSFTV6	GG	GG	TT	TT	GG	AA	GG	CC	TT	TC	CC	CC	CC	TT	TT	AA	GG	GG	GG	TT	TT	TC	CC	CC	GG	AC	TT	AA	--	AA	AA	CC	CC	TT	AA	TT	CC	GG	AA	AA	CC	GG	CC	GG	TT	GG	AA	CC	GG
NSFTV7	TT	GG	TT	TT	GG	AA	TT	CC	CC	CC	TT	TT	CC	TT	TT	AA	GG	GG	GG	TT	TT	CC	CC	CC	GG	AA	TT	GG	CC	AA	CC	TT	CC	TT	TT	TT	GG	GG	GG	AA	TT	AA	TT	GG	GG	AA	AA	CC	GG
NSFTV8	TT	AA	CC	CC	AA	AA	GG	CC	TT	--	TT	TT	CC	TT	--	AA	CC	GG	AA	TT	--	--	CC	CC	--	AA	AA	AA	GG	AA	AA	TT	CC	TT	AA	TT	GG	GG	GG	AA	TT	AA	TT	GG	GG	AA	AA	AA	TT
NSFTV9	TT	GG	--	TT	AA	AA	GG	GG	CC	TT	CC	CC	CC	TT	CC	GG	CC	AA	AA	TT	TT	CC	CC	CC	GG	AA	AA	AA	GG	CC	AA	TT	AA	CC	TT	TT	GG	GG	GG	AA	CC	AA	TT	TT	GG	AA	AA	AA	GG
NSFTV10	TT	AA	TT	TT	AA	AA	GG	GG	TT	TT	TT	CC	CC	TT	--	GG	CC	AA	AA	TT	CC	CC	CC	CC	GG	AA	AA	AA	GG	CC	AA	TT	AA	CC	TT	TT	GG	GG	GG	AA	TT	AA	CC	TT	GG	AA	GG	CC	GG
NSFTV11	TT	GG	--	TT	AA	GG	GG	CC	TT	CC	TT	TT	TT	TT	--	AA	CC	GG	GG	CC	TT	CC	TT	CC	GG	CC	TT	AA	GG	CC	CC	TT	CC	TT	AA	CC	CC	GG	AA	GG	TT	GG	CC	GG	TT	GG	GG	AA	GG
NSFTV12	TT	AA	CC	CC	AA	AA	--	GG	CC	TT	CC	CC	CC	CC	--	GG	GG	GG	GG	TT	--	CC	CC	CC	GG	AA	--	AA	GG	AA	AA	CC	AA	TT	AA	TT	GG	GG	GG	AA	TT	AA	TT	GG	TT	GG	--	AA	GG
NSFTV13	GG	GG	--	TT	GG	AA	GG	CC	TT	CC	CC	CC	CC	CC	TT	GG	GG	AA	GG	TT	TT	CC	TT	CC	GG	--	TT	GG	GG	AA	AA	CC	CC	TT	AA	TT	CC	GG	AA	GG	TT	GG	CC	GG	TT	GG	AA	CC	GG
NSFTV15	TT	AA	CC	CC	AA	AA	GG	GG	TT	TT	--	CC	CC	TT	CC	GG	CC	AA	AA	TT	CC	CC	CC	CC	GG	AA	AA	AA	GG	CC	AA	TT	CC	CC	TT	TT	GG	GG	GG	AA	TT	AA	TT	TT	GG	AA	GG	CC	GG
NSFTV16	GG	AA	CC	TT	AA	GG	TG	--	TT	TT	CC	CC	CC	TT	CC	GG	CC	AA	AA	TT	TT	--	CC	CC	GG	AA	AA	AA	GG	AC	AA	CC	AA	TT	AA	TT	GG	GG	GG	AA	TT	GG	CC	GG	TT	GG	AA	AA	GG
NSFTV17	TT	AA	TT	TT	GG	AA	GG	GG	TT	--	TT	TT	TT	TT	TT	GG	CC	GG	GG	CC	CC	CC	TT	CC	GG	CC	AA	AA	GG	CC	AA	TT	CC	TT	AA	TT	--	GG	AA	GG	TT	GG	CC	GG	TT	AA	AA	AA	GG
NSFTV18	GG	AA	CC	TT	AA	--	TT	CC	TT	TT	--	CC	TT	CC	TT	GG	GG	AA	GG	TT	TT	CC	TT	CC	GG	AC	TT	GG	GG	AA	AA	CC	--	TT	AA	TT	CC	GG	AA	GG	TT	GG	CC	GG	TT	GG	AA	AA	GG
NSFTV19	GG	GG	--	TT	AA	GG	TT	CC	CC	TT	CC	CC	CC	CC	CC	GG	GG	AA	GG	TT	TT	CC	CC	CC	GG	CC	TT	GG	--	AA	AA	CC	CC	TT	AA	TT	CC	GG	AA	GG	TT	GG	CC	GG	TT	GG	AA	AA	GG
NSFTV20	TT	GG	TT	TT	GG	AA	TT	GG	TT	TT	TT	TT	CC	--	TT	AA	GG	GG	AA	TT	CC	CC	CC	TT	GG	AA	TT	GG	--	AA	CC	TT	CC	TT	--	TT	GG	GG	GG	AA	TT	AA	TT	GG	GG	AA	AA	AA	TT
NSFTV21	GG	GG	TT	TT	GG	AA	TT	GG	TT	CC	TT	TT	TT	TT	TT	AA	CC	GG	GG	CC	TT	CC	TT	CC	GG	--	TT	AA	GG	CC	AA	CC	CC	TT	AA	CC	CC	GG	AA	GG	TT	GG	CC	GG	TT	GG	AA	CC	GG
NSFTV22	TT	GG	TT	TT	GG	AA	TT	GG	TT	TC	TT	TT	CC	TT	TT	AG	CG	GG	AG	TC	TT	TT	CC	CC	GG	AA	AA	AA	CC	CC	AA	TT	CC	TT	AA	CC	GG	GG	GG	AA	TT	AA	TT	GG	GG	AG	AA	CC	GG
NSFTV23	TT	GG	TT	TT	GG	AA	TT	GG	TT	TT	TT	TT	CC	TT	CC	GG	GG	GG	AA	TT	TT	CC	CC	TT	GG	AA	TT	GG	CC	AA	CC	TT	CC	TT	AA	TT	GG	AA	GG	AA	TT	AA	TT	GG	GG	AA	AA	AA	GG
NSFTV24	TT	GG	--	--	GG	--	TT	GG	TT	--	TT	TT	CC	TT	--	AA	GG	GG	AA	TT	--	CC	CC	TT	GG	AA	TT	GG	CC	AA	CC	TT	CC	TT	AA	TT	GG	GG	GG	AA	TT	AA	TT	GG	GG	AA	AA	AA	TT
NSFTV25	TT	GG	TT	TT	GG	AA	TT	GG	TT	TT	TT	TT	CC	TT	TT	AA	GG	GG	AA	TT	TT	CC	CC	TT	GG	AA	AA	AA	CC	AA	CC	TT	CC	TT	AA	TT	GG	AA	GG	AA	TT	AA	TT	GG	GG	AA	AA	AA	TT
NSFTV26	TT	GG	TT	TT	GG	AA	TT	GG	TT	TT	TT	TT	CC	TT	TT	AA	GG	GG	AA	TT	TT	CC	CC	TT	GG	AA	TT	GG	CC	AA	CC	TT	CC	TT	AA	TT	GG	GG	GG	AA	TT	AA	TT	GG	GG	AA	AA	AA	TT
NSFTV27	TT	GG	TT	TT	GG	AA	GG	CC	TT	TT	TT	TT	CC	TT	--	AA	GG	GG	AA	CC	TT	CC	CC	CC	GG	AA	AA	AA	CC	AA	CC	TT	CC	TT	AA	CC	CC	GG	GG	AA	TT	AA	TT	TT	GG	AA	AA	CC	TT
NSFTV28	GG	AA	CC	TT	AA	GG	TT	CC	TT	TT	CC	CC	CC	CC	--	GG	GG	AA	GG	TT	CC	CC	CC	CC	GG	CC	TT	GG	GG	AA	AA	CC	CC	TT	AA	TT	CC	GG	AA	AA	CC	GG	CC	GG	TT	GG	AA	CC	GG
NSFTV29	GG	GG	CC	--	GG	AA	TT	GG	TT	CC	TT	TT	TT	--	TT	AA	CC	GG	GG	CC	TT	CC	CC	CC	GG	CC	TT	GG	CC	AA	CC	CC	AA	TT	AA	TT	CC	GG	AA	GG	TT	GG	CC	GG	TT	GG	AA	AA	GG
NSFTV32	TT	AA	CC	CC	AA	AA	GG	GG	CC	TT	CC	CC	CC	CC	--	GG	CC	AA	AA	TT	CC	--	CC	CC	GG	AA	AA	AA	GG	CC	AA	--	AA	CC	TT	TT	GG	GG	GG	AA	CC	AA	TT	TT	GG	AA	GG	CC	GG
NSFTV34	GG	GG	CC	TT	AA	AA	TT	GG	TT	CC	TT	CC	TT	TT	TT	AA	CC	GG	GG	CC	TT	CC	CC	CC	GG	CC	AA	GG	GG	AA	AA	CC	CC	TT	AA	TT	CC	GG	AA	AA	TT	GG	CC	GG	TT	GG	AA	AA	GG
NSFTV35	GG	GG	CC	TT	AA	AA	TT	GG	TT	CC	TT	CC	TT	TT	TT	AA	CC	GG	GG	CC	TT	CC	CC	CC	GG	CC	AA	GG	GG	AA	AA	CC	CC	TT	AA	TT	CC	GG	AA	AA	TT	GG	CC	GG	TT	GG	AA	AA	GG
NSFTV37	TT	GG	TT	TT	GG	AA	--	GG	TT	CC	CC	CC	TT	TT	--	GG	CC	GG	GG	TT	CC	TT	CC	CC	GG	AA	AA	AA	CC	CC	AA	TT	CC	CC	TT	TT	GG	GG	GG	AA	TT	GG	CC	GG	TT	GG	AA	AA	GG
NSFTV39	GG	AA	CC	TT	AA	GG	GG	GG	CC	TT	CC	CC	CC	CC	--	GG	GG	GG	GG	TT	TT	CC	CC	CC	GG	CC	TT	--	--	AA	CC	CC	AA	TT	AA	CC	CC	GG	AA	GG	TT	GG	CC	GG	TT	GG	AA	CC	GG
NSFTV40	TT	AA	CC	CC	GG	AA	TT	CC	TT	CC	TT	TT	CC	--	--	AA	GG	GG	GG	TT	CC	TT	CC	CC	GG	AA	AA	GG	GG	AA	AA	CC	CC	CC	TT	TT	GG	GG	GG	AA	TT	AA	TT	GG	GG	AA	AA	CC	GG
NSFTV43	GG	GG	TT	TT	GG	AA	TT	GG	TT	CC	CC	CC	TT	TT	TT	AA	CC	GG	GG	CC	TT	CC	CC	CC	GG	CC	TT	AA	GG	CC	AA	CC	CC	TT	AA	CC	CC	GG	AA	GG	TT	AA	TT	GG	TT	GG	AA	AA	GG
NSFTV44	GG	AA	CC	TT	AA	GG	GG	GG	CC	TT	CC	CC	CC	CC	CC	GG	GG	GG	GG	TT	TT	CC	TT	CC	GG	CC	TT	GG	GG	AA	AA	CC	AA	TT	AA	TT	CC	GG	AA	GG	TT	GG	CC	GG	TT	GG	AA	AA	GG
NSFTV45	GG	AA	CC	TT	AA	GG	GG	CC	TT	TT	CC	CC	CC	TT	CC	GG	CC	AA	AA	TT	TT	TT	CC	CC	GG	AA	AA	AA	GG	AC	AA	CC	AA	TT	AA	TT	GG	GG	GG	AA	TT	AA	TT	GG	TT	GG	--	AA	GG
NSFTV46	TT	GG	TT	TT	GG	GG	GG	GG	TT	TT	TT	TT	CC	TT	CC	AA	GG	GG	AA	CC	TT	CC	CC	CC	GG	AA	AA	AA	CC	AA	CC	TT	CC	TT	AA	CC	CC	GG	GG	AA	TT	AA	TT	GG	GG	AA	AA	AA	GG
NSFTV49	GG	GG	CC	TT	GG	GG	TT	CC	TT	TT	CC	CC	CC	CC	CC	GG	GG	AA	GG	TT	CC	CC	TT	CC	GG	CC	TT	GG	GG	AA	AA	CC	CC	TT	AA	TT	CC	GG	AA	GG	TT	GG	CC	GG	TT	GG	AA	AA	GG
NSFTV50	GG	AA	CC	TT	AA	GG	TT	CC	CC	TT	CC	CC	CC	CC	CC	GG	GG	AA	GG	TT	TT	CC	TT	CC	GG	CC	TT	GG	GG	AA	AA	CC	CC	TT	AA	TT	CC	GG	AA	GG	TT	GG	CC	GG	TT	GG	AA	AA	GG
NSFTV51	TT	AA	CC	CC	AA	AA	GG	GG	TT	TT	TT	CC	CC	TT	--	GG	CC	AA	AA	TT	--	TT	CC	CC	GG	AA	AA	AA	GG	CC	AA	TT	AA	CC	TT	TT	GG	GG	GG	AA	TT	GG	TT	TT	GG	AA	GG	CC	GG
NSFTV52	TT	AA	--	TT	GG	AA	TT	GG	TT	CC	TC	--	TC	TT	CC	GG	--	--	AA	TT	--	--	CC	CC	GG	AA	--	AA	GG	CC	AA	--	AC	TT	TT	TT	GC	GG	GG	--	TT	AG	TC	GG	--	GG	--	--	TG
NSFTV53	GG	AA	--	TT	AA	GG	GG	CC	TT	TT	CC	CC	CC	TT	CC	GG	CC	AA	AA	TT	TT	TT	CC	CC	GG	AA	AA	AA	GG	AC	AA	CC	AA	TT	AA	TT	GG	GG	GG	AA	TT	GG	CC	GG	TT	GG	--	AA	GG
NSFTV54	TT	GG	TT	TT	GG	AA	TT	GG	TT	TT	TT	TT	CC	TT	--	AA	GG	GG	AA	CC	TT	TT	CC	CC	GG	AA	AA	AA	CC	CC	AA	TT	CC	TT	AA	CC	GG	AA	GG	AA	TT	AA	TT	GG	GG	AA	AA	CC	TT
NSFTV55	TT	AA	CC	CC	AA	AA	GG	GG	CC	TT	CC	CC	CC	TT	CC	GG	CC	AA	AA	TT	CC	TT	CC	CC	GG	AA	AA	AA	GG	CC	AA	TT	AA	CC	TT	TT	GG	GG	GG	AA	CC	AA	TT	TT	GG	AA	GG	CC	GG
NSFTV56	TT	AA	--	TT	GG	--	GG	GG	CC	TC	CC	CC	CC	CC	CC	GG	CC	--	AA	TT	--	TC	CC	CC	GG	AA	AA	AA	GG	CC	AA	TT	--	CC	TT	TT	GG	GG	GG	AA	CC	AA	CC	TG	GG	AA	GG	CC	GG
NSFTV57	GG	GG	TT	TT	GG	AA	TT	GG	TT	CC	CC	CC	TT	TT	TT	GG	GG	GG	GG	CC	TT	CC	CC	CC	GG	CC	TT	AA	GG	CC	AA	CC	CC	TT	AA	CC	CC	GG	AA	GG	TT	AA	TT	GG	TT	GG	AA	AA	GG
NSFTV58	GG	AA	--	TT	AA	GG	TT	CC	TT	TT	CC	CC	CC	CC	--	GG	GG	AA	GG	TT	TT	CC	CC	CC	GG	CC	TT	GG	GG	AA	AA	CC	CC	TT	AA	TT	CC	GG	AA	AA	CC	GG	CC	GG	TT	GG	AA	CC	GG
NSFTV59	TT	GG	TT	TT	GG	GG	TT	GG	TT	CC	CC	CC	TT	TT	TT	AA	GG	GG	GG	TT	TT	CC	CC	CC	GG	AA	AA	AA	GG	CC	AA	CC	CC	TT	AA	CC	GG	AA	GG	AA	TT	AA	TT	GG	GG	AA	AA	AA	GG
NSFTV60	TT	AG	TC	CC	--	AA	--	GG	--	TC	CC	CC	TC	TT	--	AG	CC	AG	AA	TT	CC	TC	CC	CC	GG	AA	AA	AA	GG	CC	AA	TC	CC	TT	TA	TC	GG	GG	GG	AA	TC	AA	TT	GG	GG	AA	AG	AC	GG
NSFTV61	GG	GG	TT	TT	GG	AA	TT	GG	TT	CC	CC	CC	TT	TT	TT	AA	CC	GG	GG	CC	TT	CC	TT	CC	GG	CC	AA	AA	GG	CC	AA	TT	CC	TT	AA	CC	CC	GG	AA	GG	TT	AA	CC	GG	TT	GG	AA	AA	GG
NSFTV62	TT	AA	TT	TT	GG	AA	GG	GG	TT	TT	--	CC	CC	TT	CC	GG	CC	AA	AA	TT	CC	TT	CC	CC	GG	AA	AA	AA	GG	CC	AA	TT	AA	CC	TT	TT	GG	GG	GG	AA	CC	AA	CC	TT	GG	AA	GG	CC	GG
NSFTV63	TT	AA	TT	TT	GG	AA	GG	GG	TT	TT	TC	CC	CC	TT	CC	GG	CC	AA	AA	TT	CC	TT	CC	CC	GG	AA	AA	AA	GG	CC	AA	TT	AA	CC	TT	TT	GG	GG	GG	AA	CC	AA	CC	TT	GG	AA	GG	CC	GG
NSFTV64	TT	AA	CC	CC	AA	AA	GG	CC	TT	TT	CC	CC	CC	CC	CC	GG	CC	AA	AA	TT	CC	CC	CC	CC	GG	AA	AA	AA	GG	CC	AA	TT	CC	CC	TT	TT	GG	GG	GG	AA	CC	AA	TT	TT	GG	AA	GG	CC	GG
NSFTV65	TT	GG	TT	TT	GG	AA	TT	GG	TT	TT	TT	TT	CC	TT	TT	AA	GG	GG	AA	TT	TT	CC	CC	TT	GG	AA	TT	GG	CC	AA	CC	TT	CC	TT	AA	TT	GG	GG	GG	AA	TT	AA	TT	GG	GG	AA	AA	AA	TT
NSFTV66	GG	GG	TT	TT	GG	AA	TT	CC	TT	CC	--	TT	TT	--	TT	AA	CC	GG	GG	CC	TT	CC	TT	CC	GG	AA	TT	GG	CC	AA	CC	CC	AA	TT	TT	TT	--	GG	AA	GG	TT	AA	CC	GG	TT	GG	AA	CC	GG
NSFTV67	TT	AA	TT	TT	GG	AA	GG	GG	CC	TT	CC	CC	CC	TT	CC	GG	CC	AA	AA	TT	CC	TT	CC	CC	GG	AA	AA	AA	GG	CC	AA	TT	CC	CC	TT	TT	GG	GG	GG	AA	CC	AA	TT	TT	GG	AA	GG	CC	GG
NSFTV69	TT	GG	TT	TT	GG	GG	GG	GG	TT	TT	TT	TT	CC	TT	CC	AA	GG	GG	AA	CC	TT	CC	CC	CC	GG	AA	AA	AA	CC	AA	CC	TT	CC	TT	AA	CC	CC	GG	GG	AA	TT	AA	TT	TT	GG	AA	AA	CC	GG
NSFTV70	TT	GG	TT	TT	GG	AA	TT	CC	CC	TT	TT	TT	CC	TT	--	AA	GG	GG	AA	CC	TT	CC	CC	CC	GG	AA	AA	AA	CC	CC	AA	TT	CC	TT	AA	CC	GG	AA	GG	AA	TT	AA	TT	TT	GG	AA	AA	AA	GG
NSFTV71	GG	AA	CC	CC	AA	GG	TT	GG	TT	CC	TT	TT	TT	TT	TT	GG	CC	GG	GG	CC	CC	CC	TT	CC	GG	CC	AA	AA	GG	CC	AA	TC	--	TT	AA	TT	CC	GG	AA	GG	TT	AA	CC	GG	TT	GG	AA	AA	GG
NSFTV72	GG	AA	CC	CC	AA	GG	TT	GG	TT	CC	TT	TT	TT	TT	TT	GG	CC	GG	GG	CC	CC	CC	TT	CC	--	CC	AA	AA	GG	CC	AA	TT	CC	TT	AA	TT	CC	GG	AA	GG	TT	AA	TT	GG	TT	GG	AA	AA	GG
NSFTV73	TT	GG	TT	TT	GG	AA	GG	CC	TT	TT	TT	TT	CC	TT	--	AA	GG	GG	AA	CC	TT	CC	CC	CC	GG	AA	AA	AA	CC	AA	CC	TT	CC	TT	AA	CC	CC	GG	GG	AA	TT	AA	TT	TT	GG	AA	AA	CC	TT
NSFTV74	GG	AA	CC	CC	AA	GG	TT	GG	TT	CC	TT	TT	TT	TT	TT	GG	CC	GG	GG	CC	--	CC	TT	CC	GG	--	AA	AA	GG	CC	AA	TT	CC	TT	AA	TT	CC	GG	AA	GG	TT	AA	TT	GG	TT	GG	AA	AA	GG
NSFTV75	TT	GG	TT	--	GG	AA	TT	GG	CC	CC	CC	CC	TT	TT	TT	AA	CC	GG	AA	TT	TT	TT	CC	CC	GG	AA	AA	AA	GG	CC	AA	CC	CC	TT	AA	CC	GG	AA	GG	AA	TT	AA	TT	GG	GG	AA	AA	AA	GG
NSFTV76	GG	AA	CC	CC	AA	GG	TT	GG	TT	CC	TT	TT	TT	TT	--	GG	CC	GG	GG	CC	CC	CC	TT	CC	GG	CC	AA	AA	GG	CC	AA	TT	CC	TT	AA	TT	CC	GG	AA	GG	TT	GG	CC	GG	TT	GG	AA	AA	GG
NSFTV77	GG	GG	CC	TT	AA	GG	TT	GG	CC	TT	CC	CC	CC	TT	--	GG	CC	GG	GG	CC	TT	CC	TT	CC	GG	CC	AA	AA	GG	CC	AA	CC	CC	TT	AA	TT	CC	GG	AA	GG	TT	GG	CC	GG	TT	GG	AA	AA	GG
NSFTV78	GG	AA	CC	TT	AA	GG	TT	CC	CC	TT	CC	CC	CC	CC	--	GG	GG	AA	GG	TT	TT	CC	TT	CC	GG	CC	TT	GG	GG	AA	AA	CC	CC	TT	AA	TT	CC	GG	AA	AA	CC	GG	CC	GG	TT	GG	AA	AA	GG
NSFTV79	TT	AA	CC	CC	AA	AA	GG	GG	TT	TT	TT	CC	CC	TT	CC	GG	CC	AA	AA	TT	CC	TT	CC	CC	GG	AA	AA	AA	GG	CC	AA	TT	AA	CC	TT	TT	GG	GG	GG	AA	CC	AA	TT	TT	GG	AA	GG	CC	TT
NSFTV80	TT	GG	--	TT	AA	GG	TT	CC	TT	TT	CC	CC	CC	CC	CC	GG	CC	GG	GG	TT	TC	TT	CC	CC	GG	AA	AA	GG	GG	AA	AA	CC	CC	TT	AA	TT	GG	GG	GG	AA	TT	AA	TT	GG	TT	GG	AA	AA	GG
NSFTV81	GG	AA	CC	TT	AA	GG	TT	CC	CC	TT	CC	CC	CC	CC	CC	GG	GG	GG	GG	TT	TT	CC	TT	CC	GG	CC	TT	--	--	AA	CC	CC	CC	TT	AA	TT	CC	GG	AA	GG	TT	GG	CC	GG	TT	GG	AA	CC	GG
NSFTV83	TT	AA	TT	TT	AA	AA	GG	GG	TT	TT	TT	CC	CC	TT	CC	GG	CC	AA	AA	TT	CC	CC	CC	CC	GG	AA	AA	AA	GG	CC	AA	TT	AA	CC	TT	TT	GG	GG	GG	AA	CC	AA	TT	TT	GG	AA	GG	CC	GG
NSFTV84	TT	GG	TT	TT	GG	GG	GG	GG	CC	CC	CC	CC	TT	TT	TT	AA	CC	GG	AA	TT	TT	CC	CC	CC	GG	AA	AA	AA	GG	CC	AA	CC	CC	TT	AA	CC	GG	AA	GG	AA	TT	AA	TT	GG	GG	AA	AA	AA	GG
NSFTV85	GG	AA	CC	TT	AA	GG	TT	GG	TT	TT	CC	CC	CC	CC	CC	GG	GG	AA	GG	CC	TT	CC	CC	CC	GG	CC	TT	GG	GG	AA	AA	CC	CC	TT	AA	TT	CC	GG	AA	GG	TT	GG	CC	GG	TT	GG	AA	AA	GG
NSFTV87	GG	GG	TT	TT	GG	AA	GG	CC	TT	CC	CC	CC	TT	TT	CC	GG	CC	GG	AA	TT	TT	TT	CC	CC	GG	AA	AA	GG	GG	AA	AA	CC	CC	CC	TT	TT	GG	GG	GG	AA	TT	AA	CC	GG	GG	AA	AA	CC	GG
NSFTV88	GG	GG	TT	TT	GG	--	GG	CC	TT	CC	CC	CC	TT	TT	TT	AA	GG	GG	GG	TT	--	CC	CC	CC	CC	CC	TT	--	--	AA	CC	CC	AA	TT	AA	TT	CC	GG	AA	AA	CC	GG	CC	GG	TT	GG	AA	CC	GG
NSFTV89	TT	GG	TT	TT	GG	AA	TT	CC	CC	TT	TT	TT	CC	TT	--	AA	GG	GG	AA	CC	TT	CC	CC	CC	GG	AA	AA	AA	CC	AA	CC	TT	CC	TT	AA	CC	CC	GG	GG	AA	TT	AA	TT	TT	GG	AA	AA	CC	GG
NSFTV91	TT	AA	TT	TT	GG	AA	GG	GG	TT	TT	CC	CC	CC	CC	CC	GG	CC	AA	AA	TT	CC	CC	CC	CC	GG	AA	AA	AA	GG	CC	AA	TT	AA	CC	TT	TT	GG	GG	GG	AA	CC	GG	TT	TT	GG	AA	GG	CC	GG
NSFTV92	TT	GG	TT	TT	GG	AA	TT	GG	TT	TT	TT	TT	CC	TT	--	AA	GG	GG	AA	TT	TT	CC	CC	CC	GG	AA	AA	AA	CC	AA	CC	TT	CC	TT	AA	TT	GG	AA	GG	AA	TT	AA	TT	GG	GG	AA	AA	AA	GG
NSFTV93	GG	AA	CC	TT	AA	GG	GG	CC	TT	TT	CC	CC	CC	TT	CC	GG	CC	AA	AA	TT	TT	TT	CC	CC	GG	AA	AA	AA	GG	AC	AA	CC	AA	TT	AA	TT	GG	GG	GG	AA	TT	AA	TT	GG	TT	GG	--	AA	GG
NSFTV94	TT	AA	TT	TT	AA	AA	GG	GG	TT	TT	TT	CC	CC	TT	CC	GG	CC	AA	AA	TT	CC	TT	CC	CC	GG	AA	AA	AA	GG	CC	AA	TT	AA	CC	TT	TT	GG	GG	GG	AA	CC	AA	CC	TT	GG	AA	GG	CC	GG
NSFTV96	TT	GG	TT	--	GG	AA	GG	GG	CC	TT	TT	TT	CC	TT	TT	AA	GG	GG	AA	CC	TT	CC	CC	CC	GG	AA	AA	AA	CC	AA	CC	TT	CC	TT	AA	CC	CC	GG	GG	AA	TT	AA	CC	GG	GG	AA	AA	CC	GG
NSFTV99	TT	GG	TT	TT	GG	AA	TT	CC	CC	TT	TT	TT	CC	TT	TT	AA	GG	GG	AA	TT	TT	CC	CC	TT	GG	AA	TT	GG	CC	AA	CC	TT	CC	TT	AA	TT	GG	GG	GG	AA	TT	AA	TT	GG	GG	AA	AA	AA	TT
NSFTV100	TT	GG	TT	TT	GG	AA	TT	GG	TT	TT	TT	TT	CC	TT	--	AA	GG	GG	AA	TT	CC	CC	CC	TT	GG	AA	TT	GG	CC	AA	CC	TT	CC	TT	AA	TT	GG	GG	GG	AA	TT	AA	TT	GG	GG	AA	AA	AA	TT
NSFTV101	TT	AA	CC	CC	AA	AA	TT	GG	TT	TT	TT	TT	CC	TT	TT	AA	GG	GG	GG	TT	TT	TT	CC	CC	GG	AA	AA	AA	CC	CC	AA	TT	CC	TT	AA	CC	GG	GG	GG	AA	TT	AA	TT	GG	GG	AA	AA	CC	GG
NSFTV103	TT	AA	TT	TT	GG	AA	GG	GG	CC	TT	CC	CC	CC	CC	--	GG	CC	AA	AA	TT	CC	TT	CC	CC	GG	AA	AA	AA	GG	CC	AA	TT	AA	CC	TT	TT	GG	GG	GG	AA	CC	AA	TT	TT	GG	AA	GG	CC	GG
NSFTV105	GG	GG	TT	TT	GG	GG	TT	CC	TT	TT	TT	TT	CC	TT	TT	AA	GG	GG	GG	TT	TT	CC	CC	CC	GG	CC	TT	--	--	AA	CC	CC	AA	TT	AA	TT	CC	GG	AA	GG	TT	GG	CC	GG	TT	GG	AA	CC	GG
NSFTV106	TT	AA	CC	CC	AA	GG	TT	GG	TT	CC	TT	TT	TT	TT	TT	GG	CC	GG	GG	CC	CC	CC	TT	CC	GG	CC	TT	--	GG	CC	CC	TT	CC	TT	AA	CC	CC	GG	AA	GG	TT	AA	TT	GG	TT	GG	AA	AA	GG
NSFTV107	TT	GG	TT	TT	GG	GG	GG	GG	TT	TT	TT	TT	CC	TT	CC	AA	GG	GG	AA	CC	TT	CC	CC	CC	GG	AA	AA	AA	CC	AA	CC	TT	CC	TT	AA	CC	CC	GG	GG	AA	TT	AA	TT	GG	GG	AA	AA	AA	GG
NSFTV108	TT	GG	TT	TT	GG	AA	TT	GG	TT	CC	CC	CC	TT	TT	--	AA	GG	GG	AA	TT	TT	CC	CC	TC	GG	AA	AA	AA	CC	AA	CC	CC	CC	TT	AA	CC	GG	AA	GG	AA	TT	AA	TT	GG	GG	AA	AA	AA	GG
NSFTV109	GG	GG	--	TT	GG	GG	TT	GG	CC	TT	CC	CC	CC	TT	TT	GG	CC	GG	GG	CC	TT	CC	TT	CC	GG	CC	AA	AA	GG	CC	AA	CC	CC	TT	AA	TT	CC	GG	AA	GG	TT	GG	CC	GG	TT	GG	AA	AA	GG
NSFTV110	GG	GG	CC	TT	AA	--	TT	GG	TT	TT	CC	CC	CC	TT	TT	GG	CC	GG	GG	CC	TT	CC	TT	CC	GG	--	TT	AA	GG	CC	AA	CC	CC	TT	AA	TT	CC	GG	AA	GG	TT	AA	CC	GG	TT	GG	AA	AA	GG
NSFTV112	TT	AA	CC	CC	AA	AA	GG	GG	CC	TT	CC	CC	CC	CC	--	GG	GG	GG	GG	TT	TT	CC	CC	CC	GG	AA	AA	AA	GG	AA	AA	CC	AA	TT	AA	TT	GG	GG	GG	AA	TT	AA	TT	GG	TT	GG	--	AA	GG
NSFTV113	TT	AA	TT	TT	GG	AA	GG	GG	TT	TT	TT	CC	CC	TT	--	GG	CC	AA	AA	TT	TC	TT	CC	CC	GG	AA	AA	AA	GG	CC	AA	TT	AA	CC	TT	TT	GG	GG	GG	AA	CC	AA	TT	TT	GG	AA	GG	CC	GG
NSFTV114	TT	GG	TT	TT	GG	AA	TT	GG	TT	TT	TT	TT	CC	TT	TT	AA	GG	GG	AA	TT	TT	CC	CC	CC	GG	AA	AA	AA	CC	AA	CC	TT	--	TT	AA	CC	GG	AA	GG	AA	TT	AA	TT	GG	GG	AA	AA	AA	TT
NSFTV115	GG	AA	CC	CC	GG	AA	GG	GG	CC	TT	CC	CC	CC	TT	CC	GG	CC	GG	GG	TT	TT	TT	CC	CC	GG	AA	AA	AA	GG	CC	AA	TT	AA	CC	TT	TT	GG	GG	GG	AA	TT	AA	TT	TT	GG	AA	AA	CC	TT
NSFTV116	TT	GG	--	--	GG	--	TT	GG	TT	TT	--	--	CC	TT	CC	AG	GG	GG	--	TT	TT	CC	CC	CC	GG	AA	AA	AA	--	AC	CC	TT	CC	TC	--	TT	GG	AA	GG	AA	TT	AA	--	GG	GG	--	--	CC	GG
NSFTV117	GG	GG	TT	TT	GG	AA	TT	GG	TT	CC	TT	TT	TT	TT	TT	AA	CC	GG	GG	CC	TT	CC	CC	CC	GG	CC	TT	AA	GG	CC	AA	CC	CC	TT	AA	CC	CC	GG	AA	GG	TT	GG	CC	GG	TT	GG	AA	AA	GG
NSFTV118	TT	AA	CC	CC	AA	AA	GG	GG	CC	TT	TT	CC	CC	TT	CC	GG	CC	AA	AA	TT	CC	TT	CC	CC	GG	AA	AA	AA	GG	CC	AA	TT	CC	CC	TT	TT	GG	GG	GG	AA	TT	AA	TT	TT	GG	AA	GG	CC	GG
NSFTV119	TT	GG	TT	--	AA	--	TT	GG	TT	CC	TT	TT	TT	TT	TT	GG	GG	GG	AA	CC	--	TC	TT	CC	--	CC	TT	--	GG	CC	CC	TT	CC	TT	AA	CC	CC	GG	AA	GG	TT	AA	CC	GG	TT	GG	AA	AA	GG
NSFTV120	TT	GG	TT	TT	GG	AA	TT	CC	CC	TT	--	TT	CC	TT	--	AA	GG	GG	AA	CC	TT	CC	CC	CC	GG	AA	AA	AA	CC	AA	CC	TT	CC	TT	AA	CC	GG	AA	GG	AA	TT	AA	TT	GG	GG	AA	AA	AA	TT
NSFTV121	TT	AA	CC	CC	AA	AA	GG	GG	TT	TT	TT	CC	CC	TT	CC	GG	CC	AA	AA	TT	--	TT	CC	CC	GG	AA	AA	AA	GG	CC	AA	TT	AA	CC	TT	TT	GG	GG	GG	AA	TT	AA	TT	GG	GG	AA	AA	AA	TT
NSFTV122	TT	AA	CC	--	AA	AA	TT	GG	TT	TT	TT	TT	CC	--	--	GG	CC	--	AA	TT	TT	TT	CC	CC	GG	AA	AA	AA	GG	CC	AA	TT	AA	TC	TA	TT	GG	AA	GG	AA	TT	AA	TT	GG	GG	AA	AA	CC	GG
NSFTV123	GG	GG	TT	TT	GG	AA	TT	GG	TT	CC	CC	CC	TT	TT	TT	GG	GG	GG	GG	CC	TT	CC	CC	CC	GG	CC	TT	AA	GG	CC	AA	CC	CC	TT	AA	CC	CC	GG	AA	GG	TT	AA	TT	GG	TT	GG	AA	AA	GG
NSFTV124	TT	AA	CC	CC	AA	GG	GG	CC	TT	TT	CC	CC	CC	CC	CC	GG	GG	GG	GG	TT	TT	CC	CC	CC	GG	AA	AA	AA	GG	AA	AA	CC	AA	TT	AA	TT	CC	GG	AA	GG	TT	AA	TT	GG	TT	GG	GG	AA	GG
NSFTV125	GG	GG	TT	TT	GG	AA	TT	GG	TT	CC	CC	CC	TT	TT	TT	GG	GG	GG	GG	CC	TT	CC	CC	CC	GG	CC	TT	AA	GG	CC	AA	CC	CC	TT	AA	TT	CC	GG	AA	GG	TT	AA	TT	GG	TT	GG	GG	AA	GG
NSFTV126	TT	AA	CC	TT	GG	AA	TT	GG	TT	CC	CC	CC	TT	TT	TT	GG	CC	GG	GG	CC	CC	CC	TT	CC	GG	CC	AA	AA	GG	CC	AA	CC	CC	TT	AA	TT	CC	GG	AA	GG	TT	GG	CC	GG	TT	GG	AA	AA	GG
NSFTV128	TT	GG	TT	TT	GG	AA	TT	GG	TT	TT	TT	TT	CC	TT	--	AA	GG	GG	AA	TT	CC	CC	CC	TT	GG	AA	AA	AA	CC	AA	CC	TT	CC	TT	AA	TT	GG	GG	GG	AA	TT	AA	TT	GG	GG	AA	AG	AC	--
NSFTV129	GG	GG	TT	TT	GG	AA	TT	GG	TT	CC	CC	CC	TT	TT	TT	GG	GG	GG	GG	CC	TT	CC	CC	CC	GG	CC	TT	AA	GG	CC	AA	CC	CC	TT	AA	CC	CC	GG	AA	GG	TT	AA	TT	GG	TT	GG	AA	AA	GG
NSFTV130	GG	GG	TT	TT	GG	AA	TT	GG	TT	CC	CC	CC	TT	TT	TT	GG	GG	GG	GG	CC	TT	CC	CC	CC	GG	CC	TT	AA	GG	CC	AA	CC	CC	TT	AA	CC	CC	GG	AA	GG	TT	AA	TT	GG	TT	GG	AA	AA	GG
NSFTV131	GG	GG	CC	TT	AA	GG	GG	CC	TT	TT	CC	CC	CC	CC	CC	GG	GG	AA	GG	TT	TT	CC	TT	CC	GG	CC	TT	GG	GG	AA	AA	CC	CC	TT	AA	TT	CC	GG	AA	GG	TT	GG	CC	GG	TT	GG	AA	CC	GG
NSFTV132	TT	AA	CC	TT	GG	GG	--	GG	TT	CC	CC	CC	--	TT	TT	AA	CC	GG	GG	TT	TT	CC	TT	CC	GG	CC	TT	AA	GG	CC	CC	TT	CC	TT	AA	TT	CC	GG	AA	GG	TT	GG	CC	GG	TT	GG	AA	CC	GG
NSFTV133	TT	AA	CC	CC	GG	AA	GG	GG	TT	CC	CC	CC	TT	TT	--	GG	CC	GG	AA	TT	CC	CC	CC	CC	GG	AA	AA	AA	GG	CC	AA	TT	CC	CC	TT	TT	GG	GG	GG	AA	CC	AA	TT	GG	GG	AA	AA	CC	GG
NSFTV134	TT	AA	CC	CC	AA	AA	GG	GG	CC	TT	CC	CC	CC	TT	CC	GG	CC	AA	AA	TT	CC	TT	CC	CC	GG	AA	AA	AA	GG	CC	AA	TT	AA	CC	TT	TT	GG	GG	GG	AA	CC	AA	TT	TT	GG	AA	GG	CC	GG
NSFTV135	TT	GG	TT	TT	GG	AA	GG	CC	TT	TT	TT	TT	CC	TT	--	AA	GG	GG	AA	CC	TT	CC	CC	CC	GG	AA	TT	GG	CC	AA	CC	TT	CC	TT	AA	TT	GG	AA	GG	AA	TT	AA	TT	GG	GG	AA	AA	CC	TT
NSFTV137	GG	GG	TT	TT	GG	AA	TT	GG	TT	CC	CC	CC	TT	TT	TT	GG	GG	GG	GG	CC	TT	CC	CC	CC	GG	CC	AA	AA	GG	CC	AA	TT	CC	TT	AA	CC	CC	GG	AA	GG	TT	AA	TT	GG	TT	GG	AA	AA	GG
NSFTV138	GG	GG	CC	TT	AA	AA	TT	GG	TT	CC	TT	CC	TT	TT	TT	AA	CC	GG	GG	CC	TT	CC	CC	CC	GG	CC	AA	GG	GG	AA	AA	CC	CC	TT	AA	TT	CC	GG	AA	AA	TT	GG	CC	GG	TT	GG	AA	AA	GG
NSFTV139	TT	GG	TT	TT	GG	AA	TT	GG	TT	TT	TT	TT	CC	TT	--	GG	CC	GG	GG	TT	TT	TT	CC	CC	GG	AA	AA	AA	CC	CC	AA	TT	CC	TT	AA	CC	GG	AA	GG	AA	TT	AA	TT	GG	GG	AA	AA	CC	GG
NSFTV140	TT	GG	TT	TT	GG	AA	TT	GG	TT	TT	TT	TT	CC	TT	--	GG	CC	GG	GG	TT	CC	CC	CC	TT	GG	AA	AA	AA	CC	AA	CC	TT	CC	TT	AA	TT	GG	GG	GG	AA	TT	AA	TT	GG	GG	AA	AA	AA	TT
NSFTV141	GG	GG	CC	TT	GG	AA	TT	GG	TT	CC	CC	--	CC	TT	CC	AA	CC	GG	GG	CC	TT	CC	TT	CC	GG	CC	TT	--	GG	CC	CC	TT	CC	TT	AA	CC	CC	GG	AA	GG	TT	GG	--	GG	TT	GG	GG	AA	GG
NSFTV142	TT	AA	--	TT	AA	AA	TT	GG	TT	CC	TT	TT	TT	TT	TT	GG	CC	GG	GG	CC	CC	CC	CC	CC	GG	CC	AA	AA	GG	CC	AA	CC	CC	TT	AA	TT	CC	GG	AA	GG	TT	GG	CC	GG	TT	GG	AA	AA	GG
NSFTV143	TT	AA	TT	TT	GG	AA	GG	GG	CC	TT	TT	CC	CC	TT	CC	GG	CC	AA	AA	TT	CC	TT	CC	CC	GG	AA	AA	AA	GG	CC	AA	TT	AA	CC	TT	TT	GG	GG	GG	AA	CC	AA	CC	TT	GG	AA	GG	CC	GG
NSFTV144	TT	AA	TT	TT	GG	AA	GG	GG	TT	TT	TT	CC	CC	TT	CC	GG	CC	AA	AA	TT	CC	TT	CC	CC	GG	AA	AA	AA	GG	CC	AA	TT	AA	CC	TT	TT	GG	GG	GG	AA	CC	AA	TT	TT	GG	AA	GG	CC	TT
NSFTV145	TT	GG	CC	TT	GG	AA	TT	GG	TT	CC	CC	CC	TT	TT	TT	GG	GG	GG	GG	CC	CC	CC	TT	CC	GG	CC	AA	AA	GG	CC	AA	CC	CC	TT	AA	TT	CC	GG	AA	GG	TT	GG	CC	GG	TT	GG	AA	AA	GG
NSFTV146	GG	GG	--	TT	AA	AA	TT	GG	TT	CC	TT	TT	TT	TT	TT	GG	CC	GG	GG	CC	TT	CC	TT	CC	GG	AA	AA	GG	CC	AA	CC	CC	AA	TT	TT	TT	CC	GG	AA	GG	TT	AA	CC	GG	TT	GG	AA	CC	GG
NSFTV147	TT	GG	TT	TT	GG	AA	TT	GG	TT	CC	TT	TT	CC	TT	TT	GG	CC	GG	GG	TT	CC	TT	CC	CC	GG	AA	AA	GG	CC	AA	CC	TT	CC	CC	TT	TT	GG	GG	GG	AA	TT	AA	TT	TT	GG	AA	AA	AA	TT
NSFTV148	GG	GG	CC	TT	GG	AA	TT	GG	TT	TT	TT	CC	CC	TT	TT	GG	CC	GG	GG	CC	TT	CC	TT	CC	GG	CC	TT	GG	GG	AA	AA	CC	CC	TT	AA	TT	CC	GG	AA	GG	TT	GG	CC	GG	TT	GG	GG	AA	GG
NSFTV149	TT	GG	TT	TT	GG	AA	TT	GG	TT	TT	TT	TT	CC	TT	TT	AA	CG	GG	AG	TC	TT	TT	CC	CC	GG	AA	AA	AA	CC	CC	AA	TT	CC	TT	AA	CC	GG	AA	GG	AA	TT	AA	TT	GG	GG	AA	AA	CC	TT
NSFTV150	TT	GG	TT	TT	GG	AA	TT	GG	TT	TT	TT	TT	CC	TT	TT	GG	CC	GG	GG	TT	TT	TT	CC	CC	GG	AA	AA	AA	CC	CC	AA	TT	AA	CC	TT	TT	GG	GG	GG	AA	TT	AA	TT	GG	GG	AA	GG	CC	GG
NSFTV151	TT	AA	TT	TT	GG	AA	GG	GG	CC	TT	CC	CC	CC	CC	--	GG	CC	AA	AA	TT	CC	TT	CC	CC	GG	AA	AA	AA	GG	CC	AA	TT	AA	CC	TT	TT	GG	GG	GG	AA	CC	AA	CC	TT	GG	AA	GG	CC	GG
NSFTV152	GG	AA	CC	TT	AA	GG	GG	CC	TT	TC	CC	CC	CC	CC	CC	GG	GG	GG	GG	TT	--	CC	CC	CC	CC	CC	TT	GG	GG	AA	AA	CC	CC	TT	AA	TT	CC	GG	AA	GG	TT	GG	CC	GG	TT	GG	AA	CC	GG
NSFTV153	GG	AA	CC	TT	AA	GG	--	CC	--	TT	CC	CC	CC	CC	CC	GG	GG	GG	GG	TT	TT	CC	TC	CC	GG	CC	TT	GG	GG	AA	AC	CC	CC	TT	AA	TT	CC	GG	AA	GG	TT	GG	CC	GG	TT	GG	AA	CC	GG
NSFTV154	TT	AA	TT	TT	GG	AA	GG	CC	TT	TT	TT	TT	CC	TT	TT	GG	CC	AA	AA	TT	--	TT	CC	CC	GG	AA	AA	AA	GG	CC	AA	TT	CC	CC	TT	TT	GG	GG	GG	AA	TT	AA	TT	TT	GG	AA	GG	CC	GG
NSFTV155	TT	AA	TT	TT	GG	AA	GG	CC	TT	TT	TT	TT	CC	TT	--	GG	CC	AA	AA	TT	TT	TT	CC	CC	GG	AA	AA	AA	GG	CC	AA	TT	AA	CC	TT	TT	GG	GG	GG	AA	CC	AA	CC	TT	GG	AA	AA	CC	TT
NSFTV156	GG	GG	TT	TT	GG	AA	TT	GG	TT	CC	CC	CC	TT	TT	TT	AA	CC	GG	GG	CC	TT	CC	CC	CC	GG	CC	AA	AA	GG	CC	AA	TT	CC	TT	AA	CC	CC	GG	AA	GG	TT	AA	TT	GG	TT	AA	AA	AA	GG
NSFTV157	TT	AA	CC	CC	AA	AA	GG	GG	TT	TT	TT	CC	CC	TT	CC	GG	CC	AA	AA	TT	CC	TT	CC	CC	GG	AA	AA	AA	GG	CC	AA	TT	AA	CC	TT	TT	GG	GG	GG	AA	CC	AA	CC	TT	GG	AA	GG	CC	GG
NSFTV158	TT	AA	TT	TT	AA	AA	GG	GG	TT	TT	TT	CC	CC	TT	--	GG	CC	AA	AA	TT	TC	TT	CC	CC	GG	AA	AA	AA	GG	CC	AA	TT	AA	CC	TT	TT	GG	GG	GG	AA	CC	AA	CC	TT	GG	AA	GG	CC	TT
NSFTV159	TT	GG	CC	--	GG	AA	TT	CC	TT	CC	TT	CC	TT	TT	CC	AA	CC	GG	GG	CC	TT	CC	CC	CC	GG	CC	TT	AA	GG	CC	CC	CC	AA	TT	AA	TT	CC	GG	AA	GG	TT	AA	TT	GG	TT	GG	AA	AA	GG
NSFTV160	GG	AA	--	TT	AA	AA	GG	GG	CC	TT	CC	CC	CC	TT	CC	GG	CC	AA	AA	TT	TT	TT	CC	CC	GG	AA	AA	AA	GG	CC	AA	TT	AA	CC	TT	TT	GG	GG	GG	AA	CC	AA	TT	GG	TT	GG	--	AA	GG
NSFTV161	GG	AA	--	--	AA	--	TT	GG	TT	CC	TT	TT	TT	TT	TT	GG	CC	GG	GG	CC	TC	--	TT	CC	GG	--	AA	AA	GG	CC	AA	TT	CC	TT	AA	TT	CC	GG	AA	GG	TT	AA	TT	GG	TT	GG	AA	CC	GG
NSFTV162	TT	AA	CC	TT	GG	AA	TT	--	TT	CC	CC	CC	TT	TT	TT	GG	CC	GG	GG	CC	TT	CC	TT	CC	GG	--	AA	--	GG	AA	AA	--	CC	TT	AA	TT	CC	GG	AA	AA	TT	GG	TT	GG	TT	GG	AA	AA	GG
NSFTV163	GG	GG	CC	TT	AA	AA	--	GG	TT	CC	CC	CC	CC	TT	TT	GG	CC	GG	GG	CC	CC	CC	CC	CC	--	CC	AA	AA	GG	CC	AA	CC	CC	TT	AA	CC	CC	GG	AA	GG	TT	GG	CC	GG	TT	GG	--	CC	GG
NSFTV164	TT	GG	TT	TT	GG	AA	TT	GG	TT	CC	CC	CC	TT	TT	TT	GG	CC	GG	AA	TT	TT	CC	CC	CC	GG	AA	AA	GG	CC	AA	CC	CC	CC	TT	AA	CC	GG	GG	GG	AA	TT	AA	TT	GG	GG	AA	AA	CC	GG
NSFTV165	TT	GG	TT	TT	GG	GG	TT	CC	CC	CC	TT	TT	CC	TT	--	AA	CC	GG	AA	TT	TT	CC	CC	CC	GG	AA	AA	AA	GG	CC	AA	CC	CC	TT	AA	CC	GG	AA	GG	AA	TT	AA	TT	GG	GG	AA	AA	AA	GG
NSFTV166	GG	GG	CC	TT	GG	GG	TT	GG	CC	TT	CC	CC	CC	TT	TT	GG	CC	GG	GG	CC	TT	CC	TT	CC	GG	--	AA	AA	GG	CC	AA	CC	CC	TT	AA	TT	CC	GG	AA	GG	TT	GG	CC	GG	TT	GG	AA	AA	GG
NSFTV167	TT	AA	CC	CC	AA	AA	GG	GG	TT	TT	TT	TT	CC	TT	TT	GG	CC	GG	GG	TT	TT	TT	CC	CC	GG	AA	AA	AA	CC	CC	AA	TT	CC	TT	AA	CC	GG	AA	GG	AA	TT	AA	TT	GG	GG	AA	AA	CC	GG
NSFTV168	GG	AA	CC	TT	AA	GG	TT	GG	CC	TC	CC	CC	CC	TT	--	GG	GG	GG	GG	TT	--	CC	TT	CC	CC	CC	TT	GG	GG	CC	AA	CC	CC	TT	AA	TT	CC	GG	AA	GG	TT	GG	CC	GG	TT	GG	AA	AA	GG
NSFTV169	TT	AA	CC	CC	GG	AA	GG	CC	TT	TT	CC	CC	CC	TT	TT	GG	CC	GG	GG	TT	TT	CC	CC	CC	GG	AA	AA	AA	GG	CC	AA	TT	CC	CC	TT	TT	GG	GG	GG	AA	CC	GG	TT	TT	GG	AA	AA	AA	GG
NSFTV170	TT	AA	CC	CC	GG	AA	GG	GG	TT	TT	TC	--	CC	TT	--	AG	CC	GG	GG	TT	TT	TT	CC	CC	GG	AA	AA	GG	CC	AA	CC	TT	AA	CC	TT	TT	CC	GG	AA	GG	TT	GG	CC	GG	TT	GG	AA	CC	GG
NSFTV171	GG	GG	--	TT	GG	AA	TT	CC	TT	TT	TT	CC	CC	TT	TT	GG	GG	GG	GG	CC	TT	CC	CC	CC	GG	CC	TT	AA	GG	CC	AA	CC	CC	TT	AA	CC	CC	GG	AA	GG	TT	GG	CC	GG	TT	GG	AA	AA	GG
NSFTV172	GG	GG	TT	TT	GG	AA	TT	GG	TT	CC	CC	CC	TT	TT	TT	GG	GG	GG	GG	CC	TT	CC	TT	CC	GG	AA	AA	GG	CC	AA	CC	CC	CC	TT	AA	CC	CC	GG	AA	GG	TT	GG	CC	GG	TT	GG	AA	AA	GG
NSFTV174	TT	AA	CC	CC	AA	AA	GG	GG	--	TT	TT	TT	CC	TT	CC	GG	CC	GG	GG	TT	TC	TT	CC	CC	GG	AA	AA	AA	CC	CC	AA	TT	CC	CC	TT	CC	GG	AA	GG	AA	TT	AA	TT	TT	GG	AA	AA	CC	GG
NSFTV176	TT	GG	TT	TT	GG	AA	TT	GG	TT	TT	TT	TT	CC	TT	TT	AA	GG	GG	GG	TT	TT	TT	CC	CC	GG	AA	AA	AA	CC	AA	CC	TT	CC	TT	TT	TT	GG	AA	GG	AA	TT	AA	TT	GG	GG	AA	AA	CC	TT
NSFTV177	TT	AA	TT	TT	GG	AA	GG	GG	TT	TT	TT	CC	CC	TT	CC	GG	CC	AA	AA	TT	CC	TT	CC	CC	GG	AA	AA	AA	GG	CC	AA	TT	CC	CC	TT	TT	GG	GG	GG	AA	TT	AA	TT	TT	GG	AA	GG	CC	TT
NSFTV178	GG	AA	CC	TT	GG	AA	TT	CC	CC	CC	CC	CC	CC	TT	CC	GG	CC	GG	GG	CC	TT	CC	CC	CC	GG	CC	TT	--	--	AA	CC	CC	AA	TT	AA	TT	CC	GG	AA	GG	TT	GG	CC	GG	TT	GG	AA	CC	GG
NSFTV179	TT	AA	CC	CC	AA	AA	GG	GG	CC	TT	CC	CC	CC	TT	CC	GG	CC	AA	AA	TT	CC	TT	CC	CC	GG	AA	AA	AA	GG	CC	AA	TT	CC	CC	TT	TT	GG	GG	GG	AA	TT	AA	TT	TT	GG	AA	GG	CC	TT
NSFTV180	TT	AA	CC	CC	AA	AA	GG	GG	TT	TT	TT	CC	CC	TT	CC	GG	CC	AA	AA	TT	CC	TT	CC	CC	GG	AA	AA	AA	GG	CC	AA	TT	AA	CC	TT	TT	GG	GG	GG	AA	CC	AA	CC	TT	GG	AA	GG	CC	TT
NSFTV181	TT	AA	TT	TT	GG	AA	GG	GG	CC	TT	CC	CC	CC	TT	CC	GG	CC	AA	AA	TT	CC	CC	CC	CC	GG	AA	AA	AA	GG	CC	AA	TT	AA	CC	TT	TT	GG	GG	GG	AA	CC	AA	CC	TT	GG	AA	AA	CC	TT
NSFTV182	TT	GG	TT	--	GG	AA	TT	GG	TT	TT	TT	TT	CC	TT	--	AA	GG	GG	AA	TT	CC	CC	CC	TT	GG	AA	TT	GG	CC	AA	CC	TT	CC	TT	AA	TT	GG	GG	GG	AA	TT	AA	TT	GG	GG	AA	AA	AA	TT
NSFTV183	TT	GG	TT	--	GG	--	GG	CC	TT	TC	TT	TT	CC	TT	--	AA	GG	GG	AA	CC	--	CC	CC	CC	GG	AA	AA	AA	CC	AA	CC	TT	CC	TT	AA	CC	CC	GG	GG	AA	TT	AA	TT	GG	GG	AA	AA	CC	TT
NSFTV184	TT	AA	CC	CC	AA	AA	GG	GG	CC	TC	CC	CC	CC	TT	CC	GG	CC	AA	AA	TT	TC	TC	CC	CC	--	AA	AA	AA	GG	CC	AA	TT	AA	CC	TT	TT	GG	GG	GG	AA	CC	AA	TT	TT	GG	AA	GG	CC	GG
NSFTV186	TT	AA	TT	TT	GG	AA	TT	GG	TT	CC	TT	TT	TT	TT	CC	GG	CC	AA	AA	TT	CC	TT	CC	CC	GG	AA	AA	AA	GG	CC	AA	TT	AA	CC	TT	TT	GG	GG	GG	AA	CC	AA	CC	TT	GG	AA	GG	CC	TT
NSFTV187	TT	GG	TT	TT	GG	AA	TT	GG	TT	TT	TT	TT	CC	TT	--	AA	GG	GG	AA	CC	TT	TT	CC	CC	GG	AA	AA	AA	CC	CC	AA	TT	CC	TT	AA	CC	GG	AA	GG	AA	TT	AA	TT	GG	GG	AA	GG	CC	GG
NSFTV188	TT	GG	TT	TT	GG	AA	GG	GG	CC	TT	TT	TT	CC	TT	TT	AA	GG	GG	AA	CC	TT	CC	CC	CC	GG	AA	AA	AA	CC	CC	AA	TT	CC	CC	TT	TT	GG	GG	GG	AA	TT	AA	TT	TT	GG	AA	AA	CC	GG
NSFTV189	GG	GG	CC	TT	GG	AA	TT	GG	TT	CC	TT	TT	TT	TT	TT	AA	GG	GG	GG	TT	TT	CC	CC	CC	GG	CC	TT	AA	GG	CC	AA	CC	CC	TT	AA	CC	CC	GG	AA	AA	TT	AA	TT	GG	TT	GG	AA	AA	GG
NSFTV190	TT	AA	CC	CC	AA	AA	GG	CC	TT	TT	TT	TT	CC	TT	TT	AA	CC	GG	AA	TT	TT	TT	CC	CC	GG	AA	AA	AA	GG	AA	AA	TT	CC	TT	AA	CC	GG	AA	GG	AA	TT	AA	TT	GG	GG	AA	AA	CC	GG
NSFTV191	GG	AA	--	TT	AA	GG	GG	CC	TT	TT	CC	CC	CC	TT	CC	GG	CC	AA	AA	TT	TT	TT	CC	CC	GG	AA	AA	AA	GG	AC	AA	CC	AA	TT	AA	TT	GG	GG	GG	AA	TT	AA	TT	GG	TT	GG	--	AA	GG
NSFTV192	TT	AA	TT	TT	GG	AA	GG	CC	TT	TT	TT	TT	CC	TT	--	GG	CC	AA	AA	TT	TT	TT	CC	CC	GG	AA	AA	AA	GG	CC	AA	TT	CC	CC	TT	TT	GG	GG	GG	AA	TT	AA	TT	TT	GG	AA	GG	CC	GG
NSFTV194	GG	--	--	--	GG	AA	GG	CC	TT	TT	CC	--	CC	TT	TT	GG	GG	GG	GG	TT	--	CC	TC	CC	GG	CC	AA	AA	GG	CC	AA	TT	CC	TT	TT	TT	CC	GG	GG	GG	TT	GG	CC	GG	GG	GG	AA	CC	GG
NSFTV195	TT	GG	TT	TT	GG	AA	GG	CC	TT	TT	TT	TT	CC	TT	TT	AA	GG	GG	AA	CC	TT	CC	CC	CC	GG	AA	AA	AA	CC	AA	CC	TT	CC	TT	AA	CC	CC	GG	GG	AA	TT	AA	TT	TT	GG	AA	AA	CC	TT
NSFTV196	TT	AA	--	TT	GG	AA	TT	GG	TT	CC	CC	CC	TT	TT	TT	AA	CC	GG	GG	CC	CC	CC	TT	CC	GG	AA	TT	AA	GG	CC	CC	TT	CC	TT	AA	TT	CC	GG	AA	GG	TT	GG	CC	GG	TT	GG	AA	AA	GG
NSFTV197	TT	GG	TT	TT	AA	AA	GG	CC	TT	CC	TT	TT	CC	TT	--	GG	CC	GG	GG	TT	CC	TT	CC	CC	GG	AA	AA	GG	GG	CC	AA	CC	CC	CC	TT	CC	GG	GG	GG	AA	TT	AA	TT	GG	GG	AA	AA	CC	GG
NSFTV198	TT	AA	CC	CC	AA	AA	GG	GG	TT	TT	TT	CC	CC	TT	--	GG	CC	GG	GG	TT	CC	TT	CC	CC	GG	CC	TT	GG	GG	AA	AA	CC	CC	TT	AA	TT	CC	GG	AA	GG	TT	GG	CC	GG	TT	GG	AA	CC	GG
NSFTV199	TT	GG	TT	TT	GG	AA	TT	CC	CC	TT	TT	TT	CC	TT	CC	AA	GG	GG	AA	CC	TT	CC	CC	CC	GG	AA	AA	AA	CC	AA	CC	TT	CC	TT	AA	TT	GG	GG	GG	AA	TT	AA	TT	GG	GG	AA	AA	AA	GG
NSFTV200	GG	AA	CC	TT	AA	GG	GG	CC	TT	TC	CC	CC	CC	CC	--	GG	GG	AA	GG	TT	--	CC	TT	CC	--	CC	TT	GG	GG	AA	AA	CC	CC	TT	AA	TT	CC	GG	AA	GG	TT	GG	CC	GG	TT	GG	AA	AA	GG
NSFTV201	TT	GG	TT	TT	GG	AA	TT	GG	TT	CC	CC	CC	TT	TT	--	AA	GG	GG	AA	TT	TT	CC	CC	CC	GG	AA	AA	AA	GG	AA	AA	CC	CC	TT	AA	CC	GG	AA	GG	AA	TT	AA	TT	GG	GG	AA	AA	AA	GG
NSFTV202	TT	GG	TT	TT	GG	GG	--	GG	TT	TT	TT	TT	CC	--	CC	AA	GG	GG	AA	CC	TT	CC	CC	CC	GG	AA	AA	AA	CC	AA	CC	TT	CC	TT	AA	CC	CC	GG	GG	AA	TT	AA	TT	GG	GG	AA	AA	AA	GG
NSFTV203	GG	GG	TT	TT	GG	AA	TT	GG	TT	CC	CC	CC	TT	TT	--	GG	GG	GG	GG	CC	TT	CC	CC	CC	GG	CC	AA	AA	GG	CC	AA	CC	CC	TT	AA	TT	CC	GG	AA	AA	TT	AA	TT	GG	TT	GG	AA	AA	GG
NSFTV204	TT	AA	CC	CC	AA	AA	--	GG	TT	TT	TT	CC	CC	TT	CC	GG	CC	AA	AA	TT	CC	TT	CC	CC	GG	AA	AA	AA	GG	CC	AA	TT	--	CC	TT	TT	GG	GG	GG	AA	CC	AA	CC	TT	GG	AA	AA	AA	TT
NSFTV205	TT	AA	CC	CC	AA	AA	GG	GG	TT	TT	TT	CC	CC	TT	--	GG	CC	AA	AA	TT	--	TT	CC	CC	GG	AA	AA	AA	GG	CC	AA	TT	AA	CC	TT	TT	GG	GG	GG	AA	TT	AA	TT	GG	GG	AA	GG	CC	TT
NSFTV206	GG	AA	CC	TT	AA	GG	TT	GG	CC	TT	CC	CC	CC	TT	--	GG	GG	GG	GG	TT	TT	CC	TT	CC	GG	CC	TT	GG	GG	CC	AA	CC	CC	TT	AA	TT	CC	GG	AA	GG	TT	GG	CC	GG	TT	GG	AA	AA	GG
NSFTV207	TT	AA	--	--	AA	--	TT	GG	TT	TC	CC	CC	CC	TT	TT	GG	CC	GG	GG	CC	--	TC	TT	CC	GG	--	AA	AA	GG	CC	AA	TT	CC	TT	AA	TT	CC	GG	AA	GG	TT	--	CC	GG	TT	GG	AA	AA	GG
NSFTV208	GG	GG	CC	TT	AA	GG	TT	CC	TT	CC	CC	CC	CC	TT	TT	GG	CC	GG	GG	CC	CC	CC	TT	CC	GG	--	AA	AA	GG	CC	AA	TC	CC	TT	AA	CC	CC	GG	AA	GG	TT	AA	CC	GG	TT	AA	AA	AA	GG
NSFTV209	GG	GG	TT	TT	GG	AA	TT	GG	TT	CC	CC	CC	TT	TT	TT	GG	GG	GG	GG	CC	TT	CC	CC	CC	GG	--	TT	AA	GG	CC	AA	CC	CC	TT	AA	CC	CC	GG	AA	GG	TT	GG	CC	GG	TT	GG	AA	CC	GG
NSFTV210	GG	GG	--	TT	GG	GG	GG	CC	TT	TT	CC	CC	TT	CC	--	GG	GG	GG	GG	TT	TT	CC	--	CC	GG	CC	TT	GG	GG	AA	AA	CC	AA	TT	AA	TT	CC	GG	AA	AA	CC	GG	--	GG	TT	GG	AA	CC	GG
NSFTV211	TT	AA	CC	CC	GG	AA	GG	GG	CC	CC	CC	CC	CC	TT	TT	AA	CC	GG	GG	CC	TT	CC	CC	CC	GG	CC	TT	GG	CC	AA	CC	CC	AA	TT	AA	CC	CC	GG	AA	AA	TT	AA	TT	GG	TT	GG	AA	AA	GG
NSFTV213	TT	GG	TT	--	GG	AA	TT	GG	TT	TT	TT	TT	CC	TT	TT	AA	GG	GG	AA	CC	TT	TT	CC	CC	GG	AA	AA	AA	CC	CC	AA	TT	CC	TT	AA	TT	GG	GG	GG	AA	CC	AA	TT	GG	GG	AA	AA	CC	TT
NSFTV214	TT	GG	TT	TT	GG	AA	GG	GG	CC	TT	TT	TT	CC	TT	TT	GG	CC	GG	GG	TT	TT	CC	CC	CC	GG	AA	AA	AA	CC	AA	CC	TT	CC	TT	AA	CC	GG	AA	GG	AA	TT	AA	TT	TT	GG	AA	AA	AA	GG
NSFTV215	TT	GG	TT	TT	GG	AA	GG	CC	TT	TT	TT	TT	CC	TT	TT	AA	GG	GG	AA	CC	TT	CC	CC	CC	GG	AA	AA	AA	CC	AA	CC	TT	CC	TT	AA	CC	CC	GG	GG	AA	TT	AA	TT	TT	GG	AA	AA	CC	TT
NSFTV216	TT	AA	CC	CC	AA	AA	--	GG	TT	TC	TT	CC	CC	TT	CC	GG	CC	AA	AA	TT	--	TC	CC	CC	GG	AA	AA	AA	GG	CC	AA	TT	--	CC	TT	TT	GG	GG	GG	AA	CC	AA	TT	GG	GG	AA	AA	CC	GG
NSFTV217	TT	AA	CC	CC	AA	AA	GG	GG	TT	TT	TT	CC	CC	TT	--	GG	CC	AA	AA	TT	TT	TT	CC	CC	GG	AA	AA	AA	GG	CC	AA	TT	AA	CC	TT	TT	GG	GG	GG	AA	CC	AA	TT	GG	GG	AA	GG	CC	TT
NSFTV218	TT	AA	CC	CC	AA	AA	GG	GG	TT	TT	TT	CC	CC	TT	CC	GG	CC	AA	AA	TT	CC	TT	CC	CC	GG	AA	AA	AA	GG	CC	AA	TT	AA	CC	TT	TT	GG	GG	GG	AA	CC	AA	TT	GG	GG	AA	AA	CC	GG
NSFTV219	TT	AA	TT	TT	GG	AA	GG	--	TT	TT	TT	CC	CC	TT	TT	GG	CC	AA	AA	TT	TC	TT	CC	CC	GG	AA	AA	AA	GG	CC	AA	TT	AA	CC	TT	TT	GG	GG	GG	AA	CC	AA	TT	TT	GG	AA	GG	CC	GG
NSFTV220	TT	AA	TT	TT	GG	AA	GG	CC	TT	TT	TT	TT	CC	TT	TT	GG	CC	AA	AA	TT	CC	TT	CC	CC	GG	AA	AA	AA	GG	CC	AA	TT	AA	CC	TT	TT	GG	GG	GG	AA	TT	AA	TT	TT	GG	AA	GG	CC	GG
NSFTV221	GG	AA	CC	TT	AA	AA	GG	GG	CC	TT	CC	CC	CC	TT	CC	GG	CC	AA	AA	TT	TT	TT	CC	CC	GG	AA	AA	AA	GG	CC	AA	TT	AA	CC	TT	TT	GG	GG	GG	AA	CC	AA	TT	GG	TT	GG	--	AA	GG
NSFTV222	GG	GG	TT	TT	GG	AA	TT	GG	TT	CC	CC	CC	TT	TT	TT	GG	GG	GG	GG	TT	TT	CC	CC	CC	GG	CC	AA	AA	GG	CC	AA	TT	CC	TT	AA	CC	CC	GG	AA	GG	TT	AA	TT	TT	TT	GG	AA	AA	GG
NSFTV224	TT	AA	TT	TT	GG	AA	--	GG	CC	TT	TT	TT	CC	TT	--	GG	CC	AA	AA	TT	--	TT	--	CC	GG	AA	AA	AA	GG	CC	AA	TT	CC	--	TT	TT	GG	GG	GG	AA	TT	AA	TT	TT	--	AA	GG	CC	GG
NSFTV225	TT	AA	TT	TT	GG	AA	GG	GG	CC	TT	TT	TT	CC	TT	CC	GG	CC	AA	AA	TT	CC	TT	CC	CC	GG	AA	AA	AA	GG	CC	AA	TT	AA	CC	TT	TT	GG	GG	GG	AA	TT	AA	CC	TT	GG	AA	GG	CC	TT
NSFTV227	GG	GG	CC	TT	GG	GG	GG	CC	TT	TT	CC	CC	CC	TT	--	GG	CC	GG	GG	CC	TT	CC	TT	CC	GG	CC	TT	GG	GG	AA	AA	CC	CC	TT	AA	TT	CC	GG	AA	GG	TT	GG	CC	GG	TT	GG	AA	AA	GG
NSFTV228	TT	AA	CC	TT	AA	GG	--	CC	CC	TT	CC	CC	CC	CC	CC	GG	GG	GG	GG	TT	TT	CC	CC	CC	GG	CC	TT	--	--	AA	AA	CC	CC	TT	AA	TT	CC	GG	AA	GG	TT	GG	CC	GG	TT	GG	AA	AA	GG
NSFTV231	GG	GG	TT	TT	GG	--	TT	GG	TT	CC	CC	CC	TT	--	TT	GG	GG	GG	GG	CC	--	CC	TT	CC	CC	CC	TT	AA	GG	CC	AA	CC	CC	TT	AA	CC	CC	GG	AA	GG	TT	GG	CC	GG	TT	GG	AA	CC	GG
NSFTV232	TT	AA	TT	TT	AA	AA	GG	GG	TT	TT	TT	CC	CC	TT	CC	GG	CC	AA	AA	TT	TT	--	CC	CC	GG	AA	AA	AA	GG	CC	AA	TT	AA	CC	TT	TT	--	GG	GG	AA	CC	GG	TT	TT	GG	AA	GG	CC	GG
NSFTV233	TT	AA	TT	TT	AA	AA	GG	GG	TT	TT	TT	CC	CC	TT	CC	GG	CC	AA	AA	TT	CC	CC	CC	CC	GG	AA	AA	AA	GG	CC	AA	TT	AA	CC	TT	TT	GG	GG	GG	AA	CC	AA	TT	TT	GG	AA	GG	CC	GG
NSFTV234	GG	GG	TT	--	GG	AA	TT	GG	TT	CC	CC	CC	TT	TT	--	GG	GG	GG	GG	CC	TT	CC	CC	CC	GG	CC	TT	AA	GG	CC	AA	CC	CC	TT	AA	CC	CC	GG	AA	GG	TT	AA	CC	GG	TT	GG	AA	AA	GG
NSFTV235	GG	GG	TT	TT	GG	AA	TT	GG	TT	CC	CC	CC	TT	TT	TT	GG	GG	GG	GG	CC	TT	CC	CC	CC	GG	CC	AA	AA	GG	CC	AA	TT	CC	TT	AA	CC	CC	GG	AA	GG	TT	AA	TT	GG	TT	GG	AA	AA	GG
NSFTV236	GG	GG	CC	TT	GG	AA	--	GG	TT	CC	TT	TT	TT	TT	CC	GG	CC	AA	AA	TT	TT	CC	CC	CC	GG	AA	AA	AA	CC	CC	AA	TT	CC	CC	TT	TT	GG	GG	GG	AA	TT	AA	TT	GG	GG	AA	AA	AA	TT
NSFTV237	TT	AA	TT	TT	GG	AA	GG	GG	TT	TT	TT	CC	CC	TT	CC	GG	CC	AA	AA	TT	CC	TT	CC	CC	GG	AA	AA	AA	GG	CC	AA	TT	CC	CC	TT	TT	GG	GG	GG	AA	CC	AA	TT	TT	GG	AA	GG	CC	GG
NSFTV238	TT	GG	TT	TT	GG	GG	GG	GG	TT	TT	TT	TT	CC	TT	CC	AA	GG	GG	AA	CC	TT	CC	CC	CC	GG	AA	AA	AA	CC	AA	CC	TT	CC	TT	AA	CC	CC	GG	GG	AA	TT	AA	TT	TT	GG	AA	AA	CC	TT
NSFTV239	TT	AA	CC	CC	GG	AA	GG	GG	CC	CC	CC	CC	TT	TT	--	AA	CC	GG	AA	TT	TT	TT	CC	CC	GG	AA	AA	AA	GG	AA	CC	CC	AA	TT	AA	CC	CC	GG	AA	AA	TT	AA	TT	GG	GG	AA	AA	AA	TT
NSFTV240	TT	AA	CC	CC	GG	AA	GG	GG	CC	CC	CC	CC	TT	TT	CC	AA	CC	GG	AA	TT	TT	TT	CC	CC	GG	AA	AA	AA	GG	AA	CC	CC	AA	TT	AA	CC	CC	GG	AA	AA	TT	AA	TT	GG	GG	AA	AA	AA	TT
NSFTV241	GG	GG	CC	TT	GG	AA	TT	GG	TT	CC	TT	TT	TT	TT	TT	GG	CC	GG	GG	CC	TT	CC	TT	CC	GG	CC	AA	AA	GG	CC	AA	TT	CC	TT	AA	TT	CC	GG	AA	GG	TT	GG	CC	GG	GG	AA	AA	CC	GG
NSFTV242	TT	GG	TT	TT	GG	AA	TT	GG	TT	TT	TT	TT	CC	TT	TT	AA	GG	GG	AA	TT	TT	CC	CC	TT	GG	AA	TT	GG	CC	AA	CC	TT	CC	TT	AA	TT	GG	GG	GG	AA	TT	AA	TT	GG	GG	AA	GG	CC	GG
NSFTV243	TT	AA	TT	TT	GG	AA	--	CC	TT	TT	TT	CC	CC	TT	TT	GG	CC	AA	AA	TT	CC	CC	CC	CC	GG	AA	AA	AA	GG	CC	AA	TT	CC	CC	TT	TT	GG	GG	GG	AA	CC	AA	TT	TT	GG	AA	GG	CC	GG
NSFTV244	TT	AA	CC	CC	AA	AA	TT	GG	TT	CC	CC	CC	TT	TT	CC	AA	CC	GG	GG	TT	CC	CC	CC	CC	GG	AA	AA	AA	GG	CC	AA	TT	CC	TT	TT	TT	GG	GG	GG	AA	CC	AA	TT	TT	GG	AA	GG	CC	GG
NSFTV245	TT	AA	TT	TT	GG	AA	GG	GG	CC	TT	TT	TT	CC	TT	TT	GG	CC	AA	AA	TT	CC	TT	CC	CC	GG	AA	AA	AA	GG	CC	AA	TT	CC	CC	TT	TT	GG	GG	GG	AA	TT	AA	TT	TT	GG	AA	GG	CC	GG
NSFTV247	TT	AA	CC	--	AA	AA	--	GG	TT	TT	TT	CC	CC	TT	CC	GG	CC	AA	AA	TT	--	--	--	CC	GG	AA	AA	AA	GG	CC	AA	TT	AA	CC	TT	TT	GG	GG	GG	AA	TT	AA	CC	TT	GG	AA	GG	CC	TT
NSFTV248	TT	AA	CC	CC	AA	AA	GG	GG	CC	TT	CC	CC	CC	TT	CC	GG	CC	AA	AA	TT	CC	TT	CC	CC	GG	AA	AA	AA	GG	CC	AA	TT	AA	CC	TT	TT	GG	GG	GG	AA	CC	AA	CC	TT	GG	AA	GG	CC	TT
NSFTV249	TT	AA	CC	TT	GG	AA	TT	CC	TT	CC	CC	CC	TT	TT	TT	GG	CC	AA	AA	TT	TT	TT	CC	CC	GG	AA	AA	AA	GG	CC	AA	TT	CC	CC	TT	TT	GG	GG	GG	AA	CC	GG	CC	GG	TT	AA	AA	AA	GG
NSFTV250	TT	AA	CC	CC	AA	AA	GG	CC	TT	TT	CC	CC	CC	TT	CC	GG	CC	AA	AA	TT	TT	CC	CC	CC	GG	AA	AA	AA	GG	CC	AA	TT	AA	CC	TT	TT	GG	GG	GG	AA	CC	AA	TT	TT	GG	AA	GG	CC	GG
NSFTV251	TT	GG	TT	TT	GG	AA	GG	GG	CC	TT	TT	TT	CC	TT	TT	GG	CC	GG	GG	TT	TT	CC	CC	CC	GG	AA	AA	AA	GG	CC	AA	TT	AA	CC	TT	TT	GG	GG	GG	AA	CC	AA	TT	GG	GG	AA	AA	CC	GG
NSFTV252	GG	GG	--	TT	GG	AA	TT	CC	TT	TT	CC	CC	TT	TT	TT	GG	GG	GG	GG	CC	CC	CC	TT	CC	GG	CC	TT	AA	GG	CC	CC	TT	CC	TT	AA	CC	CC	GG	AA	GG	TT	GG	CC	GG	TT	GG	AA	AA	GG
NSFTV254	TT	GG	--	TT	GG	AA	TT	GG	TT	CC	CC	CC	TT	TT	TT	GG	GG	GG	GG	CC	CC	CC	TT	CC	GG	CC	AA	AA	GG	CC	AA	CC	CC	TT	AA	TT	CC	GG	AA	GG	TT	GG	CC	GG	TT	GG	AA	AA	GG
NSFTV255	GG	GG	TT	TT	GG	AA	TT	GG	TT	CC	CC	CC	TT	TT	TT	GG	GG	GG	GG	CC	--	CC	CC	CC	--	CC	AA	AA	GG	CC	AA	TT	CC	TT	AA	CC	CC	GG	AA	GG	TT	AA	TT	GG	TT	GG	AA	AA	GG
NSFTV256	TT	AA	TT	TT	GG	AA	GG	GG	TT	TT	TT	CC	CC	TT	CC	GG	CC	AA	AA	TT	--	TT	CC	CC	GG	AA	AA	AA	GG	CC	AA	TT	CC	CC	TT	TT	GG	GG	GG	AA	TT	AA	TT	TT	GG	AA	GG	CC	GG
NSFTV257	TT	AA	TT	TT	GG	AA	--	GG	--	TT	CC	CC	CC	TT	TT	GG	CC	AA	AA	TT	TT	TT	CC	CC	GG	AA	AA	AA	GG	CC	AA	TT	CC	CC	TT	TT	GG	GG	GG	AA	TT	AA	TT	TT	GG	AA	GG	CC	GG
NSFTV258	TT	GG	TT	TT	GG	AA	GG	GG	CC	TT	TT	TT	CC	TT	--	AA	GG	GG	AA	CC	TT	TT	CC	CC	GG	AA	AA	AA	CC	CC	AA	CC	CC	TT	AA	CC	CC	GG	GG	AA	TT	AA	TT	GG	GG	AA	AA	CC	GG
NSFTV259	GG	GG	CC	TT	GG	GG	GG	CC	TT	TT	CC	CC	CC	TT	TT	GG	CC	GG	GG	CC	TT	CC	TT	CC	GG	CC	TT	GG	GG	AA	AA	CC	CC	TT	AA	TT	CC	GG	AA	GG	TT	AA	CC	GG	TT	GG	AA	AA	GG
NSFTV260	GG	AA	--	TT	AA	AA	GG	GG	CC	TT	CC	CC	CC	CC	TT	GG	GG	GG	AA	TT	TT	TT	CC	CC	GG	AA	AA	AA	GG	AC	AA	CC	AA	TT	AA	TT	GG	GG	GG	AA	TT	AA	TT	GG	GG	AA	GG	AA	GG
NSFTV261	GG	AA	CC	TT	AA	GG	GG	CC	TT	TT	CC	CC	CC	TT	--	GG	GG	GG	GG	TT	TT	CC	CC	CC	GG	CC	TT	GG	GG	AA	AA	CC	CC	TT	AA	TT	CC	GG	AA	GG	TT	GG	CC	GG	TT	GG	AA	CC	GG
NSFTV262	GG	AA	CC	TT	AA	GG	TT	CC	CC	TT	CC	CC	CC	CC	CC	GG	GG	AA	GG	TT	TT	CC	TT	CC	GG	CC	TT	GG	GG	AA	AA	CC	CC	TT	AA	TT	CC	GG	AA	AA	CC	GG	CC	GG	TT	GG	AA	CC	GG
NSFTV263	TT	AA	CC	CC	AA	AA	GG	GG	CC	TT	CC	CC	CC	TT	CC	GG	CC	AA	AA	TT	--	--	CC	CC	--	AA	AA	AA	GG	CC	AA	TT	CC	CC	TT	TT	GG	GG	GG	AA	TT	AA	TT	TT	GG	AA	GG	CC	GG
NSFTV264	TT	AA	TC	--	AG	AA	GG	GG	TC	TT	TT	--	CC	TT	TT	GG	CC	AA	AA	TT	TC	TT	CC	CC	GG	AA	AA	AA	GG	CC	AA	TT	AC	CC	TT	TT	GG	GG	GG	AA	TT	AA	TT	GG	GG	AA	GG	CC	TT
NSFTV265	TT	AA	CC	CC	AA	AA	GG	GG	CC	TT	CC	CC	CC	TT	CC	GG	CC	AA	AA	TT	CC	TT	CC	CC	GG	AA	AA	AA	GG	CC	AA	TT	AA	CC	TT	TT	GG	GG	GG	AA	CC	AA	TT	TT	GG	AA	GG	CC	GG
NSFTV266	TT	AA	CC	CC	GG	AA	GG	GG	TT	CC	CC	CC	TT	TT	TT	GG	CC	GG	AA	TT	--	CC	CC	CC	GG	AA	AA	AA	GG	CC	AA	TT	CC	CC	TT	TT	GG	GG	GG	AA	CC	AA	TT	GG	GG	AA	AA	CC	GG
NSFTV267	TT	AA	TT	TT	AA	AA	GG	GG	TT	TT	TT	CC	CC	TT	CC	GG	CC	AA	AA	TT	--	TT	CC	CC	GG	AA	AA	AA	GG	CC	AA	TT	AA	CC	TT	TT	GG	GG	GG	AA	CC	AA	TT	TT	GG	AA	GG	CC	GG
NSFTV268	TT	AA	TT	TT	GG	AA	GG	--	TT	TT	TT	TT	CC	TT	--	GG	CC	AA	AA	TT	TT	TT	CC	CC	GG	AA	AA	AA	GG	CC	AA	TT	CC	CC	TT	TT	GG	GG	GG	AA	TT	AA	TT	TT	GG	AA	GG	CC	GG
NSFTV269	TT	AA	TT	TT	GG	AA	TT	GG	TT	CC	TT	TT	TT	TT	TT	GG	CC	GG	GG	CC	CC	CC	CC	CC	GG	CC	AA	GG	GG	AA	AA	CC	CC	TT	AA	TT	CC	GG	GG	AA	TT	AA	TT	TT	TT	GG	AA	AA	GG
NSFTV270	TT	AA	CC	CC	AA	AA	GG	GG	TT	TT	TT	CC	CC	TT	CC	GG	CC	AA	AA	TT	--	TT	CC	CC	GG	AA	AA	AA	GG	CC	AA	TT	AA	CC	TT	TT	GG	GG	GG	AA	CC	AA	TT	GG	GG	AA	GG	CC	TT
NSFTV271	TT	AA	TT	TT	GG	AA	GG	GG	CC	TT	TT	TT	CC	TT	TT	GG	CC	AA	AA	TT	--	TT	CC	CC	GG	AA	AA	AA	GG	CC	AA	TT	CC	CC	TT	TT	GG	GG	GG	AA	TT	AA	CC	TT	GG	AA	GG	CC	GG
NSFTV272	TT	GG	CC	TT	AA	GG	TT	GG	TT	TT	CC	CC	CC	TT	TT	AA	GG	GG	AA	TT	CC	CC	TT	CC	GG	CC	AA	AA	GG	CC	AA	CC	CC	TT	AA	TT	CC	GG	AA	GG	TT	AA	TT	GG	TT	GG	AA	AA	GG
NSFTV273	TT	GG	--	--	GG	AA	TT	GG	TT	TT	--	TT	CC	TT	CC	--	CC	GG	AA	TT	--	CC	CC	TT	GG	AA	TT	GG	CC	--	CC	TT	CC	--	AA	TT	GG	AA	GG	AA	TT	AA	TT	GG	GG	AA	AA	AA	TT
NSFTV274	TT	GG	TT	TT	GG	GG	GG	CC	CC	CC	CC	TT	CC	TT	--	AA	GG	GG	AA	TT	TT	CC	CC	CC	GG	AA	TT	GG	CC	AA	CC	TT	CC	TT	TT	TT	GG	GG	GG	AA	TT	AA	TT	GG	GG	GG	AA	CC	GG
NSFTV275	TT	AA	TT	TT	GG	AA	GG	GG	CC	TT	TT	TT	CC	TT	--	GG	CC	AA	AA	TT	CC	TT	CC	CC	GG	AA	AA	AA	GG	CC	AA	TT	CC	CC	TT	TT	GG	GG	GG	AA	TT	AA	TT	TT	GG	AA	GG	CC	TT
NSFTV276	GG	GG	CC	TT	GG	GG	GG	GG	CC	TT	CC	CC	CC	CC	CC	GG	CC	GG	GG	TT	CC	CC	CC	CC	GG	CC	TT	--	--	AA	CC	CC	AA	TT	AA	TT	CC	GG	AA	GG	TT	GG	CC	GG	TT	GG	AA	AA	GG
NSFTV277	TT	AA	CC	CC	AA	AA	GG	GG	TT	TT	TT	CC	CC	TT	CC	GG	CC	AA	AA	TT	CC	TT	CC	CC	GG	AA	AA	AA	GG	CC	AA	TT	AA	CC	TT	TT	GG	GG	GG	AA	TT	AA	TT	GG	GG	AA	AA	AA	TT
NSFTV278	GG	AA	CC	CC	AA	GG	TT	GG	TT	CC	TT	TT	TT	TT	TT	GG	CC	GG	GG	CC	CC	TT	CC	CC	GG	AA	AA	AA	GG	CC	AA	TT	AA	CC	TT	TT	GG	GG	GG	AA	CC	AA	CC	TT	TT	GG	AA	AA	GG
NSFTV279	TT	AA	TT	TT	GG	AA	GG	CC	TT	TT	TT	TT	CC	TT	--	GG	CC	AA	AA	TT	CC	TT	CC	CC	GG	AA	AA	AA	GG	CC	AA	TT	CC	CC	TT	TT	GG	GG	GG	AA	TT	AA	TT	TT	GG	AA	GG	CC	GG
NSFTV280	TT	GG	TT	--	GG	AA	TT	GG	TT	TT	TT	TT	CC	TT	--	AA	GG	GG	AA	TT	TT	CC	CC	TT	GG	AA	TT	GG	CC	AA	CC	TT	CC	TT	AA	TT	GG	GG	GG	AA	TT	AA	TT	GG	GG	AA	AA	CC	GG
NSFTV281	TT	AA	CC	CC	AA	AA	GG	GG	TT	TT	TT	CC	CC	TT	CC	GG	CC	AA	AA	TT	CC	TT	CC	CC	GG	AA	AA	AA	GG	CC	AA	TT	AA	CC	TT	TT	GG	GG	GG	AA	TT	AA	TT	GG	GG	AA	GG	CC	GG
NSFTV282	TT	AA	CC	CC	AA	AA	GG	GG	TT	TT	TT	CC	CC	TT	CC	GG	CC	AA	AA	TT	CC	TT	CC	CC	GG	AA	AA	AA	GG	CC	AA	TT	AA	CC	TT	TT	GG	GG	GG	AA	CC	AA	CC	TT	GG	AA	GG	CC	TT
NSFTV283	TT	AA	CC	CC	AA	AA	GG	GG	TT	TT	TT	CC	CC	TT	CC	GG	CC	AA	AA	TT	CC	TT	CC	CC	GG	AA	AA	AA	GG	CC	AA	TT	AA	CC	TT	TT	GG	GG	GG	AA	CC	AA	CC	TT	GG	AA	GG	CC	TT
NSFTV284	GG	AA	CC	CC	AA	GG	TT	CC	TT	CC	CC	CC	TT	TT	TT	GG	CC	GG	GG	CC	CC	CC	CC	CC	GG	CC	TT	AA	GG	CC	AA	CC	CC	TT	AA	TT	CC	GG	AA	GG	TT	GG	CC	GG	TT	GG	AA	AA	GG
NSFTV285	TT	GG	TT	TT	GG	GG	GG	GG	TT	TT	TT	TT	CC	TT	TT	AA	GG	GG	AA	CC	TT	CC	--	CC	GG	AA	AA	AA	CC	AA	CC	TT	CC	TT	AA	CC	CC	GG	GG	AA	TT	AA	TT	GG	GG	AA	AA	AA	TT
NSFTV286	TT	GG	TT	TT	GG	AA	GG	CC	TT	TT	TT	TT	CC	TT	--	AA	GG	GG	AA	CC	TT	CC	CC	CC	GG	AA	AA	AA	CC	AA	CC	TT	CC	TT	AA	CC	CC	GG	GG	AA	TT	AA	TT	TT	GG	AA	AA	CC	TT
NSFTV287	TT	AA	TT	TT	GG	AA	GG	CC	TT	TT	TC	CC	CC	TT	--	GG	CC	AA	AA	TT	CC	TT	CC	CC	GG	AA	AA	AA	GG	CC	AA	TT	CC	CC	TT	TT	GG	GG	GG	AA	TT	AA	TT	TT	GG	AA	GG	CC	GG
NSFTV288	TT	AA	TT	TT	GG	AA	GG	CC	TT	--	TT	TT	CC	TT	--	GG	CC	AA	AA	TT	CC	--	CC	CC	GG	AA	AA	AA	GG	CC	AA	TT	CC	CC	TT	TT	GG	GG	GG	AA	TT	AA	TT	TT	GG	AA	GG	CC	GG
NSFTV289	TT	AA	TT	--	GG	AA	GG	--	TT	TT	TT	TT	CC	TT	TT	GG	CC	AA	AA	TT	--	TT	CC	CC	GG	AA	AA	AA	GG	CC	AA	TT	--	CC	TT	TT	GG	GG	GG	AA	TT	AA	TT	TT	GG	AA	GG	CC	GG
NSFTV290	TT	AA	TT	TT	AA	AA	GG	GG	TT	TT	TT	CC	CC	TT	CC	GG	CC	AA	AA	TT	CC	CC	CC	CC	GG	AA	AA	AA	GG	CC	AA	TT	AA	CC	TT	TT	GG	GG	GG	AA	CC	AA	TT	TT	GG	AA	GG	CC	GG
NSFTV291	TT	AA	TT	CC	GG	AA	GG	GG	CC	TT	TT	CC	CC	TT	CC	GG	CC	AA	AA	TT	--	CC	CC	CC	GG	AA	AA	AA	GG	CC	AA	TT	AA	CC	TT	TT	GG	GG	GG	AA	CC	GG	TT	TT	GG	AA	GG	CC	GG
NSFTV292	TT	AA	CC	CC	AA	AA	GG	GG	CC	TT	CC	CC	CC	TT	CC	GG	CC	AA	AA	TT	CC	TT	CC	CC	GG	AA	AA	AA	GG	CC	AA	TT	CC	CC	TT	TT	GG	GG	GG	AA	CC	AA	CC	TT	GG	AA	GG	CC	GG
NSFTV293	GG	GG	CC	TT	GG	GG	GG	CC	TT	TT	CC	CC	CC	TT	--	GG	CC	GG	GG	CC	TT	CC	TT	CC	GG	CC	TT	GG	GG	AA	AA	CC	CC	TT	AA	TT	CC	GG	AA	GG	TT	GG	CC	GG	TT	GG	AA	AA	GG
NSFTV294	GG	AG	CC	TT	--	GG	TT	GG	TT	TC	CC	TT	TT	TT	--	GG	--	GG	GG	CC	TT	CC	TT	CC	GG	CC	AA	AA	GG	CC	AA	TT	CC	TT	AA	TT	CC	GG	AA	GG	TT	AA	--	--	--	--	AA	CC	TT
NSFTV296	TT	AA	CC	--	AG	--	GG	GG	TC	--	TT	CC	CC	TT	CC	GG	CC	AA	AA	TT	TC	TC	--	CC	GG	AA	AA	AA	GG	CC	AA	TT	--	CC	TT	TT	GG	GG	GG	AA	CC	AA	CC	TT	GG	AA	GG	CC	TG
NSFTV297	TT	AA	CC	CC	AA	AA	GG	GG	TT	TT	TT	CC	CC	TT	CC	GG	CC	AA	AA	TT	CC	TT	CC	CC	GG	AA	AA	AA	GG	CC	AA	TT	AA	CC	TT	TT	GG	GG	GG	AA	TT	AA	TT	GG	GG	AA	AA	AA	TT
NSFTV298	GG	GG	CC	TT	GG	AA	TT	GG	TT	CC	TT	TT	TT	TT	TT	AA	CC	GG	GG	CC	CC	CC	TT	CC	GG	CC	TT	AA	GG	CC	CC	CC	AA	TT	AA	TT	CC	GG	AA	GG	TT	GG	CC	GG	TT	GG	GG	AA	GG
NSFTV299	GG	GG	TT	TT	GG	AA	TT	GG	TT	CC	CC	CC	TT	TT	--	GG	GG	GG	GG	CC	TT	CC	CC	CC	GG	CC	TT	AA	GG	CC	AA	CC	CC	TT	AA	CC	CC	GG	AA	GG	TT	AA	CC	GG	TT	GG	AA	AA	GG
NSFTV300	TT	AA	CC	TT	GG	AA	GG	GG	CC	TT	TT	TT	CC	TT	TT	AA	CC	AA	AA	TT	CC	TT	CC	CC	GG	AA	AA	AA	GG	CC	AA	TT	AA	CC	TT	TT	GG	GG	GG	AA	CC	AA	TT	TT	GG	AA	GG	AA	TT
NSFTV301	TT	GG	CC	TT	AA	AA	--	GG	CC	TT	CC	CC	CC	TT	--	GG	CC	AA	GG	TT	CC	TT	CC	CC	GG	AA	AA	AA	GG	CC	AA	TT	AA	CC	TT	TT	GG	GG	GG	AA	CC	AA	TT	TT	--	--	AA	CC	GG
NSFTV302	TT	GG	CC	TT	AA	AA	GG	GG	CC	TT	CC	CC	CC	TT	CC	GG	CC	AA	GG	TT	TT	TT	CC	CC	GG	AA	AA	AA	GG	CC	AA	TT	AA	CC	TT	TT	GG	GG	GG	AA	CC	AA	TT	TT	GG	AA	AA	CC	GG
NSFTV303	TT	AA	--	CC	AG	AA	GG	GG	--	TT	TT	TC	CC	TT	CC	GG	--	--	AA	--	--	TT	CC	CC	GG	AA	AA	AA	--	CC	AC	TT	AC	CC	TT	TT	--	GG	GG	AA	TT	AA	TT	GG	GG	--	AA	AA	TT
NSFTV304	GG	GG	CC	TT	GG	--	GG	GC	TT	TT	CC	CC	CC	TT	TT	GG	CC	GG	GG	CC	TT	--	TT	CC	GG	--	TT	--	GG	AA	AA	CC	CC	TT	AA	TT	CC	GG	AA	GG	TT	GG	CC	GG	TT	GG	AA	AA	GG
NSFTV306	TT	AA	TT	TT	GG	AA	GG	CC	TT	TT	TT	CC	CC	CC	--	GG	CC	AA	AA	TT	--	TT	CC	CC	GG	AA	AA	AA	GG	CC	AA	TT	CC	TT	TT	TT	GG	GG	GG	AA	TT	AA	TT	TT	GG	AA	GG	CC	GG
NSFTV307	TT	AA	TT	TT	GG	AA	GG	GG	CC	TT	CC	CC	CC	TT	CC	GG	CC	AA	AA	TT	CC	CC	CC	CC	GG	AA	AA	AA	GG	CC	AA	TT	CC	CC	TT	TT	GG	GG	GG	AA	CC	AA	TT	TT	GG	AA	GG	CC	GG
NSFTV308	TT	GG	TT	TT	GG	AA	TT	GG	TT	TT	TT	TT	CC	TT	--	AA	GG	GG	AA	CC	TT	TT	CC	CC	GG	AA	AA	AA	CC	CC	AA	TT	CC	TT	AA	TT	GG	GG	GG	AA	TT	AA	TT	GG	GG	AA	AA	AA	GG
NSFTV309	TT	GG	TT	TT	GG	AA	TT	GG	TT	TT	TT	TT	CC	TT	TT	AA	GG	GG	AA	TT	TT	CC	CC	TT	GG	AA	AA	AA	CC	CC	AA	TT	CC	TT	AA	TT	GG	GG	GG	AA	TT	AA	TT	GG	GG	AA	AA	AA	TT
NSFTV310	TT	AA	CC	CC	AA	AA	GG	GG	CC	TT	TT	TT	CC	TT	TT	GG	CC	GG	GG	TT	TT	TT	CC	CC	GG	AA	AA	GG	CC	AA	CC	TT	AA	CC	TT	TT	GG	GG	GG	AA	TT	AA	TT	GG	GG	AA	AA	AA	TT
NSFTV311	TT	AA	TT	TT	AA	AA	--	GG	TT	TT	TT	CC	CC	TT	--	GG	CC	AA	AA	TT	TT	--	--	CC	GG	AA	AA	AA	GG	CC	AA	TT	CC	CC	TT	TT	GG	GG	GG	AA	CC	AA	TT	TT	GG	AA	GG	CC	GG
NSFTV312	GG	AA	--	TT	AA	GG	TT	CC	CC	TT	CC	CC	CC	CC	CC	GG	GG	AA	GG	TT	TC	CC	TT	CC	GG	CC	TT	GG	GG	AA	AA	CC	CC	TT	AA	TT	CC	GG	AA	GG	TT	GG	CC	GG	TT	GG	AA	AA	GG
NSFTV313	TT	AA	CC	CC	AA	GG	TT	GG	TT	CC	TT	TT	TT	--	TT	GG	CC	GG	GG	CC	CC	CC	TT	CC	GG	CC	AA	AA	CC	CC	AA	TT	CC	TT	AA	TT	CC	GG	AA	GG	TT	GG	CC	GG	TT	GG	AA	AA	GG
NSFTV314	GG	AA	CC	TT	AA	GG	TT	CC	CC	CC	CC	CC	TT	CC	CC	GG	GG	GG	GG	TT	TT	CC	CC	CC	GG	CC	TT	GG	GG	AA	AA	CC	CC	TT	AA	TT	CC	GG	AA	GG	TT	GG	CC	GG	TT	GG	AA	AA	GG
NSFTV315	GG	GG	--	TT	AA	AA	TT	CC	TT	CC	CC	--	CC	TT	TT	GG	CC	GG	GG	CC	TT	CC	CC	CC	GG	CC	AA	AA	GG	CC	AA	TT	CC	TT	AA	CC	CC	GG	AA	GG	TT	AA	CC	GG	TT	GG	AA	AA	GG
NSFTV316	GG	AA	CC	TT	AA	GG	TT	CC	CC	TT	CC	CC	CC	CC	CC	GG	GG	AA	GG	TT	TT	CC	CC	CC	GG	CC	TT	GG	--	AA	AA	CC	CC	TT	AA	TT	CC	GG	AA	GG	TT	GG	CC	GG	TT	GG	AA	AA	GG
NSFTV317	GG	AA	CC	TT	AA	GG	TT	CC	CC	TT	CC	CC	CC	CC	--	GG	GG	AA	GG	TT	TT	CC	TT	CC	GG	CC	TT	GG	GG	AA	AA	CC	CC	TT	AA	TT	CC	GG	AA	GG	TT	GG	CC	GG	TT	GG	AA	AA	GG
NSFTV318	GG	AA	CC	TT	AA	GG	TT	CC	CC	TT	CC	CC	CC	CC	CC	GG	GG	AA	GG	TT	TT	CC	TT	CC	GG	CC	TT	GG	GG	AA	AA	CC	CC	TT	AA	TT	CC	GG	AA	GG	TT	GG	CC	GG	TT	GG	AA	AA	GG
NSFTV320	GG	GG	--	TT	GG	GG	TT	--	TT	TT	CC	CC	CC	CC	CC	GG	GG	GG	GG	TT	--	CC	TT	CC	GG	--	TT	GG	GG	AA	AA	CC	CC	TT	AA	TT	CC	GG	AA	GG	TT	GG	CC	GG	TT	GG	AA	AA	GG
NSFTV321	GG	AA	CC	TT	AA	GG	TT	CC	CC	TT	CC	CC	CC	CC	CC	GG	GG	AA	GG	TT	CC	CC	TT	CC	--	CC	TT	GG	GG	AA	CC	CC	CC	TT	AA	TT	CC	GG	AA	GG	TT	GG	CC	GG	TT	GG	AA	AA	GG
NSFTV322	TT	AA	CC	TT	AA	GG	TT	CC	CC	CC	CC	CC	TT	CC	CC	GG	GG	GG	GG	TT	TT	CC	CC	CC	GG	CC	TT	GG	GG	AA	AA	CC	CC	TT	AA	TT	CC	GG	AA	GG	TT	GG	CC	GG	TT	GG	AA	AA	GG
NSFTV323	GG	AA	CC	TT	AA	GG	TT	CC	CC	TT	CC	CC	CC	CC	CC	GG	GG	GG	GG	TT	TT	CC	CC	CC	GG	CC	TT	GG	GG	AA	AA	CC	CC	TT	AA	TT	CC	GG	AA	AA	CC	GG	CC	GG	TT	GG	AA	AA	GG
NSFTV324	GG	AA	CC	TT	AA	GG	--	CC	CC	TT	CC	CC	CC	CC	CC	GG	GG	AA	GG	TT	CC	CC	TT	CC	GG	CC	TT	GG	GG	AA	CC	CC	CC	TT	AA	TT	CC	GG	AA	GG	TT	GG	CC	GG	TT	GG	AA	AA	GG
NSFTV325	GG	GG	TT	TT	GG	AA	TT	GG	TT	CC	CC	CC	TT	TT	TT	AA	CC	GG	GG	CC	TT	CC	CC	CC	GG	CC	TT	AA	GG	AA	AA	TT	CC	TT	AA	TT	CC	GG	AA	GG	TT	AA	CC	GG	TT	GG	AA	AA	GG
NSFTV326	GG	AA	CC	TT	AA	GG	TT	CC	CC	TT	CC	CC	CC	CC	CC	GG	GG	GG	GG	TT	TT	CC	CC	CC	GG	CC	TT	GG	GG	AA	AA	CC	CC	TT	AA	TT	CC	GG	AA	GG	TT	GG	CC	GG	TT	GG	AA	AA	GG
NSFTV327	TT	AA	CC	--	AA	GG	TT	CC	TT	TT	CC	CC	CC	CC	CC	GG	GG	GG	GG	TT	TT	CC	TT	CC	GG	CC	TT	GG	GG	AA	AA	CC	CC	TT	AA	TT	CC	GG	AA	GG	TT	GG	CC	GG	TT	GG	AA	AA	GG
NSFTV328	TT	AA	CC	TT	GG	GG	TT	CC	TT	--	CC	CC	TT	CC	CC	GG	GG	GG	GG	TT	TT	CC	TT	CC	CC	CC	TT	GG	GG	AA	AA	CC	CC	TT	AA	TT	CC	GG	AA	GG	TT	GG	CC	GG	TT	GG	AA	AA	GG
NSFTV329	TT	AA	CC	TT	AA	GG	--	GG	TT	TT	CC	CC	CC	CC	CC	GG	GG	AA	GG	TT	CC	CC	TT	CC	GG	CC	TT	--	--	AA	AA	CC	CC	TT	AA	TT	CC	GG	AA	GG	TT	GG	CC	GG	TT	GG	AA	AA	GG
NSFTV330	GG	GG	CC	TT	AA	GG	GG	CC	TT	TT	CC	CC	CC	TT	--	GG	GG	AA	GG	TT	TT	CC	CC	CC	GG	CC	TT	AA	GG	AA	AA	CC	AA	TT	AA	TT	CC	GG	GG	AA	CC	GG	CC	GG	TT	GG	AA	CC	GG
NSFTV331	GG	AA	--	TT	AA	GG	TT	GG	TT	TT	CC	CC	CC	CC	CC	GG	GG	GG	GG	TT	CC	CC	TT	CC	GG	CC	TT	GG	GG	AA	AA	CC	CC	TT	AA	TT	CC	GG	AA	GG	TT	AA	CC	GG	TT	GG	AA	AA	GG
NSFTV332	GG	GG	TT	TT	GG	AA	TT	GG	TT	CC	CC	CC	TT	TT	TT	AA	CC	GG	GG	CC	TT	CC	CC	CC	GG	CC	TT	AA	GG	CC	AA	CC	CC	TT	AA	CC	CC	GG	AA	GG	TT	AA	TT	GG	TT	GG	AA	AA	GG
NSFTV333	TT	AA	CC	CC	AA	AA	GG	CC	TT	TT	CC	CC	CC	TT	CC	GG	CC	AA	AA	TT	CC	CC	CC	CC	GG	AA	AA	AA	GG	CC	AA	TT	AA	CC	TT	TT	GG	GG	GG	AA	CC	AA	TT	TT	GG	AA	GG	CC	GG
NSFTV334	TT	AA	CC	CC	AG	AA	GG	GG	CC	TT	CC	CC	CC	TT	CC	GG	CC	--	AA	TT	CC	TT	CC	CC	GG	AA	AA	AA	GG	CC	--	TT	--	CC	TT	TT	GG	GG	GG	AA	CC	AA	CC	--	GG	--	GG	CC	GG
NSFTV335	GG	GG	CC	TT	GG	GG	TT	CC	TT	--	CC	CC	CC	CC	CC	GG	GG	GG	GG	TT	CC	CC	TT	CC	--	CC	TT	AA	GG	CC	AA	TT	AA	CC	TT	TT	GG	GG	GG	AA	TT	AA	TT	GG	GG	AA	AA	AA	TT
NSFTV336	GG	GG	CC	TT	AA	GG	TT	CC	CC	TT	CC	CC	CC	CC	CC	GG	GG	GG	GG	TT	TT	CC	CC	CC	GG	CC	TT	--	--	AA	AA	CC	CC	TT	AA	TT	CC	GG	AA	GG	TT	GG	CC	GG	TT	GG	AA	AA	GG
NSFTV337	GG	GG	TT	TT	GG	AA	TT	GG	TT	CC	CC	CC	TT	TT	TT	GG	GG	GG	GG	CC	TT	CC	CC	CC	GG	CC	TT	AA	GG	CC	AA	CC	CC	TT	AA	CC	CC	GG	AA	GG	TT	AA	TT	GG	TT	GG	AA	AA	GG
NSFTV338	TT	AA	CC	CC	AA	AA	GG	GG	TT	TT	TT	CC	CC	TT	CC	GG	CC	AA	AA	TT	--	TT	CC	CC	GG	AA	AA	AA	GG	CC	AA	TT	AA	CC	TT	TT	GG	GG	GG	AA	CC	AA	CC	TT	GG	AA	GG	CC	TT
NSFTV339	GG	GG	TT	TT	GG	AA	TT	GG	TT	CC	CC	CC	TT	TT	TT	AA	CC	GG	GG	CC	TT	CC	CC	CC	GG	--	TT	AA	GG	CC	AA	CC	CC	TT	AA	CC	CC	GG	AA	AA	TT	AA	TT	TT	TT	GG	AA	AA	GG
NSFTV340	TT	AG	CC	--	GG	AG	TT	GG	CC	TT	CC	CC	CC	CC	CC	GG	CC	GG	GG	--	TT	TT	CC	CC	GG	AA	AA	AA	GG	CC	AA	TT	AC	--	TT	TT	GG	GG	GG	AA	--	AG	--	GG	TG	AG	AA	--	GG
NSFTV341	GG	AA	CC	TT	AA	GG	TT	CC	CC	TT	CC	CC	CC	CC	CC	GG	GG	AA	GG	TT	TT	CC	TT	CC	GG	CC	TT	GG	GG	AA	AA	CC	CC	TT	AA	TT	CC	GG	AA	AA	CC	GG	CC	GG	TT	GG	AA	AA	GG
NSFTV342	TT	GG	--	TT	GG	AA	TT	GG	TT	TT	TC	--	CC	TT	--	--	GG	GG	AA	TT	TT	CC	CC	TT	GG	AA	AA	AA	CC	AA	CC	--	CC	TT	AA	TT	GG	GG	GG	AA	TT	AA	TT	GG	GG	--	--	AA	GG
NSFTV343	TT	--	CC	CC	AG	AA	--	GG	TT	TT	TT	CC	CC	TT	CC	GG	CC	AG	AA	TT	CC	TT	CC	CC	GG	AA	AA	AA	--	CC	AA	TT	CC	TC	--	TT	GG	GG	GG	AA	TT	AA	TT	GG	GG	AA	AG	AC	TG
NSFTV344	GG	GG	TT	TT	GG	GG	GG	CC	TT	TT	CC	CC	CC	CC	CC	GG	GG	GG	GG	TT	TT	CC	TT	CC	--	CC	TT	GG	GG	AA	AA	CC	AA	TT	AA	TT	GG	GG	GG	AA	TT	AA	TT	GG	GG	AA	AA	AA	GG
NSFTV345	GG	AA	CC	TT	AA	GG	TT	CC	CC	TT	CC	CC	CC	CC	CC	GG	GG	AA	GG	TT	TT	CC	TT	CC	GG	CC	TT	GG	GG	AA	AA	CC	CC	TT	AA	TT	CC	GG	AA	GG	TT	GG	CC	GG	TT	GG	AA	AA	GG
NSFTV346	GG	AA	--	TT	AA	GG	TT	CC	CC	TT	CC	CC	CC	CC	--	GG	GG	AA	GG	TT	TT	CC	TT	CC	GG	CC	TT	GG	GG	AA	AA	CC	CC	TT	AA	TT	CC	GG	AA	AA	CC	GG	CC	GG	TT	GG	AA	AA	GG
NSFTV347	TT	GG	TT	TT	GG	AA	TT	GG	TT	TT	TT	TT	CC	TT	TT	AA	GG	GG	AA	TT	TT	CC	CC	TT	GG	AA	TT	GG	CC	AA	CC	TT	CC	TT	AA	TT	GG	GG	GG	AA	TT	AA	TT	GG	GG	AA	AA	AA	TT
NSFTV348	GG	GG	TT	TT	GG	AA	TT	GG	TT	CC	CC	CC	TT	TT	--	GG	GG	GG	GG	CC	TT	CC	CC	CC	GG	CC	TT	AA	GG	CC	AA	CC	CC	TT	AA	CC	--	GG	--	GG	--	AA	CC	GG	TT	GG	AA	--	GG
NSFTV349	GG	GG	TT	TT	GG	AA	TT	GG	TT	CC	CC	CC	TT	TT	TT	GG	CC	GG	GG	TT	CC	CC	TT	CC	GG	CC	AA	AA	GG	CC	AA	TT	CC	TT	AA	CC	CC	GG	AA	GG	TT	AA	TT	GG	TT	GG	AA	AA	GG
NSFTV350	TT	GG	TT	TT	GG	--	--	GG	CC	CC	CC	CC	TT	TT	TT	AA	GG	GG	AA	TT	TT	TT	CC	CC	GG	AA	AA	AA	GG	AA	AA	CC	CC	TT	AA	CC	GG	AA	GG	AA	TT	AA	TT	GG	GG	AA	AA	AA	GG
NSFTV352	TT	GG	TT	--	GG	AA	TT	GG	TT	TT	TT	TT	CC	TT	--	AA	GG	GG	AA	TT	TT	CC	CC	CC	GG	AA	AA	AA	CC	AA	CC	TT	CC	TT	AA	TT	GG	AA	GG	AA	TT	AA	TT	GG	GG	AA	AA	AA	GG
NSFTV353	GG	AA	--	TT	GG	GG	TT	CC	CC	TT	CC	CC	CC	CC	TT	GG	GG	GG	GG	CC	TC	CC	--	CC	GG	--	TT	GG	GG	AA	CC	CC	CC	TT	AA	TT	CC	GG	AA	GG	TT	GG	CC	GG	TT	GG	AA	AA	GG
NSFTV354	GG	GG	--	TT	AA	AA	TT	GG	TT	CC	TT	CC	TT	TT	TT	AA	CC	GG	GG	CC	TT	CC	CC	CC	GG	CC	AA	GG	GG	AA	AA	CC	CC	TT	AA	TT	CC	GG	AA	GG	TT	AA	TT	GG	TT	GG	AA	AA	GG
NSFTV355	TT	AA	CC	CC	AA	AA	GG	GG	CC	TT	CC	CC	CC	TT	CC	GG	CC	AA	AA	TT	TC	TT	CC	CC	GG	AA	AA	AA	GG	CC	AA	TT	CC	CC	TT	TT	GG	GG	GG	AA	TT	AA	CC	TT	GG	AA	GG	CC	GG
NSFTV356	GG	GG	TT	TT	GG	AA	TT	GG	TT	CC	CC	CC	TT	TT	TT	AA	CC	GG	GG	CC	TT	CC	CC	CC	GG	CC	AA	AA	GG	CC	AA	TT	CC	TT	AA	CC	CC	GG	AA	GG	TT	GG	CC	GG	TT	GG	AA	AA	GG
NSFTV357	GG	GG	TT	TT	GG	AA	TT	CC	TT	TT	CC	CC	CC	CC	CC	GG	GG	AA	GG	TT	TT	CC	CC	CC	GG	CC	TT	--	--	AA	CC	CC	AA	TT	AA	TT	CC	GG	AA	GG	TT	GG	CC	GG	TT	GG	AA	CC	GG
NSFTV359	GG	AA	CC	TT	AA	GG	TT	CC	CC	TT	CC	CC	CC	CC	CC	GG	GG	GG	GG	TT	TC	CC	CC	CC	CC	CC	TT	GG	GG	AA	AA	CC	CC	TT	AA	TT	CC	GG	AA	GG	TT	GG	CC	GG	TT	GG	AA	AA	GG
NSFTV360	GG	AA	CC	TT	AA	GG	TT	CC	CC	--	CC	CC	CC	CC	CC	GG	GG	GG	GG	TT	--	CC	TT	CC	--	CC	TT	GG	GG	AA	AA	CC	CC	TT	AA	TT	CC	GG	AA	GG	TT	GG	CC	GG	TT	GG	AA	AA	GG
NSFTV363	TT	AA	CC	CC	AA	AA	GG	GG	CC	TT	TT	CC	CC	TT	--	GG	CC	AA	AA	TT	CC	TT	CC	CC	GG	AA	AA	AA	GG	CC	AA	TT	CC	CC	TT	TT	GG	GG	GG	AA	CC	AA	TT	TT	GG	AA	GG	CC	GG
NSFTV364	TT	AA	CC	CC	GG	AA	GG	GG	TT	CC	CC	CC	TT	TT	TT	GG	CC	GG	AA	TT	--	TT	CC	CC	GG	AA	AA	AA	GG	AA	CC	CC	AA	TT	AA	CC	CC	GG	AA	AA	TT	AA	TT	GG	TT	GG	AA	AA	GG
NSFTV365	TT	AA	CC	CC	AA	AA	GG	GG	TT	TT	TT	CC	CC	TT	CC	GG	CC	AA	AA	TT	TT	TT	CC	CC	GG	AA	AA	AA	GG	CC	AA	TT	AA	CC	TT	TT	GG	GG	GG	AA	CC	AA	TT	TT	GG	AA	GG	CC	TT
NSFTV366	TT	AA	CC	CC	AA	AA	GG	GG	CC	TT	CC	CC	CC	CC	--	GG	CC	AA	AA	TT	--	TT	CC	CC	GG	AA	AA	AA	GG	CC	AA	TT	CC	CC	TT	TT	GG	GG	GG	AA	CC	AA	TT	TT	GG	AA	GG	CC	GG
NSFTV367	TT	AA	CC	CC	GG	AA	GG	GG	CC	CC	CC	CC	CC	TT	TT	AA	CC	GG	GG	CC	TT	CC	CC	CC	GG	CC	TT	GG	CC	AA	CC	CC	AA	TT	AA	CC	CC	GG	AA	AA	TT	AA	TT	GG	GG	AA	AA	CC	GG
NSFTV368	TT	AA	CC	CC	AA	AA	GG	GG	CC	TT	TT	CC	CC	CC	--	GG	CC	AA	AA	TT	TT	TT	CC	CC	GG	AA	AA	AA	GG	CC	AA	TT	CC	CC	TT	TT	GG	GG	GG	AA	TT	AA	TT	TT	GG	AA	GG	AA	GG
NSFTV369	GG	AA	CC	TT	GG	GG	GG	CC	TT	TT	CC	CC	CC	TT	--	GG	GG	GG	GG	TT	TT	CC	CC	CC	GG	CC	TT	GG	GG	AA	AA	CC	CC	TT	AA	TT	CC	GG	AA	GG	TT	GG	--	GG	TT	GG	AA	CC	GG
NSFTV370	--	AA	CC	TT	AA	GG	TT	GC	CC	TT	CC	CC	CC	CC	--	GG	GG	AA	GG	TT	--	CC	TT	CC	GG	CC	TT	GG	GG	AA	AA	CC	CC	TT	AA	TT	CC	GG	AA	AA	CC	GG	CC	GG	TT	GG	--	AA	GG
NSFTV371	GG	AA	CC	TT	AA	GG	TT	CC	CC	TT	CC	CC	CC	CC	CC	GG	GG	GG	GG	TT	TT	CC	--	CC	GG	CC	TT	GG	GG	AA	AA	CC	CC	TT	AA	TT	CC	GG	AA	GG	TT	GG	CC	GG	TT	GG	AA	CC	GG
NSFTV372	GG	AA	CC	TT	AA	GG	TT	CC	CC	TT	CC	CC	CC	CC	CC	GG	GG	GG	GG	TT	TT	CC	CC	CC	GG	CC	TT	GG	GG	AA	AA	CC	CC	TT	AA	TT	CC	GG	AA	GG	TT	GG	CC	GG	TT	GG	AA	CC	GG
NSFTV373	GG	AA	CC	TT	AA	GG	GG	CC	TT	TT	CC	CC	CC	TT	CC	GG	GG	AA	AA	TT	TT	TT	CC	CC	GG	AA	AA	AA	GG	AC	AA	CC	AA	TT	AA	TT	GG	GG	GG	AA	TT	AA	TT	GG	TT	GG	--	AA	GG
NSFTV375	TT	GG	--	TT	GG	AG	TT	GG	--	TC	TT	TT	CC	--	TT	AA	GG	GG	AA	TT	--	CC	CC	TT	--	AA	TT	GG	CC	AA	CC	TT	CC	TT	AA	TT	GG	GG	GG	--	TT	AA	TT	GG	GG	AA	AA	AA	TT
NSFTV376	TT	AA	CC	CC	AA	AA	GG	GG	TT	TT	TT	CC	CC	TT	CC	GG	CC	AA	AA	TT	--	TT	CC	CC	GG	AA	AA	AA	GG	CC	AA	TT	AA	CC	TT	TT	GG	GG	GG	AA	CC	AA	TT	GG	GG	AA	AA	AA	GG
NSFTV377	TT	GG	TT	TT	GG	AA	TT	GG	TT	TT	TT	TT	CC	TT	TT	AA	GG	GG	AA	TT	TT	CC	CC	TT	GG	AA	TT	GG	CC	AA	CC	TT	CC	TT	AA	TT	GG	GG	GG	AA	TT	AA	TT	GG	GG	AA	AA	AA	TT
NSFTV378	GG	GG	CC	TT	GG	GG	TT	GG	TT	TT	CC	CC	CC	CC	--	GG	GG	GG	GG	TT	TT	CC	CC	CC	GG	CC	TT	GG	GG	AA	AA	CC	AA	TT	AA	TT	CC	GG	AA	GG	TT	GG	CC	GG	TT	GG	AA	CC	GG
NSFTV379	TT	GG	TT	TT	GG	AA	TT	GG	TT	TT	TT	TT	CC	TT	--	AA	GG	GG	AA	TT	TT	CC	CC	TT	GG	AA	AA	AA	CC	AA	CC	TT	CC	TT	AA	TT	GG	AA	GG	AA	TT	AA	TT	GG	GG	AA	AA	AA	TT
NSFTV380	TT	AA	TT	TT	GG	AA	TT	GG	TT	CC	TT	TT	TT	TT	CC	GG	CC	AA	AA	TT	CC	TT	CC	CC	GG	AA	AA	AA	GG	CC	AA	TT	AA	CC	TT	TT	GG	GG	GG	AA	CC	AA	CC	TT	GG	AA	AA	CC	TT
NSFTV381	TT	GG	TT	TT	GG	GG	GG	GG	CC	CC	CC	CC	TT	TT	--	AA	CC	GG	AA	TT	TT	CC	CC	CC	GG	AA	AA	AA	GG	CC	AA	CC	CC	TT	AA	CC	GG	AA	GG	AA	TT	AA	TT	GG	GG	AA	AA	AA	GG
NSFTV384	TT	GG	TT	TT	GG	GG	GG	GG	TT	TT	TT	TT	CC	TT	--	AA	GG	GG	AA	CC	TT	--	CC	CC	GG	AA	AA	AA	CC	CC	AA	TT	CC	TT	AA	CC	GG	AA	GG	AA	TT	AA	TT	TT	GG	GG	AA	AA	GG
NSFTV385	GG	GG	--	TT	GG	AA	TT	GG	TT	--	TT	TT	TT	TT	--	AA	CC	GG	--	TT	TT	--	CC	CC	GG	--	TT	AA	GG	CC	AA	CC	--	TT	AA	CC	CC	GG	AA	GG	TT	AA	TT	GG	TT	GG	AA	AA	GG
NSFTV386	TT	GG	TT	TT	GG	AA	TT	GG	TT	TT	TT	TT	CC	TT	TT	AA	GG	GG	AA	TT	TC	--	CC	TT	GG	AA	AA	AA	CC	AA	CC	TT	CC	TT	AA	TT	GG	GG	GG	AA	TT	AA	TT	GG	GG	AA	AA	AA	GG
NSFTV387	TT	AA	CC	CC	AA	AA	GG	GG	TT	TT	TT	CC	CC	TT	CC	GG	CC	GG	AA	TT	CC	CC	CC	TT	GG	AA	TT	GG	CC	AA	CC	TT	AA	CC	TT	TT	GG	GG	GG	AA	CC	AA	TT	TT	GG	AA	GG	CC	TT
NSFTV388	TT	AA	CC	CC	AA	AA	GG	GG	CC	TT	TT	TT	CC	TT	TT	GG	CC	GG	GG	TT	CC	TT	CC	CC	GG	AA	AA	GG	CC	AA	CC	TT	CC	TT	AA	CC	GG	AA	GG	AA	TT	AA	TT	GG	GG	AA	GG	CC	GG
NSFTV389	TT	GG	TT	TT	GG	AA	GG	--	TT	TT	TT	TT	CC	TT	TT	AA	GG	GG	AA	CC	TC	TT	CC	CC	GG	AA	AA	AA	CC	CC	AA	TT	AA	CC	TT	TT	GG	GG	GG	AA	TT	AA	TT	GG	GG	AA	AA	CC	GG
NSFTV390	GG	GG	CC	TT	AA	AA	TT	GG	TT	CC	TT	CC	TT	TT	--	AA	CC	GG	GG	CC	CC	CC	CC	CC	GG	CC	AA	GG	GG	AA	AA	CC	CC	TT	AA	TT	CC	GG	AA	AA	TT	GG	CC	GG	TT	GG	AA	AA	GG
NSFTV391	TT	GG	TT	TT	GG	AA	GG	GG	CC	TT	TT	TT	CC	TT	TT	GG	CC	GG	GG	TT	CC	TT	CC	CC	GG	AA	AA	AA	CC	CC	AA	TT	CC	TT	AA	CC	GG	AA	GG	AA	TT	AA	TT	GG	GG	AA	AA	AA	TT
NSFTV392	TT	GG	TT	TT	GG	--	TT	GG	--	TT	TT	TT	CC	TT	--	AA	GG	GG	AA	TT	TT	CC	CC	TT	--	AA	TT	GG	CC	AA	CC	TT	CC	TT	AA	TT	GG	GG	GG	AA	TT	AA	TT	GG	GG	AA	AA	AA	TT
NSFTV393	GG	GG	TT	TT	GG	AA	TT	GG	TT	CC	CC	CC	TT	TT	TT	AA	CC	GG	GG	TT	TC	CC	TT	CC	GG	CC	TT	AA	GG	AA	AA	CC	CC	TT	AA	TT	CC	GG	AA	GG	TT	GG	CC	GG	TT	GG	AA	AA	GG
NSFTV394	TT	AA	CC	CC	AA	AA	GG	GG	TT	TT	TT	CC	CC	TT	CC	GG	CC	AA	AA	TT	CC	TT	CC	CC	GG	AA	AA	AA	GG	CC	AA	TT	AA	CC	TT	TT	GG	GG	GG	AA	TT	AA	TT	GG	GG	AA	AA	AA	TT
NSFTV395	TT	GG	TT	TT	GG	AA	TT	GG	TT	TT	TT	TT	CC	TT	TT	AA	GG	GG	AA	TT	TT	CC	CC	TT	GG	AA	AA	AA	CC	CC	AA	TT	CC	TT	AA	TT	GG	GG	GG	AA	TT	AA	TT	GG	GG	AA	AA	CC	TT
NSFTV396	TT	GG	TT	TT	GG	AA	GG	CC	TT	TT	CC	CC	CC	TT	--	GG	CC	GG	GG	TT	TT	TT	CC	CC	GG	AA	AA	AA	CC	CC	AA	TT	AA	CC	TT	TT	GG	GG	GG	AA	TT	AA	TT	GG	GG	AA	AA	CC	GG
NSFTV397	TT	AA	CC	CC	GG	AA	GG	CC	TT	TT	CC	CC	CC	TT	--	GG	CC	GG	GG	TT	TT	TT	CC	CC	GG	AA	AA	AA	CC	CC	AA	TT	AA	CC	TT	TT	GG	GG	GG	AA	TT	AA	TT	GG	GG	AA	AA	CC	GG
NSFTV398	GG	AA	CC	CC	AA	GG	TT	GG	TT	CC	TT	TT	TT	TT	TT	GG	CC	GG	GG	CC	TT	CC	TT	CC	GG	CC	TT	AA	GG	CC	AA	TT	CC	TT	AA	CC	CC	GG	AA	GG	TT	GG	TT	GG	TT	AA	AA	AA	GG
NSFTV399	TT	GG	TT	TT	GG	AA	TT	GG	TT	CC	TT	TT	CC	TT	--	GG	CC	GG	GG	TT	TT	TT	CC	CC	GG	AA	AA	GG	CC	AA	CC	TT	CC	CC	TT	TT	GG	AA	GG	AA	TT	AA	TT	TT	GG	AA	AA	CC	GG
NSFTV400	GG	AA	CC	CC	AA	GG	TT	GG	TT	CC	TT	TT	TT	TT	--	GG	CC	GG	GG	CC	TT	CC	TT	CC	GG	CC	TT	AA	GG	CC	AA	TT	CC	TT	AA	CC	CC	GG	AA	GG	TT	GG	TT	GG	TT	AA	AA	AA	GG
NSFTV616	GG	AA	--	--	AA	--	TT	GG	TT	--	CC	TT	CC	TT	TT	AA	CC	GG	GG	CC	TC	--	TT	CC	GG	--	AA	AA	GG	CC	AA	TT	CC	TT	AA	TT	GC	GG	AA	GG	TT	AA	TT	GG	TT	GG	AA	AA	GG
NSFTV617	TT	AA	CC	CC	AA	AA	TT	GG	TT	TT	TT	TT	CC	TT	TT	AA	CC	GG	GG	TT	CC	TT	TT	CC	GG	CC	AA	AA	GG	CC	AA	TT	CC	TT	AA	TT	CC	GG	AA	GG	TT	AA	TT	GG	GG	AA	AA	CC	GG
NSFTV618	TT	AA	CC	CC	AA	AA	GG	GG	TT	TT	TT	CC	CC	TT	CC	GG	CC	AA	AA	TT	--	TT	CC	CC	GG	AA	AA	AA	GG	CC	AA	TT	AA	CC	TT	TT	GG	GG	GG	AA	CC	AA	CC	TT	GG	AA	GG	CC	GG
NSFTV619	TT	GG	TT	TT	GG	AA	TT	GG	TT	CC	CC	CC	TT	TT	--	GG	CC	GG	GG	CC	CC	TT	CC	CC	GG	AA	AA	AA	CC	CC	AA	TT	CC	TT	AA	CC	GG	AA	GG	AA	TT	AA	TT	TT	GG	AA	AA	CC	GG
NSFTV620	TT	AA	--	TT	GG	GG	TT	GG	TT	CC	CC	CC	--	TT	TT	AA	CC	GG	GG	TT	CC	CC	TT	CC	GG	CC	TT	AA	GG	CC	CC	TT	CC	TT	AA	TT	CC	GG	AA	GG	TT	GG	CC	GG	TT	AA	AA	AA	GG
NSFTV621	TT	GG	TT	TT	GG	--	TT	GG	TT	CC	TT	TT	CC	TT	--	GG	CC	GG	GG	TT	TT	TC	CC	CC	--	AA	AA	AA	CC	CC	AA	TT	AA	CC	TT	TT	GG	AA	GG	AA	TT	AA	TT	GG	GG	AA	AA	CC	GG
NSFTV622	TT	GG	--	TT	GG	--	TT	GG	--	TC	TT	TT	CC	TT	TT	GG	CC	GG	GG	TT	--	--	CC	TT	--	AA	AA	AA	CC	AA	CC	TT	CC	TT	AA	TT	GG	GG	GG	AA	TT	AA	TT	GG	GG	AA	AA	AA	GG
NSFTV623	GG	GG	CC	TT	GG	AA	TT	CC	TT	TT	TT	CC	CC	TT	TT	GG	GG	GG	GG	CC	TT	CC	CC	CC	GG	CC	TT	AA	GG	CC	AA	CC	CC	TT	AA	CC	CC	GG	AA	GG	TT	GG	CC	GG	TT	GG	AA	AA	GG
NSFTV624	TT	AA	CC	CC	GG	AA	GG	CC	TT	TT	CC	CC	CC	TT	TT	GG	CC	GG	GG	TT	TT	TT	CC	CC	GG	AA	AA	GG	CC	AA	CC	TT	AA	CC	TT	TT	GG	GG	GG	AA	TT	AA	TT	GG	GG	AA	AA	CC	GG
NSFTV625	TT	AA	CC	CC	AA	AA	--	GG	CC	TT	TT	TT	CC	TT	TT	GG	CC	GG	GG	TT	TT	TT	CC	CC	GG	AA	AA	GG	CC	AA	CC	TT	CC	CC	TT	TT	GG	AA	GG	AA	TT	AA	TT	GG	GG	AA	AA	CC	TT
NSFTV626	GG	AA	CC	CC	AA	GG	TT	GG	TT	CC	TT	TT	TT	TT	TT	GG	CC	GG	GG	CC	TT	CC	TT	CC	GG	--	AA	AA	GG	CC	AA	TT	CC	TT	AA	TT	CC	GG	AA	GG	TT	AA	TT	GG	TT	GG	AA	AA	GG
NSFTV627	TT	AA	CC	CC	GG	AA	GG	CC	TT	TT	TT	CC	CC	TT	--	GG	CC	AA	AA	TT	--	TT	CC	CC	GG	AA	AA	AA	GG	CC	AA	TT	CC	CC	TT	TT	GG	GG	GG	AA	TT	AA	TT	TT	GG	AA	GG	CC	GG
NSFTV628	TT	GG	TT	TT	GG	AA	TT	GG	TT	--	CC	CC	TT	TT	--	GG	CC	GG	GG	CC	CC	TT	CC	CC	GG	AA	AA	AA	CC	CC	AA	TT	CC	TT	AA	CC	GG	AA	GG	AA	TT	AA	TT	GG	GG	AA	AA	CC	GG
NSFTV629	TT	AA	CC	CC	AA	AA	GG	GG	TT	TT	TT	CC	CC	TT	CC	GG	CC	AA	AA	TT	TT	TT	CC	CC	GG	AA	AA	AA	CC	AA	CC	TT	CC	TT	AA	TT	GG	GG	GG	AA	TT	AA	TT	GG	GG	AA	AA	CC	GG
NSFTV630	TT	GG	TT	TT	GG	AA	TT	GG	TT	CC	CC	CC	TT	TT	TT	GG	CC	GG	GG	CC	TC	--	CC	CC	GG	AA	AA	AA	CC	CC	AA	TT	CC	TT	AA	CC	GG	AA	GG	AA	TT	AA	TT	TT	GG	AA	AA	CC	GG
NSFTV631	TT	AA	TT	TT	GG	AA	GG	GG	CC	TT	CC	CC	CC	CC	CC	GG	CC	AA	AA	TT	TC	CC	CC	CC	GG	AA	AA	AA	GG	CC	AA	TT	AA	CC	TT	TT	GG	GG	GG	AA	CC	AA	TT	GG	GG	AA	AA	CC	GG
NSFTV632	TT	AA	CC	CC	AA	AA	GG	GG	TT	TT	TT	CC	CC	TT	CC	GG	CC	GG	GG	TT	TT	TT	CC	CC	GG	CC	AA	AA	CC	CC	AA	TT	CC	TT	AA	CC	GG	GG	GG	AA	TT	AA	TT	GG	GG	AA	AA	CC	GG
NSFTV633	GG	GG	--	--	GG	GG	TT	CC	TT	TT	CC	CC	CC	CC	TT	GG	CC	GG	GG	TT	TT	CC	TT	CC	GG	CC	TT	AA	GG	CC	AA	CC	AA	TT	AA	TT	CC	GG	AA	GG	TT	GG	CC	GG	TT	GG	AA	AA	GG
NSFTV634	GG	AA	CC	CC	AA	GG	TT	GG	TT	CC	CC	--	CC	TT	TT	AA	CC	GG	GG	CC	TT	CC	TT	CC	GG	CC	AA	AA	GG	CC	AA	TT	CC	TT	AA	TT	CC	GG	AA	GG	TT	AA	TT	GG	TT	GG	AA	CC	GG
NSFTV635	TT	AA	CC	CC	AA	AA	GG	GG	CC	TT	TT	TT	CC	TT	CC	GG	CC	GG	GG	TT	--	TT	CC	CC	GG	AA	AA	AA	CC	CC	AA	TT	CC	CC	TT	CC	GG	AA	GG	AA	TT	AA	TT	TT	GG	AA	AA	CC	GG
NSFTV636	GG	GG	--	TT	GG	AA	TT	GG	TT	TC	CC	CC	TT	TT	TT	GG	CC	GG	GG	TC	TT	CC	CC	CC	GG	--	AT	AA	GG	CC	--	CC	AA	TT	TT	CC	CC	GG	GG	AA	TT	AA	TT	GG	TT	AA	AA	AA	GG
NSFTV637	GG	AA	CC	TT	AA	GG	TT	CC	CC	TT	CC	CC	CC	CC	CC	GG	GG	AA	GG	TT	TT	CC	CC	CC	GG	CC	TT	GG	GG	AA	AA	CC	CC	TT	AA	TT	CC	GG	AA	GG	TT	GG	CC	GG	TT	GG	AA	AA	GG
NSFTV638	TT	GG	TT	TT	GG	AA	TT	GG	TT	CC	CC	CC	TT	TT	TT	AA	GG	GG	AA	TT	TT	CC	CC	TT	GG	AA	AA	AA	CC	AA	CC	CC	CC	TT	AA	CC	GG	AA	GG	AA	TT	AA	TT	GG	--	AA	AA	AA	GG
NSFTV639	TT	AA	TT	TT	GG	AA	GG	GG	CC	TT	CC	CC	CC	CC	CC	GG	CC	AA	AA	TT	CC	CC	CC	CC	GG	AA	AA	AA	GG	CC	AA	TT	AA	CC	TT	TT	GG	GG	GG	AA	CC	AA	CC	TT	GG	AA	AA	CC	TT
NSFTV640	GG	AA	CC	TT	AA	GG	GG	CC	TT	TT	CC	CC	CC	TT	CC	GG	CC	AA	AA	TT	TT	TT	CC	CC	GG	AA	AA	AA	GG	AC	AA	CC	AA	TT	AA	TT	GG	GG	GG	AA	TT	AA	TT	GG	TT	GG	--	AA	GG
NSFTV641	TT	AA	TT	TT	GG	AA	TG	GG	TT	TC	--	TC	TT	TT	CC	--	CC	AG	AG	TT	CC	TT	CC	CC	GG	AA	AA	AA	GG	CC	AA	TT	AA	CC	TT	TT	GG	GG	GG	AA	CC	AA	CC	TT	GG	AA	GG	CC	TT
NSFTV642	GG	GG	TT	TT	GG	AA	--	GG	TT	CC	CC	CC	TT	TT	--	GG	GG	GG	GG	CC	TT	CC	TT	CC	--	AA	AA	GG	CC	AA	CC	CC	CC	TT	AA	CC	CC	GG	AA	GG	TT	GG	CC	GG	TT	GG	AA	AA	GG
NSFTV643	TT	AA	CC	CC	AA	GG	--	GG	TT	CC	TT	TT	TT	TT	TT	GG	CC	GG	GG	CC	CC	CC	TT	CC	GG	CC	TT	--	GG	CC	CC	TT	CC	TT	AA	CC	CC	GG	AA	GG	TT	AA	TT	GG	TT	GG	AA	AA	GG
NSFTV644	GG	GG	CC	TT	GG	AA	--	CC	TT	CC	CC	CC	TT	TT	TT	AA	CC	GG	GG	CC	CC	CC	CC	CC	GG	CC	AA	GG	GG	AA	AA	CC	CC	TT	AA	TT	CC	GG	AA	GG	TT	GG	CC	GG	TT	AA	AA	AA	GG
NSFTV645	TT	AA	CC	CC	AA	AA	GG	GG	TT	TT	TT	CC	CC	TT	CC	GG	CC	GG	AA	TT	CC	CC	CC	TT	GG	AA	TT	GG	CC	AA	CC	TT	AA	CC	TT	TT	GG	GG	GG	AA	CC	AA	TT	TT	GG	AA	GG	CC	TT
NSFTV646	TT	AA	CC	CC	AA	GG	TT	GG	TT	CC	TT	TT	TT	TT	TT	GG	CC	GG	GG	CC	CC	CC	TT	CC	--	CC	AA	AA	GG	CC	AA	TT	CC	TT	AA	TT	CC	GG	AA	GG	TT	GG	CC	GG	TT	AA	AA	AA	GG
NSFTV647	TT	AA	CC	CC	AA	AA	TT	GG	TT	TT	TT	TT	CC	TT	--	AA	GG	GG	GG	TT	--	TT	CC	CC	GG	AA	AA	AA	CC	CC	AA	TT	AA	CC	TT	TT	GG	GG	GG	AA	TT	AA	TT	GG	GG	AA	AA	CC	GG
NSFTV649	GG	GG	--	TT	GG	GG	GG	CC	TT	TT	CC	CC	CC	TT	CC	GG	GG	AA	GG	TT	CC	CC	TT	CC	GG	CC	TT	GG	GG	AA	AA	CC	CC	TT	AA	TT	CC	GG	AA	GG	TT	GG	CC	GG	TT	GG	AA	AA	GG
NSFTV650	GG	GG	CC	--	GG	AA	TT	GG	TT	TT	CC	CC	CC	TT	--	AA	CC	GG	GG	CC	CC	CC	TT	CC	GG	CC	TT	AA	GG	CC	CC	CC	CC	TT	AA	TT	CC	GG	AA	AA	TT	AA	CC	GG	TT	GG	AA	AA	GG
NSFTV651	GG	AA	CC	TT	AA	GG	TT	CC	TT	TT	CC	CC	CC	CC	CC	GG	GG	GG	GG	TT	TT	CC	TT	CC	GG	CC	TT	GG	GG	AA	AA	CC	CC	TT	AA	TT	CC	GG	AA	GG	TT	GG	CC	GG	TT	GG	AA	AA	GG
NSFTV652	GG	AA	CC	CC	AA	--	TG	GG	CC	TT	CC	CC	CC	CC	TT	GG	CC	AA	GG	TT	TT	TT	CC	CC	GG	--	AA	AA	GG	CC	AA	TT	CC	TT	TT	TT	GG	GG	--	GG	TT	AA	CC	GG	--	GG	--	AA	GG
NSFTV654	TT	AA	CC	TT	AA	GG	TT	GG	TT	CC	TT	TT	TT	TT	TT	AA	CC	GG	GG	CC	TT	CC	TT	CC	GG	CC	TT	GG	GG	AA	AA	CC	CC	TT	AA	TT	CC	GG	AA	AA	TT	GG	CC	GG	TT	GG	AA	CC	GG
NSFTV41	GG	GG	TT	TT	GG	AA	GG	CC	TT	TT	CC	CC	CC	TT	CC	GG	CC	GG	GG	TT	CC	TT	CC	CC	GG	AA	AA	AA	GG	CC	AA	TT	CC	CC	TT	TT	GG	GG	GG	AA	CC	AA	TT	GG	GG	AA	AA	CC	TT
[truncated: 1,262 more columns]
