# Supplementary material for: Variety Discrimination Power: An Appraisal Index for Loci Combination Screening Applied to Plant Variety Discrimination
Source: Front Plant Sci. 2021 Mar 18;12:566796. doi: 10.3389/fpls.2021.566796 (PMC8014032; doi:10.3389/fpls.2021.566796)
Supplement: Supplementary Table 1 — Simulated SNP data array 1 of gradient variety difference degree. [file Data_Sheet_1.zip › Supplementary Table 6 Randomly selected loci genotype data with no missing data.xlsx]

## Sheet: sorghum-SSR
Sample Code	Xcup06	Xcup12	Xcup19	Xcup28	Xcup29	Xcup34	Xcup37	Xcup38	Xcup40	Xcup41	Xcup50	Xcup53	Xcup61	Xcup62	Xcup63	Xcup69	Xcup70	Xcup71	Xcup74	Xgap34
65I 1345	209/209	125/125	224/224	156/156	197/197	124/124	209/209	161/161	200/200	232/232	151/151	202/202	198/198	190/190	148/148	254/254	151/151	120/120	238/238	202/202
65I 1502	209/209	125/125	224/224	156/156	197/197	124/124	205/213	161/161	200/200	232/232	147/147	188/188	198/198	190/190	148/148	246/246	153/153	120/120	238/238	202/202
65I 1633	209/209	125/125	224/224	156/156	197/197	124/124	209/209	158/161	200/200	232/232	151/151	198/198	198/198	190/190	148/148	242/242	153/153	119/119	238/238	202/202
65I 1791	209/209	116/116	224/224	156/156	197/197	124/124	209/209	158/158	198/198	232/232	154/154	202/202	198/201	190/190	148/148	254/254	153/153	120/120	238/238	184/184
65I 1793	209/209	125/125	224/224	156/156	197/197	124/124	205/205	158/158	200/200	232/232	147/147	202/202	198/198	190/190	148/148	254/254	153/153	120/120	238/238	186/186
65I 1807	209/209	125/125	224/224	156/156	193/193	124/124	209/209	158/158	196/196	232/232	147/147	198/198	201/201	193/193	148/148	242/242	151/151	120/120	234/234	188/188
65I 1995	209/209	121/121	224/224	168/168	197/197	127/127	209/209	158/158	198/198	232/232	157/157	198/198	198/198	190/190	148/148	242/242	141/141	121/121	233/233	186/186
65I 2013	209/209	121/121	224/224	168/168	193/193	124/124	206/206	158/158	196/196	232/232	157/157	188/188	201/201	193/193	148/148	254/254	153/153	121/121	236/236	204/204
65I 2133	209/209	123/123	224/224	168/168	195/195	124/124	209/209	158/158	192/192	232/232	147/147	188/188	201/201	193/193	148/148	253/253	153/153	120/120	238/238	201/201
65I 2150	209/209	123/123	224/224	168/168	193/193	124/124	209/209	158/158	196/196	232/232	147/147	188/202	201/201	193/193	148/148	253/253	151/151	120/120	236/236	200/204
65I 2165	204/204	123/123	224/224	168/168	193/193	124/124	209/209	158/158	198/198	232/232	151/151	198/198	201/201	190/190	148/148	242/242	153/153	120/120	233/233	202/202
65I 2458	209/209	123/123	224/224	156/156	197/197	124/124	205/205	158/158	194/194	232/232	147/147	198/198	201/201	193/193	148/148	242/242	151/151	120/120	233/233	199/199
65I 2521	209/209	123/123	224/224	168/168	193/193	124/124	209/209	158/158	198/198	232/232	157/157	188/188	201/201	190/190	148/148	242/242	153/153	121/121	233/233	202/202
65I 2604	209/209	123/123	226/226	168/168	197/197	124/124	209/209	161/161	196/196	232/232	147/147	188/188	198/198	190/190	148/148	242/242	151/151	121/121	233/233	186/186
66I 3139	209/209	125/125	224/224	156/156	197/197	124/124	205/205	158/158	200/200	229/229	151/151	198/198	198/198	190/190	148/148	255/255	153/153	120/120	238/238	202/202
66I 3584	209/209	123/123	224/224	156/156	193/193	124/124	209/209	158/158	196/196	232/232	147/147	188/188	201/201	193/193	148/148	242/242	153/153	120/120	236/236	204/204
66I 4156	204/204	123/123	224/224	168/168	193/193	124/124	209/209	158/158	198/198	232/232	151/151	198/198	201/201	190/190	148/148	242/242	153/153	120/120	233/233	188/188
66I 4538	209/209	123/123	224/224	168/168	193/195	124/124	205/205	158/158	192/196	232/232	157/157	198/198	201/201	193/193	148/148	246/253	151/151	120/120	236/236	201/201
66I 4680	209/209	116/116	226/226	164/164	193/193	124/124	205/205	158/158	196/196	232/232	154/154	198/198	201/201	190/190	148/148	253/253	151/151	121/121	238/238	186/186
66I 4751	209/209	123/123	224/224	156/156	191/191	124/124	205/205	158/158	198/198	229/229	147/147	188/188	198/198	190/190	148/148	242/242	153/153	123/123	234/234	206/206
66I 4913	209/209	121/121	224/224	168/168	191/191	124/124	207/209	158/158	198/198	229/232	151/151	188/198	198/201	190/190	148/148	242/253	153/153	121/121	233/233	188/188
66I 4961	209/209	121/121	224/224	168/168	193/193	124/124	209/209	158/158	192/196	232/232	147/147	188/188	201/201	190/190	148/148	242/254	153/153	121/121	236/236	204/204
66I 4978	209/209	123/123	224/224	164/164	197/197	124/124	209/209	161/161	194/194	232/232	147/147	198/198	198/198	190/190	148/148	242/242	153/153	120/120	233/233	202/202
66I 5133	209/209	123/123	224/224	168/168	193/193	124/124	209/209	158/158	192/192	232/232	151/151	198/198	201/201	190/190	148/148	242/242	141/141	121/121	233/233	202/202
69I 7284	209/209	123/123	224/224	164/164	199/199	124/124	209/209	158/158	198/198	229/229	147/147	184/184	201/201	193/193	148/148	242/242	153/153	120/120	238/238	200/200
69I 7471	209/209	122/122	224/224	168/168	193/193	124/124	209/209	158/158	196/196	232/232	151/151	198/198	201/201	190/190	148/148	242/242	153/153	120/120	236/236	200/200
69I 7776	209/209	123/123	224/224	168/168	191/191	124/124	209/209	158/158	196/196	232/232	168/168	188/188	201/201	190/190	148/148	242/242	153/153	120/120	236/236	204/204
74I 10728	209/209	116/116	224/224	156/156	197/197	124/124	207/207	158/158	200/200	232/232	154/154	202/202	201/201	190/190	141/141	254/254	153/153	120/120	238/238	184/184
74I 10917	209/209	123/123	224/224	168/168	193/193	124/124	209/209	158/158	196/196	232/232	147/147	188/188	201/201	193/193	148/148	242/242	153/153	120/120	236/236	204/204
74L 11921	209/209	123/123	224/224	168/168	197/197	124/124	205/209	158/161	196/196	229/229	147/154	198/198	201/201	190/190	148/148	242/242	151/151	120/120	233/233	205/205
A-7171	209/209	128/128	224/224	168/168	191/193	124/124	209/209	158/158	194/194	233/233	157/157	184/188	190/198	190/190	141/148	254/254	147/153	121/121	232/233	201/201
HD-024	209/209	122/122	224/224	168/168	193/193	124/124	209/209	158/158	196/196	232/232	147/147	198/198	201/201	193/193	148/148	242/242	151/151	120/120	238/238	200/200
HD-041	209/209	123/123	227/227	168/168	193/193	124/124	209/209	158/158	192/192	232/232	157/157	198/198	201/201	190/190	148/148	242/242	141/141	120/120	233/233	201/201
HD-043	209/209	121/121	227/227	168/168	193/193	124/124	209/209	158/158	192/192	232/232	157/157	198/198	201/201	190/190	148/148	242/242	141/141	120/120	233/233	201/201
HD-055	209/209	122/122	224/224	168/168	191/191	124/124	205/205	158/158	192/192	229/229	157/157	198/198	201/201	190/190	148/148	254/254	153/153	120/120	234/234	201/201
HD-144	209/209	123/123	224/224	172/172	191/191	124/124	209/209	161/161	196/196	229/229	147/147	198/198	198/201	190/190	141/141	254/254	141/141	120/120	233/233	186/186
L-WA12	209/209	125/125	224/224	172/172	191/191	124/124	205/205	158/158	198/198	229/229	147/147	188/188	198/198	193/193	141/141	242/242	151/151	120/120	233/233	200/202
L-WA13	209/209	116/123	224/224	164/168	191/197	124/124	207/209	158/158	196/196	232/232	147/163	188/188	196/198	190/190	141/141	242/246	151/151	120/120	234/234	200/200
L-WA15	209/209	121/121	224/224	164/164	193/193	124/124	205/207	158/158	196/196	229/232	147/147	188/188	196/198	190/190	148/148	242/242	151/151	121/121	229/229	203/203
L-WA17	209/209	121/121	224/224	164/164	193/193	124/124	203/203	166/166	196/196	233/233	157/157	188/188	198/198	190/190	148/148	234/234	141/141	120/120	238/238	188/188
L-WA22	209/209	121/121	224/224	164/164	193/193	124/124	203/203	166/166	196/196	233/233	157/157	188/188	198/198	190/190	148/148	234/234	141/141	120/120	238/238	188/188
L-WA23	209/209	121/121	224/224	164/164	193/193	124/124	203/203	166/166	196/196	233/233	157/157	188/188	198/198	190/190	148/148	234/234	141/141	120/120	238/238	188/188
L-WA25	209/209	121/121	224/224	168/168	199/199	124/124	203/203	158/158	196/196	233/233	157/157	188/188	198/198	190/190	141/141	243/243	158/158	121/121	229/229	188/188
L-WA26	209/209	121/121	224/224	168/168	199/199	124/124	203/203	158/158	196/196	233/233	157/157	188/188	198/198	190/190	141/148	243/243	153/158	121/121	229/229	188/188
L-WA27	209/209	121/121	224/224	168/168	195/195	124/124	203/209	158/158	196/196	233/233	157/157	188/188	198/198	190/190	141/141	243/243	158/158	121/121	229/229	188/188
L-WA28	209/209	121/121	224/224	168/168	199/199	124/124	203/203	158/158	196/196	233/233	157/157	188/188	198/198	190/190	148/148	243/243	153/153	121/121	229/229	188/188
L-WA29	209/209	121/121	224/224	168/168	195/195	124/124	209/209	158/158	196/196	233/233	157/157	188/188	198/198	190/190	141/141	244/244	158/158	121/121	229/229	188/188
L-WA31	209/209	121/121	224/224	168/168	195/195	124/124	209/209	158/158	196/196	233/233	157/157	188/188	198/198	190/190	141/141	243/243	153/153	121/121	229/229	188/188
L-WA38	209/209	121/121	224/224	169/169	195/195	124/124	207/207	158/158	200/200	229/229	157/157	188/188	198/198	191/191	148/148	248/248	151/151	123/123	233/233	204/204
L-WA41	209/209	121/121	224/224	164/164	195/195	126/126	205/205	149/158	196/196	236/236	173/173	188/188	198/198	190/190	154/154	249/249	151/151	120/120	233/233	200/200
L-WA42	209/209	121/121	224/224	164/164	193/193	124/124	205/205	158/158	192/198	236/236	151/151	188/188	198/198	190/190	141/141	248/248	151/151	120/120	233/233	200/200
L-WA44	213/213	116/121	217/224	159/164	193/195	121/124	207/207	158/158	200/200	229/229	157/162	188/188	196/196	193/193	135/148	248/253	151/151	123/123	233/233	202/202
L-WA55	209/209	115/115	224/224	164/164	191/191	124/124	207/207	158/158	196/196	229/229	157/157	188/188	198/198	190/190	148/148	244/244	151/151	120/120	233/233	186/186
L-WA58	209/209	115/115	224/224	168/168	197/197	124/124	209/209	158/158	196/196	229/229	157/157	198/198	198/198	190/190	148/148	246/246	151/151	120/120	233/233	186/186
L-WA59	209/209	121/121	224/224	169/169	193/193	124/124	205/205	158/158	198/198	236/236	162/162	188/188	198/198	190/190	135/135	248/248	151/151	120/120	236/236	186/186
L-WA63	209/209	116/116	224/229	168/168	193/193	124/124	209/209	158/158	196/196	232/232	157/157	188/198	198/201	190/190	144/144	242/242	151/151	121/121	233/233	204/204
L-WA67	209/209	121/121	224/224	172/172	191/191	124/124	205/205	158/158	196/196	229/229	152/152	188/188	198/198	190/190	141/148	230/230	151/151	122/122	233/233	186/186
L-WA81	209/209	122/122	224/224	168/168	199/199	124/124	205/205	161/161	198/198	232/232	147/147	198/198	201/201	190/190	141/141	242/242	153/153	120/120	233/233	201/201
L-WA88	209/209	116/116	229/229	168/168	193/193	124/124	205/205	158/158	192/192	232/232	157/157	188/188	201/201	190/190	148/148	242/242	151/151	121/121	233/233	204/204
L-WA89	204/209	116/123	224/224	168/168	193/197	124/124	205/209	158/158	198/198	232/232	157/157	188/188	201/201	190/190	148/148	242/242	153/153	120/120	233/233	202/202
NSL54765	204/204	121/121	226/226	168/168	193/193	124/124	209/209	158/158	198/198	232/232	157/157	198/198	198/198	190/190	148/148	242/242	153/153	121/121	233/233	201/201
NSL84230	204/204	123/123	227/227	168/168	193/193	124/124	206/206	158/158	198/198	232/232	143/143	198/198	201/201	190/190	148/148	242/242	153/153	121/121	236/236	201/201
NSL84236	204/204	123/123	224/224	164/164	193/193	124/124	209/209	158/158	198/198	232/232	151/151	198/198	201/201	190/190	148/148	242/242	153/153	120/120	233/233	202/202
PI152702	209/209	123/123	224/224	164/164	191/191	124/124	205/205	158/158	198/198	232/232	147/147	188/188	198/198	190/190	141/141	242/242	151/151	121/121	233/233	202/202
PI152705	209/209	123/123	224/224	164/164	197/197	124/124	209/209	161/161	198/198	232/232	147/147	198/198	201/201	190/190	148/148	242/242	153/153	121/121	233/233	202/202
PI153800	209/209	123/123	227/227	168/168	197/197	124/124	205/205	158/158	194/194	232/232	154/154	198/198	201/201	190/190	148/148	242/242	141/141	121/121	238/238	202/202
PI199869	204/204	128/128	224/224	156/156	193/193	124/124	209/209	158/158	194/194	232/232	162/162	188/188	201/201	190/190	154/154	249/249	153/153	121/121	236/236	188/188
PI213900	209/209	116/132	224/224	168/168	193/193	124/124	205/205	157/157	196/198	232/232	157/157	188/188	198/198	190/190	141/141	254/254	151/151	120/120	233/236	190/192
PI221540	209/209	122/122	224/224	168/168	193/193	124/124	209/209	158/158	196/196	232/232	147/147	198/198	201/201	190/190	148/148	242/242	153/153	120/120	238/238	200/200
PI221607	209/209	123/123	227/227	164/164	197/197	124/124	205/205	161/161	194/194	232/232	147/147	198/198	198/198	190/190	148/148	254/254	141/141	120/120	233/233	202/202
PI221608	209/209	123/123	224/224	168/168	197/197	124/124	205/205	161/161	194/194	232/232	147/147	198/198	198/198	190/190	148/148	254/254	141/141	121/121	238/238	202/202
PI221613	209/209	123/123	227/227	164/164	197/197	124/124	209/209	161/161	194/194	232/232	147/147	198/198	198/198	190/190	148/148	254/254	141/141	120/120	233/233	202/202
PI221718	209/209	123/123	224/224	168/168	197/197	124/124	209/209	158/158	198/198	232/232	151/151	198/198	198/198	190/190	148/148	242/242	153/153	121/121	233/233	202/202
PI221720	209/209	123/123	224/224	164/164	197/197	124/124	209/209	161/161	194/194	232/232	147/147	188/188	201/201	190/190	148/148	242/242	153/153	121/121	233/233	200/200
PI225905	209/209	121/121	224/224	156/156	193/193	124/124	209/209	158/158	198/198	229/229	157/157	198/198	198/198	190/190	148/148	254/254	161/161	120/120	234/234	201/201
PI22913	209/209	123/123	224/224	168/168	193/193	124/124	209/209	158/158	196/196	232/232	143/143	188/188	201/201	193/193	148/148	254/254	153/153	121/121	236/236	204/204
PI229835	209/209	121/121	224/224	168/168	193/193	124/124	209/209	158/158	198/198	232/232	151/151	198/198	198/198	190/190	148/148	242/242	153/153	121/121	233/233	202/202
PI257595	209/209	123/123	224/224	164/164	197/197	124/124	209/209	161/161	196/196	232/232	147/147	198/198	198/198	190/190	148/148	242/242	151/151	120/120	233/233	200/200
PI267380	204/204	123/123	224/224	168/168	193/193	124/124	209/209	158/158	192/192	232/232	151/151	198/198	201/201	190/190	148/148	242/242	141/141	121/121	233/233	186/186
PI267408	209/209	121/121	227/227	168/168	193/193	124/124	209/209	158/158	192/192	232/232	151/151	198/198	201/201	193/193	148/148	242/242	141/141	120/120	233/233	200/200
PI267523	209/209	122/122	224/224	164/164	193/193	124/124	209/209	158/158	196/196	232/232	147/147	198/198	201/201	190/190	141/141	242/242	151/151	121/121	229/229	202/202
PI267525	209/209	122/122	224/224	168/168	193/193	124/124	206/206	158/158	198/198	232/232	151/151	198/198	201/201	190/190	148/148	242/242	153/153	121/121	229/229	201/201
PI267539	209/209	121/123	224/224	168/168	197/197	124/124	209/209	158/158	198/198	229/229	157/157	188/198	201/201	193/193	154/154	254/254	153/153	120/120	233/233	200/200
PI282868	209/209	120/120	224/224	168/168	197/197	124/124	205/205	158/158	198/198	229/229	147/147	188/188	198/198	190/190	148/148	225/225	149/149	121/121	236/236	202/202
PI287624	204/204	123/123	227/227	168/168	193/193	124/124	209/209	158/158	192/192	232/232	147/147	198/198	201/201	193/193	148/148	242/242	153/153	121/121	233/233	201/201
PI287659	209/209	125/125	224/224	156/156	197/197	124/124	205/205	158/158	198/198	232/232	151/151	202/202	201/201	190/190	148/148	254/254	153/153	120/120	238/238	184/184
PI300118	209/209	121/121	224/224	169/169	195/195	124/124	205/205	158/158	194/194	236/236	162/167	188/188	198/198	190/190	135/135	249/249	151/151	120/120	236/236	186/186
PI302105	209/209	116/116	224/224	172/172	197/197	124/124	205/210	158/158	198/198	229/229	147/152	192/192	198/198	190/190	148/148	242/242	153/153	120/120	233/233	188/188
PI482637	209/209	122/122	227/227	168/168	197/197	124/124	209/209	158/158	192/192	232/232	157/157	198/198	201/201	190/190	148/148	242/242	141/141	120/120	233/233	201/201
PI505699	209/209	121/121	227/227	168/168	197/197	124/124	205/205	158/158	198/198	232/232	157/157	198/198	198/198	190/190	141/141	242/242	151/151	121/121	233/233	202/202
PI510906	209/209	121/121	227/227	168/168	193/193	124/124	209/209	158/158	192/192	232/232	147/147	198/198	201/201	190/190	148/148	242/242	153/153	121/121	233/233	201/201
PI510985	209/209	121/121	227/227	168/168	191/191	124/124	205/205	158/158	192/192	232/232	157/157	198/198	201/201	190/190	148/148	242/242	141/141	120/120	233/233	201/201
PI511016	204/204	121/121	224/224	168/168	191/191	124/124	209/209	158/158	198/198	232/232	157/157	198/198	198/198	190/190	148/148	242/242	141/141	121/121	233/233	202/202
PI514497	209/209	125/125	224/224	156/156	197/197	124/124	205/205	158/158	200/200	229/229	147/147	198/198	198/198	194/194	148/148	254/254	153/153	120/120	238/238	186/186
PI514605	209/209	123/123	224/224	164/164	199/199	124/124	209/209	161/161	196/196	232/232	147/147	198/198	201/201	190/190	148/148	254/254	151/151	120/120	233/233	190/190
PI571048	204/204	123/123	224/224	168/168	193/193	124/124	209/209	158/158	198/198	232/232	151/151	198/198	201/201	190/190	148/148	242/242	153/153	120/120	233/233	202/202
PI585454	209/209	125/125	224/224	156/156	197/197	124/124	209/209	158/158	198/198	229/229	147/147	202/202	198/198	190/190	141/141	254/254	153/153	120/120	238/238	202/202
Purdue No. 49018	209/209	121/121	226/226	168/168	197/197	124/124	205/205	158/158	196/196	229/229	147/147	198/198	201/201	190/190	141/141	253/253	153/153	121/121	238/238	200/200
Purdue No. 49506	209/209	125/125	227/227	156/156	197/197	124/124	205/205	158/158	200/200	232/232	147/147	198/202	198/198	190/190	148/148	254/254	153/153	120/120	238/238	202/202
Purdue No. 50840	200/200	120/120	224/224	168/168	197/197	124/124	207/207	158/158	198/198	229/229	147/147	188/188	198/198	190/190	135/135	225/225	153/153	121/121	233/233	186/200
SC283	209/209	122/122	224/224	168/168	191/191	124/124	209/209	158/158	192/192	232/232	157/157	198/198	198/198	190/190	148/148	254/254	141/141	121/121	233/233	201/201

## Sheet: wheat-SSR
Sample Code	barc120_1A	barc81_1B	barc346_1D	gwm328_2A	gwm312_2A	gwm410_2B	barc160_2B	barc167_2B	cfd51_2D	cfd116_2D	wmc18_2D	barc12_3A	gwm264_3B	gwm144_3B	gwm108_3B	gwm547_3B	cfd127_3D	barc117_5A	barc330_5A	wmc318_5D
1	196/196	201/211	500/500	191/191	190/190	337/337	111/111	253/253	151/151	222/222	249/249	184/184	500/500	231/231	127/127	175/175	151/151	233/233	112/112	204/204
2	196/196	201/211	211/211	191/193	212/212	349/349	114/114	256/256	151/151	222/222	237/237	184/184	500/500	231/231	125/125	175/175	147/147	233/233	114/114	204/204
3	196/196	201/201	211/211	191/191	222/222	369/369	114/114	256/256	159/159	222/222	241/241	184/184	500/500	231/231	119/133	173/173	149/149	233/233	110/114	204/204
4	196/196	201/201	211/211	193/193	190/228	349/349	114/114	247/247	149/149	222/222	245/245	188/188	500/500	223/223	129/129	175/175	147/147	237/237	118/118	206/206
5	198/198	201/201	207/207	193/193	190/190	347/347	114/114	247/247	151/151	224/224	251/251	156/156	500/500	233/233	125/125	175/175	147/147	233/233	114/114	206/206
6	196/196	203/203	247/247	189/189	190/190	339/339	111/111	256/256	151/151	222/222	237/237	182/182	185/185	197/197	125/125	175/175	151/151	233/233	110/110	204/204
7	196/196	205/205	209/209	191/191	228/228	351/351	111/111	256/256	147/147	226/226	243/243	220/220	500/500	231/231	125/125	175/175	149/149	233/233	110/110	204/204
8	196/196	205/205	500/500	191/191	232/232	351/351	111/111	256/256	161/161	222/222	245/245	206/206	500/500	229/229	125/125	500/500	149/149	241/241	116/116	206/206
9	196/196	205/205	500/500	191/193	212/234	353/353	114/114	247/247	161/161	222/222	241/241	206/206	185/185	197/197	121/121	500/500	147/147	233/237	110/110	204/204
10	196/196	201/201	211/211	191/191	232/232	349/349	111/111	256/256	147/147	222/222	241/241	158/158	500/500	203/231	125/125	175/175	151/151	233/233	116/116	204/204
11	196/196	201/201	211/211	193/193	222/232	351/351	111/111	253/253	165/165	222/222	243/243	182/182	500/500	231/231	127/127	175/175	151/151	233/233	110/110	204/204
12	196/196	201/201	500/500	181/181	190/190	351/351	111/111	256/256	147/147	222/222	243/243	200/200	185/185	203/203	125/125	175/175	149/149	233/233	110/110	204/204
13	196/196	201/201	500/500	183/183	232/232	349/349	111/111	256/256	155/155	222/222	243/243	184/184	500/500	231/231	123/123	175/175	149/149	233/233	110/110	204/204
14	196/196	201/201	211/211	191/191	232/232	349/349	114/114	247/247	147/147	222/222	243/243	158/158	185/185	197/197	125/125	500/500	151/151	237/237	116/116	204/204
15	196/196	205/205	209/209	191/191	232/232	353/353	114/114	247/247	165/165	222/222	243/243	220/220	185/185	197/197	113/121	500/500	151/151	233/233	112/112	204/204
16	196/196	205/211	209/247	191/191	190/190	349/349	114/114	247/247	151/151	220/220	251/251	182/182	185/185	197/197	125/125	175/175	149/149	237/237	116/116	204/204
17	196/196	211/211	211/211	193/193	216/232	349/349	114/114	247/247	159/159	222/222	245/245	184/184	185/185	203/203	125/125	175/175	151/151	237/237	116/116	204/204
18	196/196	205/205	211/211	191/191	232/232	339/339	111/111	256/256	147/147	222/222	243/243	206/206	500/500	231/231	121/121	175/175	149/149	241/241	112/112	204/204
19	196/196	201/201	211/211	193/193	188/188	339/339	111/111	256/256	207/207	222/222	243/243	161/161	500/500	199/199	125/125	500/500	151/151	233/233	112/112	204/204
20	196/196	211/211	500/500	187/193	190/190	353/353	105/105	250/250	199/199	222/222	243/243	184/184	221/221	201/201	125/125	500/500	151/151	233/233	114/114	204/204
21	196/196	211/211	211/211	193/193	234/234	355/355	111/111	256/256	153/153	222/222	243/243	182/182	231/231	199/199	125/125	175/175	147/147	237/237	116/116	204/204
22	196/196	203/203	209/209	191/191	208/208	339/339	111/111	256/256	151/151	222/222	249/249	182/182	500/500	197/231	125/125	175/175	147/147	237/237	110/110	204/204
23	196/196	201/201	203/203	191/191	190/190	363/363	111/111	256/256	151/151	224/224	223/223	180/180	500/500	231/231	125/125	175/175	147/147	233/233	110/110	204/204
24	196/196	211/213	245/245	193/193	232/232	355/355	111/111	256/256	151/151	220/220	249/249	200/200	500/500	197/197	119/119	175/175	147/147	237/237	110/110	204/204
25	196/196	209/209	213/213	189/189	232/232	355/355	111/111	256/256	151/151	222/222	243/243	184/184	185/185	197/197	125/125	175/175	151/151	231/231	110/110	204/204
26	196/196	209/209	209/209	193/193	210/210	349/349	111/111	244/244	159/159	222/222	241/241	158/158	500/500	199/199	125/125	173/173	151/151	237/237	114/114	204/204
27	196/196	209/209	217/217	193/193	192/214	365/365	111/111	256/256	151/151	222/222	225/225	158/158	500/500	197/197	125/125	175/175	147/147	241/241	112/112	204/204
28	196/196	201/211	217/217	193/193	188/188	351/351	105/105	235/235	151/151	222/222	237/237	182/182	500/500	231/231	123/123	175/175	147/147	237/237	110/110	204/204
29	196/196	199/211	500/500	193/193	190/190	369/369	105/105	247/247	165/165	222/222	223/223	200/200	500/500	197/197	127/127	175/175	147/147	237/237	110/110	204/204
30	196/196	201/211	211/211	191/193	190/220	345/345	111/111	250/250	151/151	222/222	249/249	206/206	500/500	195/195	127/127	175/175	145/145	233/237	112/112	204/204
31	196/196	201/209	500/500	191/195	188/188	349/349	105/105	235/235	165/165	222/222	247/247	182/182	500/500	195/195	125/125	173/173	147/147	233/233	114/114	204/204
32	196/196	201/201	500/500	191/191	188/188	351/351	105/105	250/250	147/147	220/220	249/249	182/182	225/225	231/231	127/127	175/175	145/145	237/237	110/110	204/204
33	196/196	201/209	213/213	189/189	188/188	351/351	114/114	253/253	147/147	220/220	249/249	200/200	223/223	231/231	127/127	175/175	147/147	233/233	110/110	204/204
34	196/196	211/213	211/211	191/195	188/234	351/351	114/114	253/253	151/151	220/220	249/249	158/158	500/500	199/199	125/125	175/175	147/147	235/237	114/114	204/204
35	196/196	211/211	211/211	193/193	190/232	351/351	111/111	259/259	151/151	224/224	243/243	200/200	500/500	195/195	125/125	175/175	147/147	233/233	114/114	204/204
36	196/196	205/211	500/500	191/191	212/212	353/353	111/111	256/256	157/157	218/218	249/249	184/184	500/500	199/231	127/127	175/175	145/145	233/233	110/110	204/204
37	196/196	201/211	211/211	193/193	218/218	365/365	114/114	256/256	159/159	222/222	225/225	182/182	500/500	195/195	127/127	175/175	147/147	231/231	112/112	204/204
38	198/198	201/201	211/211	193/193	226/226	351/351	114/114	250/250	149/149	222/222	243/243	184/184	185/185	197/197	125/125	175/175	147/147	237/237	114/114	204/204
39	196/196	201/201	211/211	193/193	224/224	353/353	114/114	247/247	147/147	222/222	245/245	200/200	185/185	197/197	125/125	175/175	143/143	237/237	118/118	204/204
40	196/196	209/209	211/211	191/191	228/228	349/349	111/111	247/247	159/159	222/222	241/241	184/184	219/219	203/203	125/125	175/175	147/147	237/237	114/114	204/204
41	196/196	211/211	211/211	193/193	218/234	349/349	111/111	256/256	165/165	222/222	243/243	184/184	500/500	199/231	125/125	175/175	147/147	233/233	110/114	204/204
42	196/196	201/201	211/211	193/193	218/218	349/349	111/111	256/256	165/165	226/226	247/247	184/184	500/500	199/199	127/127	175/175	153/153	233/233	110/110	202/202
43	196/196	201/201	211/211	193/193	232/232	349/349	111/111	256/256	165/165	222/222	245/245	184/184	500/500	231/231	125/125	175/175	137/137	233/233	110/130	204/204
44	196/196	211/211	211/211	191/191	232/232	351/351	111/111	256/256	147/147	222/222	243/243	158/158	500/500	231/231	125/125	175/175	151/151	233/233	116/116	204/204
45	196/196	211/211	211/211	195/195	190/190	353/353	105/105	250/250	199/199	222/222	245/245	202/202	500/500	197/197	125/125	175/175	137/137	235/235	114/114	204/204
46	196/196	205/205	211/211	191/193	190/218	351/351	114/114	256/256	147/147	220/220	249/249	184/184	500/500	201/201	125/125	175/175	151/151	233/233	112/112	204/204
47	196/196	205/205	211/211	191/191	232/232	339/339	111/111	256/256	167/167	226/226	243/243	220/220	219/219	195/231	125/125	175/175	151/151	233/233	110/128	202/202
48	196/196	205/205	211/211	191/191	232/232	339/339	111/111	256/256	157/157	226/226	221/221	214/214	500/500	199/199	125/125	175/175	149/149	237/237	112/122	204/204
49	196/196	211/211	209/209	191/191	232/232	355/355	111/111	256/256	151/151	222/222	243/243	184/184	500/500	229/229	127/127	175/175	147/147	233/233	110/110	204/204
50	196/196	205/205	500/500	191/191	212/232	351/351	111/111	253/253	157/157	222/222	237/237	214/214	500/500	229/229	127/127	175/175	147/147	241/241	112/112	204/204
51	196/196	211/211	213/213	191/191	232/232	353/353	111/111	256/256	149/149	222/222	243/243	182/182	185/185	231/231	121/127	175/175	147/147	233/233	114/114	204/204
52	196/196	205/205	207/207	189/189	232/232	339/339	111/111	256/256	165/165	222/222	243/243	158/158	185/185	197/197	125/125	500/500	147/147	237/237	114/114	204/204
53	196/196	201/201	211/211	191/191	218/232	351/351	111/111	253/253	147/147	222/222	243/243	184/184	500/500	197/197	125/125	175/175	147/147	233/233	112/112	204/204
54	196/196	201/201	211/211	191/191	190/232	351/351	114/114	247/247	151/151	224/224	243/243	200/200	500/500	231/231	125/125	177/177	149/149	233/233	112/112	204/204
55	196/196	201/201	213/213	185/185	190/190	351/351	114/114	256/256	151/151	226/226	245/245	214/214	500/500	231/231	127/127	500/500	151/151	233/233	110/126	204/204
56	196/196	211/211	211/211	191/191	190/210	349/349	111/111	253/253	161/161	222/222	239/239	184/184	500/500	229/229	125/125	173/173	137/137	237/237	112/112	204/204
57	196/196	211/211	207/207	191/191	232/232	351/351	111/111	253/253	161/161	222/222	239/239	214/214	500/500	229/229	127/127	175/175	137/137	241/241	110/128	204/204
58	196/196	205/205	247/247	191/191	232/232	351/351	114/114	256/256	155/155	222/222	237/237	182/182	500/500	231/231	125/125	175/175	151/151	233/233	110/110	204/204
59	196/196	213/213	247/247	191/191	190/190	353/353	111/111	256/256	151/151	220/220	239/239	178/178	185/185	199/199	119/119	175/175	137/137	237/237	110/110	204/204
60	196/196	211/211	213/213	191/191	190/248	345/353	111/111	256/256	153/153	220/220	243/243	184/184	500/500	197/197	119/119	173/173	153/153	233/233	110/110	204/204
61	196/196	211/211	213/213	189/189	212/212	349/349	111/111	256/256	153/153	220/220	225/225	184/184	500/500	197/197	119/119	500/500	137/137	233/233	110/110	204/204
62	196/196	205/205	500/500	191/191	190/190	353/353	111/111	253/253	151/151	222/222	245/245	184/184	185/185	197/197	127/127	500/500	155/155	233/233	110/110	204/204
63	196/196	211/213	500/500	193/193	232/232	351/351	111/111	253/253	161/161	222/222	237/237	200/200	185/185	197/197	119/119	500/500	147/147	237/237	110/110	206/206
64	196/196	201/201	211/211	191/191	190/190	339/339	105/105	235/235	151/151	222/222	249/249	158/158	500/500	229/229	121/121	175/175	143/143	233/233	110/110	204/204
65	196/196	205/205	205/205	185/185	190/220	335/335	111/111	256/256	151/151	222/222	243/243	180/180	500/500	213/213	119/119	175/175	145/145	237/237	112/112	204/204
66	196/196	205/211	215/215	187/187	252/252	351/351	114/114	256/256	155/155	222/222	245/245	184/184	500/500	235/235	127/127	175/175	147/147	233/233	114/114	204/204
67	196/196	211/211	500/500	189/189	212/212	353/353	114/114	256/256	151/151	220/220	247/247	206/206	500/500	197/197	125/125	175/175	147/147	241/241	112/112	204/204
68	196/196	211/211	223/223	191/191	190/190	355/355	111/111	256/256	149/149	220/220	245/245	206/206	500/500	231/231	125/125	500/500	147/147	241/241	110/110	204/204
69	196/196	201/201	249/249	195/195	190/190	351/351	111/111	256/256	153/153	220/220	243/243	200/200	500/500	197/197	121/121	500/500	147/147	233/233	114/114	204/204
70	196/196	201/201	211/211	191/191	218/218	353/353	114/114	256/256	151/151	226/226	243/243	184/184	500/500	231/231	127/127	175/175	147/147	237/237	110/110	204/204
71	196/196	201/201	211/211	191/191	212/212	351/351	114/114	256/256	151/151	224/224	225/225	206/206	500/500	231/231	125/125	175/175	147/147	233/233	110/110	204/204
72	196/196	201/201	211/211	191/191	216/216	353/353	111/111	250/250	153/153	226/226	243/243	158/158	500/500	229/229	123/123	500/500	147/147	233/233	110/110	204/204
73	196/196	201/201	213/213	183/183	200/200	339/339	117/117	256/256	165/165	222/222	245/245	158/158	500/500	199/199	119/119	175/175	147/147	237/237	118/122	204/204
74	196/196	201/201	500/500	191/191	192/192	351/351	111/111	269/269	159/159	222/222	225/225	178/178	500/500	199/199	125/125	175/175	147/147	237/237	110/110	204/204
75	198/198	211/211	211/211	193/193	192/192	349/349	111/111	272/272	149/149	220/220	251/251	192/192	500/500	199/199	125/125	175/175	147/147	237/237	112/112	204/204
76	196/196	207/211	245/245	185/185	218/218	355/355	114/114	256/256	165/165	222/222	225/225	184/184	500/500	197/197	121/121	175/175	147/147	233/233	110/110	204/204
77	196/196	205/205	223/223	193/193	212/212	355/355	111/111	256/256	151/151	224/224	225/225	182/182	500/500	231/231	125/125	175/175	149/149	237/237	110/110	204/204
78	196/196	201/201	209/209	191/191	188/188	335/335	111/111	253/253	149/149	222/222	249/249	200/200	500/500	231/231	129/129	500/500	147/147	233/233	110/110	204/204
79	196/196	235/235	207/207	193/193	190/190	351/351	111/111	256/256	163/163	222/222	237/237	206/206	500/500	229/229	127/127	500/500	147/147	241/241	110/110	206/206
80	196/196	235/235	245/245	191/191	190/190	339/339	105/105	247/247	147/147	222/222	249/249	206/206	500/500	199/199	123/123	500/500	147/147	233/233	110/110	206/206
81	196/196	211/235	245/245	185/185	190/190	369/369	111/111	256/256	153/153	222/222	247/247	158/158	500/500	229/229	125/125	500/500	147/147	233/233	112/112	204/204
82	196/196	211/211	500/500	191/191	190/190	351/351	114/114	256/256	151/151	220/220	249/249	184/184	500/500	195/195	129/129	175/175	137/137	233/233	112/112	204/204
83	196/196	205/205	209/209	191/191	232/232	349/349	114/114	247/247	147/147	224/224	243/243	220/220	500/500	197/197	105/105	175/175	149/149	233/233	110/128	204/204
84	196/196	205/205	211/235	193/193	206/206	349/349	117/117	275/275	157/157	222/222	243/243	182/182	185/185	199/199	125/125	175/175	147/147	237/237	116/122	206/206
85	196/196	201/201	209/209	195/195	224/224	349/349	117/117	269/269	165/165	222/222	243/243	158/158	500/500	217/217	125/125	175/175	147/147	237/237	114/114	204/204
86	196/196	205/205	213/213	193/193	190/190	353/353	117/117	256/256	159/159	222/222	245/245	158/158	187/187	215/215	123/123	175/175	147/147	237/237	118/122	204/204
87	196/196	205/211	213/213	191/191	190/190	351/355	114/114	256/256	151/151	222/222	243/243	182/182	500/500	231/231	125/125	175/175	147/147	237/237	110/110	204/204
88	196/196	201/211	247/247	193/193	190/190	355/355	111/111	247/247	151/151	222/222	243/243	158/158	217/217	229/229	119/119	175/175	147/147	233/233	110/110	204/204
89	196/196	201/211	247/247	191/191	190/190	353/353	111/111	256/256	147/147	220/220	225/225	182/182	500/500	231/231	119/119	175/175	151/151	233/233	110/110	204/204
90	196/196	205/205	247/247	191/191	204/214	355/355	111/111	256/256	159/159	222/222	243/243	214/214	500/500	229/229	119/119	500/500	147/147	233/233	110/110	204/204
91	196/196	211/211	500/500	195/195	234/234	355/355	111/111	253/253	157/157	220/220	249/249	214/214	219/219	195/195	121/121	173/173	147/147	233/233	110/110	204/204
92	196/196	201/211	500/500	193/193	218/218	353/353	111/111	253/253	153/153	220/220	245/245	184/184	500/500	195/195	121/121	175/175	147/147	233/233	110/110	204/204
93	196/196	205/205	247/247	191/191	234/234	353/353	114/114	232/232	151/151	222/222	243/243	182/182	219/219	231/231	121/121	175/175	147/147	233/233	110/110	204/204
94	196/196	201/201	213/213	193/193	190/190	347/347	114/114	247/247	159/159	222/222	245/245	156/156	500/500	233/233	125/125	175/175	147/147	237/237	114/114	206/206
95	198/198	201/201	207/207	191/191	190/190	347/347	111/111	250/250	151/151	222/222	245/245	158/158	500/500	199/199	125/125	175/175	147/147	237/237	114/114	204/204
96	196/196	201/207	209/209	193/193	190/190	339/339	111/111	256/256	151/151	222/222	243/247	158/158	500/500	231/241	125/125	175/175	147/147	233/233	110/114	204/204
97	196/196	201/201	211/211	193/193	188/188	349/349	114/114	253/253	153/153	222/222	243/243	184/184	500/500	233/233	125/125	175/175	147/147	237/237	114/114	204/204
98	196/196	201/201	211/211	193/193	190/190	347/347	114/114	247/247	149/149	222/222	247/247	184/184	221/221	201/201	125/125	175/175	147/147	237/237	114/114	204/204
99	196/196	201/201	211/211	193/193	188/188	349/349	111/111	256/256	149/149	222/222	243/243	158/158	219/219	233/233	125/125	175/175	147/147	233/233	114/114	204/204
100	196/196	201/201	211/211	193/193	232/194	349/349	117/117	272/272	149/149	222/222	241/241	158/158	185/185	205/205	125/125	175/175	147/147	237/241	112/112	204/204
101	196/196	201/207	209/209	191/193	192/192	339/339	111/111	256/256	161/161	226/226	243/243	214/214	227/227	231/231	125/125	175/175	147/147	233/237	110/110	206/206
102	196/196	201/201	215/215	185/185	190/190	347/347	111/111	256/256	151/151	226/226	243/243	200/200	500/500	231/231	119/119	500/500	147/147	237/237	112/112	204/204
103	196/196	201/201	211/211	193/193	188/188	351/351	111/111	259/259	155/155	222/222	241/241	158/158	185/185	197/197	125/125	175/175	147/147	237/237	112/116	204/204
104	196/196	207/211	211/211	193/193	190/234	349/349	117/117	247/247	147/147	222/222	243/243	156/156	185/185	199/199	125/125	175/175	147/147	237/237	112/112	204/204
105	196/196	207/207	211/211	183/183	188/188	351/351	114/114	247/247	147/147	222/222	239/239	206/206	500/500	199/199	125/125	175/175	149/149	237/237	116/116	204/204
106	196/196	201/211	211/211	195/195	226/242	349/349	117/117	250/250	153/153	222/222	241/241	206/206	185/185	197/197	125/125	175/175	147/147	237/237	118/118	204/204
107	196/196	201/201	213/213	193/193	188/234	353/353	111/111	250/250	147/147	222/222	241/241	158/158	185/185	199/199	125/125	175/175	147/147	237/237	118/118	202/202
108	198/198	201/211	209/209	193/193	188/228	353/353	111/111	250/250	149/149	222/222	241/241	200/200	185/185	197/197	125/125	175/175	147/147	237/237	118/118	204/204
109	196/196	201/209	211/211	193/193	194/230	353/353	114/114	247/247	155/155	222/222	243/243	194/194	185/185	197/197	125/125	175/175	145/145	237/237	112/114	204/204
110	196/196	201/209	211/211	193/193	200/222	353/353	114/114	247/247	147/147	222/222	241/241	158/158	185/185	199/199	125/125	175/175	151/151	237/237	118/118	204/204
111	196/196	201/211	207/207	193/193	224/224	353/353	114/114	247/247	141/141	222/222	239/239	208/208	185/185	197/197	125/125	175/175	151/151	237/237	112/118	204/204
112	196/196	201/211	211/211	193/193	188/228	353/353	114/114	247/247	157/157	222/222	243/243	200/200	185/185	193/227	125/125	175/175	147/147	237/237	110/116	204/204
113	196/196	211/211	211/211	193/193	226/226	353/353	114/114	250/250	157/157	222/222	245/245	200/200	185/185	203/203	125/125	175/175	147/147	237/237	120/120	204/204
114	196/196	211/211	209/209	193/193	232/232	349/349	117/117	250/250	155/155	222/222	239/239	158/158	185/185	207/207	125/125	175/175	147/147	237/237	110/112	204/204
115	196/196	201/207	209/209	183/183	190/190	351/351	114/114	247/247	147/147	222/222	241/241	194/194	500/500	199/199	125/125	175/175	147/147	237/237	116/116	204/204
116	196/196	211/211	209/209	181/181	226/226	349/349	111/111	253/253	151/151	222/222	233/233	202/202	185/185	197/197	125/125	175/175	147/147	237/237	112/112	204/204
117	196/196	207/207	500/500	193/193	248/248	349/349	114/114	247/247	151/151	226/226	243/243	200/200	500/500	231/231	125/125	175/175	149/149	233/233	112/112	204/204
118	196/196	201/201	209/209	191/191	188/188	349/349	114/114	247/247	151/151	222/222	239/239	206/206	500/500	199/199	125/125	175/175	149/149	237/237	114/114	204/204
119	196/196	201/201	211/211	193/193	226/226	349/349	114/114	247/247	151/151	222/222	241/241	200/200	185/185	197/197	125/125	175/175	149/149	237/237	110/118	204/204
120	196/196	203/203	211/211	191/191	234/234	355/355	111/111	253/253	167/167	222/222	243/243	184/184	185/185	199/199	125/125	175/175	151/151	233/233	110/110	204/204
121	196/196	201/211	500/500	191/191	188/188	349/349	111/111	256/256	157/157	222/222	249/249	158/158	500/500	195/231	123/123	173/173	149/149	233/233	108/110	204/204
122	196/196	211/211	500/500	193/193	234/234	353/353	114/114	250/250	155/155	222/222	241/241	158/158	500/500	199/199	125/125	175/175	147/147	237/237	114/114	204/204
123	196/196	201/201	209/209	189/189	224/224	349/349	114/114	266/266	147/147	222/222	243/243	200/200	179/179	199/199	125/125	175/175	147/147	235/237	116/118	204/204
124	196/196	211/211	209/209	193/193	188/188	351/351	111/111	263/263	155/155	222/222	221/221	200/200	500/500	199/199	125/125	175/175	149/149	237/237	114/114	204/204
125	196/196	201/201	211/211	195/195	188/188	349/349	114/114	266/266	205/205	222/222	243/243	161/161	500/500	199/199	125/125	175/175	149/149	237/237	110/110	204/204
126	196/196	201/201	211/211	195/195	188/188	339/339	111/111	247/247	205/205	222/222	245/245	161/161	500/500	199/199	125/125	500/500	155/155	237/237	110/110	204/204
127	196/196	211/211	209/209	193/193	232/232	349/349	111/111	247/247	159/159	222/222	225/225	158/158	215/215	199/199	125/125	175/175	151/151	237/237	114/114	204/204
128	196/196	201/211	207/207	193/193	212/230	353/353	114/114	247/247	159/159	222/222	225/225	161/161	500/500	199/199	125/125	175/175	147/147	237/237	108/114	204/204
129	194/194	201/211	207/207	189/189	202/202	347/347	111/111	253/253	159/159	222/222	243/243	200/200	231/231	199/199	125/125	175/175	147/147	237/237	116/116	204/204
130	196/196	211/211	211/211	191/191	230/230	349/349	111/111	259/259	159/159	222/222	243/243	158/158	500/500	199/199	125/125	175/175	149/149	237/237	114/114	204/204
131	196/196	211/211	211/211	193/193	218/218	347/347	111/111	259/259	159/159	222/222	225/225	200/200	500/500	199/199	125/125	175/175	149/149	237/237	114/114	204/204
132	196/196	211/211	207/207	193/193	214/214	349/349	111/111	247/247	151/151	222/222	245/245	158/158	500/500	199/199	125/125	175/175	149/149	237/237	116/116	204/204
133	196/196	211/211	209/209	193/193	190/232	349/349	111/111	250/250	151/151	222/222	243/243	158/158	500/500	199/199	125/125	175/175	147/147	237/237	114/114	204/204
134	196/196	211/211	211/211	183/183	234/234	349/349	111/111	259/259	159/159	222/222	243/243	158/158	500/500	199/199	125/125	175/175	151/151	237/237	106/114	204/204
135	196/196	211/211	207/207	193/193	234/234	349/349	111/111	259/259	161/161	222/222	243/243	158/158	500/500	197/197	125/125	175/175	147/147	237/237	114/114	204/204
136	196/196	211/211	209/209	193/193	236/236	349/349	111/111	238/238	153/153	222/222	243/243	158/158	500/500	199/199	123/123	175/175	147/147	237/237	114/114	204/204
137	196/196	211/211	211/211	193/193	188/226	349/349	111/111	256/256	157/157	222/222	243/243	158/158	185/185	199/199	125/125	175/175	147/147	237/237	114/114	204/204
138	196/196	211/211	207/211	185/185	220/220	349/349	111/111	247/247	161/161	222/222	239/239	158/158	500/500	199/199	125/125	175/175	151/151	237/237	116/116	204/204
139	196/196	211/211	211/211	185/191	232/232	353/353	114/114	247/247	157/157	220/220	249/249	158/158	500/500	199/199	125/125	175/175	151/151	237/237	114/114	204/204
140	196/196	211/211	211/211	193/193	242/196	349/349	114/114	247/247	153/153	222/222	245/245	158/158	500/500	199/199	125/125	175/175	151/151	237/237	110/110	204/204
141	196/196	211/211	209/209	193/193	188/188	349/349	108/108	259/259	157/157	222/222	243/243	200/200	223/223	199/199	125/125	175/175	151/151	237/237	114/114	204/204
142	196/196	201/201	209/209	185/185	220/220	353/353	114/114	250/250	155/155	224/224	225/225	161/161	217/217	201/201	125/125	175/175	147/147	225/237	114/114	204/204
143	196/196	205/205	500/500	191/191	190/190	349/349	111/111	256/256	227/227	222/222	251/251	184/184	500/500	229/229	121/121	175/175	151/151	237/237	110/110	204/204
144	196/196	211/211	245/245	187/187	190/190	351/351	114/114	256/256	151/151	220/220	249/249	200/200	500/500	197/197	125/125	175/175	147/147	233/233	112/112	204/204
145	196/196	201/207	213/213	193/193	188/188	351/351	114/114	253/253	159/159	222/222	245/245	184/184	500/500	199/199	125/125	175/175	149/149	237/237	104/112	204/204
146	196/196	201/221	500/500	193/193	220/220	339/339	111/111	256/256	149/149	226/226	243/243	216/216	500/500	241/241	125/125	175/175	151/151	233/233	110/110	206/206
147	194/194	205/231	209/209	193/193	188/232	353/353	105/105	235/235	151/151	222/222	249/249	200/200	500/500	199/199	125/125	175/175	149/149	233/237	114/114	204/204
148	196/196	201/211	209/209	193/193	188/188	351/351	114/114	253/253	153/153	222/222	247/247	184/184	500/500	199/199	125/125	175/175	149/149	237/237	114/114	204/204
149	196/196	201/201	209/209	193/193	188/188	339/339	114/114	250/250	153/153	222/222	245/245	158/158	219/219	199/199	125/125	175/175	149/149	237/237	110/110	204/204
150	196/196	207/207	500/500	195/195	190/190	351/351	111/111	256/256	157/157	222/222	245/245	210/210	500/500	231/231	123/123	175/175	149/149	237/237	110/110	204/204
151	196/196	211/211	211/211	193/193	232/232	349/349	114/114	250/250	151/151	222/222	243/243	158/158	500/500	197/197	125/125	175/175	151/151	237/237	112/112	204/204
152	196/196	211/211	211/211	193/193	232/232	349/349	111/111	259/259	151/151	220/220	225/225	158/158	500/500	199/199	125/125	175/175	147/147	237/237	114/114	204/204
153	196/196	211/211	211/211	193/193	188/188	349/349	117/117	250/250	153/153	220/220	223/223	158/158	500/500	229/229	125/125	175/175	151/151	237/237	114/114	204/204
154	196/196	211/211	213/213	191/191	188/212	349/349	114/114	256/256	153/153	222/222	243/243	158/158	500/500	199/199	125/125	175/175	147/147	237/237	114/114	204/204
155	196/196	211/211	209/209	193/193	242/242	353/353	114/114	253/253	151/151	222/222	243/243	158/158	500/500	199/199	125/125	175/175	149/149	237/237	110/110	204/204
156	198/198	201/201	211/211	191/195	198/224	349/349	114/114	247/247	143/143	224/224	245/245	200/200	185/185	231/231	125/125	175/175	147/147	237/237	114/114	204/204
157	196/196	201/201	211/211	193/193	228/228	353/353	114/114	247/247	141/141	222/222	243/243	200/200	219/219	199/199	125/125	175/175	151/151	237/237	112/112	204/204
158	196/196	201/201	211/211	193/193	220/220	349/349	114/114	247/247	157/157	222/222	245/245	200/200	500/500	199/199	125/125	500/500	137/137	237/237	112/112	204/204
159	196/196	201/201	209/209	195/195	212/212	353/353	111/111	263/263	145/145	222/222	225/225	200/200	185/185	199/199	129/129	175/175	151/151	237/237	110/110	204/204
160	196/196	201/211	213/213	193/193	226/226	347/347	114/114	247/247	153/153	222/222	225/243	200/200	185/185	203/203	125/125	175/175	137/137	237/237	112/112	204/204
161	196/196	201/201	213/213	193/193	216/216	349/349	111/111	247/247	165/165	220/220	223/245	200/200	500/500	203/203	125/125	175/175	151/151	233/233	110/110	204/204
162	196/196	201/201	207/207	193/193	228/228	349/349	111/111	244/244	149/149	222/222	245/245	200/200	500/500	203/203	125/125	175/175	137/137	237/237	112/112	204/204
163	198/198	201/201	211/211	193/193	220/226	349/349	114/114	250/250	149/149	222/222	241/241	200/200	185/185	199/199	125/125	175/175	151/151	237/237	116/116	204/204
164	198/198	201/201	205/205	193/193	226/226	349/349	114/114	250/250	145/145	222/222	243/243	184/184	185/185	197/197	125/125	175/175	147/147	237/237	118/118	204/204
165	196/196	201/201	211/211	193/193	226/226	349/349	114/114	253/253	149/149	222/222	243/243	184/184	500/500	197/197	125/125	175/175	147/147	237/237	118/118	204/204
166	196/196	201/201	211/211	193/193	222/222	353/353	114/114	247/247	147/147	222/222	245/245	194/194	185/185	197/197	125/125	175/175	147/147	237/237	114/114	204/204
167	196/196	201/201	211/211	193/193	222/222	349/349	111/111	247/247	155/155	222/222	245/245	200/200	500/500	203/203	125/125	175/175	147/147	237/237	112/112	204/204
168	196/196	201/201	211/211	193/193	216/216	351/351	111/111	256/256	155/155	222/222	225/225	184/184	500/500	195/195	125/125	175/175	147/147	237/237	114/114	208/208
169	198/198	201/211	209/209	193/193	212/228	353/353	111/111	247/247	149/149	222/222	241/241	200/200	500/500	199/199	125/125	175/175	147/147	237/237	118/118	204/204
170	196/196	201/213	211/211	193/193	228/228	347/347	111/111	250/250	147/147	222/222	241/241	202/202	500/500	197/197	125/125	175/175	155/155	237/237	120/120	204/204
171	196/196	213/213	209/209	193/193	218/218	349/349	111/111	247/247	157/157	220/220	245/245	200/200	500/500	201/201	125/125	175/175	149/149	237/237	114/114	204/204
172	196/196	201/201	211/211	191/191	228/228	353/353	114/114	250/250	155/155	222/222	225/225	202/202	500/500	199/199	127/127	175/175	153/153	237/237	118/118	206/206
173	196/196	211/211	211/211	193/193	234/234	347/347	111/111	256/256	159/159	222/222	243/243	184/184	185/185	199/199	125/125	175/175	151/151	237/237	114/114	204/204
174	194/194	201/211	211/211	193/193	206/224	351/351	111/111	256/256	161/161	222/222	243/243	184/184	185/185	199/199	125/125	175/175	137/137	233/237	118/118	204/204
175	196/196	201/211	213/213	193/193	236/236	353/353	114/114	247/247	149/149	222/222	245/245	200/200	185/185	201/201	125/125	175/175	151/151	237/237	118/118	204/204
176	196/196	211/211	211/211	193/193	206/236	353/353	114/114	266/266	201/201	222/222	225/225	158/158	500/500	199/199	125/125	175/175	147/147	237/237	114/114	204/204
177	196/196	201/211	209/209	193/193	230/230	349/349	114/114	247/247	143/143	222/222	243/243	200/200	500/500	197/197	125/125	175/175	149/149	237/237	118/118	204/204
178	196/196	211/211	209/209	193/193	220/220	353/353	114/114	247/247	143/143	222/222	243/243	200/200	500/500	197/197	125/125	175/175	147/147	237/237	114/114	204/204
179	196/196	209/209	211/211	191/191	244/244	349/349	111/111	250/250	157/157	222/222	243/243	158/158	183/183	199/199	125/125	175/175	147/147	237/237	112/112	204/204
180	196/196	201/211	211/211	193/193	220/220	351/351	111/111	250/250	153/153	222/222	243/243	202/202	500/500	199/199	125/125	175/175	151/151	237/237	112/112	204/204
181	196/196	211/211	211/211	193/193	226/226	353/353	108/108	241/241	155/155	222/222	243/243	202/202	185/185	199/199	125/125	175/175	137/137	237/237	114/114	204/204
182	196/196	211/211	211/211	193/193	218/218	349/349	111/111	256/256	149/149	222/222	243/243	202/202	185/185	201/201	125/125	175/175	155/155	237/237	114/114	204/204
183	196/196	211/211	217/217	195/195	188/218	349/349	114/114	250/250	199/199	222/222	245/245	184/184	500/500	199/199	125/125	175/175	147/147	237/237	114/114	204/204
184	196/196	201/211	207/207	193/193	188/232	353/353	114/114	250/250	149/149	222/222	243/243	158/158	185/185	199/199	125/125	175/175	147/147	233/237	114/118	204/204
185	194/194	201/213	207/207	193/193	204/204	349/349	111/111	247/247	155/155	222/222	241/241	200/200	500/500	199/231	125/125	175/175	151/151	237/237	114/114	204/204
186	196/196	211/211	213/213	193/193	222/222	349/349	114/114	250/250	149/149	222/222	241/241	184/184	215/215	197/197	125/125	175/175	147/147	237/237	118/118	204/204
187	196/196	211/211	500/500	193/193	216/216	349/349	105/105	250/250	155/155	222/222	245/245	202/202	500/500	197/197	125/125	175/175	147/147	237/237	114/114	204/204
188	196/196	205/205	211/211	191/193	232/232	339/349	111/111	250/250	147/147	226/226	243/243	196/196	185/185	199/199	125/125	500/500	147/147	237/237	110/128	202/202
189	196/196	211/211	500/500	191/191	204/230	349/349	114/114	259/259	219/219	222/222	251/251	194/194	500/500	229/229	125/125	175/175	147/147	233/233	112/112	204/204
190	196/196	201/211	211/211	185/185	204/204	353/353	114/114	256/256	153/153	224/224	249/249	202/202	500/500	229/229	125/125	500/500	147/147	233/233	114/114	204/204
191	196/196	201/201	207/207	189/189	192/192	351/351	111/111	247/247	149/149	222/222	251/251	198/198	500/500	227/227	125/125	500/500	143/143	237/237	114/114	204/204
192	196/196	201/211	213/213	193/193	190/190	355/355	111/111	250/250	149/149	222/222	249/249	202/202	500/500	235/235	125/125	175/175	147/147	233/233	114/114	204/204
193	196/196	201/201	209/209	195/195	194/194	351/351	111/111	241/241	143/143	222/222	243/243	182/182	205/205	199/199	125/125	175/175	151/151	237/237	118/118	204/204
194	196/196	211/211	211/211	185/185	198/198	351/351	114/114	253/253	161/161	222/222	245/245	202/202	500/500	221/221	125/125	175/175	151/151	237/237	112/112	204/204
195	196/196	211/211	213/213	187/187	190/190	353/353	108/108	256/256	161/161	222/222	245/245	202/202	500/500	233/233	125/125	175/175	143/143	229/229	114/114	204/204
196	196/196	211/211	207/207	183/183	188/188	353/353	111/111	253/253	153/153	222/222	241/241	184/184	500/500	233/233	125/125	175/175	147/147	237/237	114/114	202/202
197	196/196	211/211	211/211	193/193	240/240	351/351	114/114	256/256	153/153	222/222	245/245	182/182	500/500	199/199	129/129	175/175	145/145	237/237	114/114	204/204
198	196/196	211/211	211/211	185/185	224/224	349/349	111/111	253/253	147/147	222/222	241/241	182/182	500/500	231/231	127/127	175/175	145/145	237/237	118/118	204/204
199	194/194	211/211	211/211	185/185	188/246	349/349	111/111	253/253	155/155	222/222	241/241	178/178	500/500	231/231	125/125	175/175	147/147	237/237	118/118	204/204
200	196/196	211/211	211/211	185/185	188/188	349/349	111/111	256/256	157/157	222/222	243/243	158/158	185/185	227/227	125/125	175/175	147/147	237/237	120/120	206/206
201	196/196	201/201	209/209	195/195	194/218	353/353	111/111	265/265	153/153	222/222	243/243	184/184	500/500	241/241	125/125	500/500	147/147	237/237	118/118	204/204
202	196/196	201/201	209/209	185/185	222/222	349/349	117/117	266/266	157/157	224/224	243/243	186/186	500/500	233/233	125/125	175/175	147/147	237/237	114/114	204/204
203	196/196	201/211	209/209	191/191	188/188	351/351	111/111	256/256	151/151	222/222	245/245	184/184	500/500	231/231	125/125	175/175	147/147	233/239	116/116	204/204
204	196/196	201/201	211/211	183/183	194/194	351/351	114/114	250/250	159/159	222/222	245/245	184/184	500/500	233/233	125/125	175/175	145/145	237/237	114/114	204/204
205	196/196	201/201	209/213	191/191	190/190	351/351	111/111	250/250	149/149	222/222	245/245	184/184	500/500	199/199	125/125	175/175	145/145	237/237	114/118	204/204
206	198/198	201/211	211/211	191/191	190/190	347/347	108/108	272/272	151/151	222/222	245/245	192/192	500/500	235/235	125/125	175/175	147/147	235/235	114/118	206/206
207	196/196	209/209	211/211	191/191	190/190	351/351	111/111	241/241	149/149	222/222	243/243	198/198	500/500	199/199	125/125	500/500	145/145	233/233	112/112	204/204
208	196/196	201/209	209/209	193/193	190/218	349/349	111/111	259/259	155/155	222/222	243/243	158/158	500/500	233/233	125/125	175/175	147/147	233/237	114/114	204/204
209	196/196	201/201	211/211	181/181	190/190	351/351	111/111	269/269	151/151	224/224	249/249	188/188	500/500	225/225	125/125	175/175	147/147	233/233	112/112	206/206
210	196/196	201/201	209/209	191/191	218/218	351/351	111/111	250/250	147/147	222/222	241/241	158/158	500/500	221/221	125/125	175/175	147/147	233/237	114/114	204/204
211	196/196	211/211	211/211	185/185	230/230	349/349	117/117	259/259	153/153	222/222	249/249	202/202	213/213	233/233	125/125	175/175	149/149	233/233	112/112	204/204
212	196/196	201/211	209/209	191/191	190/190	351/351	105/105	250/250	153/153	222/222	247/247	158/158	500/500	221/221	125/125	500/500	147/147	237/237	114/114	204/204
213	196/196	201/201	211/211	189/189	220/220	339/339	105/105	247/247	159/159	222/222	249/249	158/158	500/500	231/231	125/125	175/175	147/147	233/233	110/110	204/204
214	196/196	205/205	209/209	191/191	232/232	339/339	111/111	256/256	165/165	226/226	241/241	220/220	500/500	231/231	129/129	500/500	147/147	233/233	110/110	204/204
215	196/196	201/211	209/209	183/183	216/216	339/339	111/111	256/256	165/165	226/226	243/243	158/158	500/500	231/231	121/121	500/500	147/147	233/233	110/110	204/204
216	196/196	201/201	211/211	193/193	236/236	339/339	111/111	256/256	151/151	222/222	243/243	184/184	185/185	197/197	125/125	175/175	147/147	233/233	114/114	204/204
217	196/196	211/211	211/211	193/193	220/234	351/351	111/111	256/256	147/147	222/222	241/241	158/158	185/185	199/199	125/125	175/175	147/147	237/237	112/112	204/204
218	196/196	211/211	209/209	183/183	232/232	351/351	111/111	256/256	157/157	222/222	241/241	184/184	500/500	201/201	125/125	175/175	147/147	237/237	116/116	204/204
219	196/196	201/213	211/211	195/195	188/188	349/349	111/111	256/256	155/155	222/222	239/239	200/200	185/185	199/199	121/121	175/175	147/147	237/237	116/116	204/204
220	196/196	201/201	209/209	195/195	230/230	353/353	111/111	256/256	155/155	222/222	245/245	184/184	185/185	199/199	125/125	175/175	147/147	237/237	116/116	206/206
221	196/196	211/211	211/211	193/193	230/230	339/339	111/111	259/259	153/153	222/222	239/239	200/200	185/185	199/199	125/125	175/175	147/147	237/237	116/116	204/204
222	196/196	213/213	211/211	191/191	234/234	355/355	111/111	256/256	151/151	222/222	225/225	182/182	185/185	199/199	127/127	175/175	151/151	237/237	110/110	204/204
223	196/196	213/213	209/209	187/187	188/188	349/349	111/111	250/250	155/155	222/222	239/239	200/200	500/500	199/199	125/125	175/175	151/151	237/237	116/116	204/204
224	196/196	201/213	211/211	183/183	224/224	353/353	111/111	247/247	147/147	222/222	245/245	200/200	500/500	199/199	125/125	175/175	151/151	237/237	114/114	204/204
225	196/196	211/211	209/209	195/195	188/188	349/349	114/114	253/253	155/155	222/222	245/245	184/184	500/500	199/199	123/123	175/175	149/149	237/237	112/112	204/204
226	196/196	203/203	209/209	183/183	218/218	353/353	114/114	253/253	207/207	222/222	245/245	184/184	500/500	197/197	125/125	175/175	149/149	237/237	114/114	204/204
227	196/196	211/211	209/209	193/193	220/220	347/347	111/111	256/256	153/153	222/222	245/245	200/200	179/179	199/199	125/125	177/177	145/145	237/237	112/112	204/204
228	196/196	201/211	211/211	191/191	188/226	353/353	111/111	256/256	153/153	222/222	243/243	206/206	500/500	199/199	125/125	175/175	149/149	237/237	112/112	204/204
229	196/196	211/211	215/215	193/193	188/188	353/353	114/114	266/266	157/157	222/222	245/245	198/198	221/221	201/201	123/123	175/175	147/147	237/237	114/114	204/204
230	196/196	211/211	207/207	193/193	184/184	349/349	111/111	259/259	159/159	222/222	243/243	200/200	500/500	199/199	125/125	175/175	147/147	237/237	114/114	204/204
231	196/196	205/211	245/245	193/193	232/232	355/355	111/111	256/256	151/151	218/218	249/249	200/200	500/500	197/197	133/133	175/175	147/147	237/237	110/110	204/204
232	196/196	201/211	211/211	193/193	236/236	349/349	111/111	256/256	159/159	222/222	243/243	184/184	500/500	229/229	125/125	175/175	147/147	233/233	110/114	204/204
233	196/196	201/213	209/209	193/193	212/212	351/351	117/117	256/256	207/207	224/224	225/225	206/206	217/217	231/231	123/129	500/500	145/145	237/237	110/110	204/204
234	196/196	201/201	211/211	193/193	188/188	349/349	111/111	250/250	147/147	222/222	237/237	184/184	500/500	217/217	129/129	175/175	147/147	237/237	114/114	204/204
235	196/196	211/211	213/213	185/185	188/188	351/351	111/111	250/250	163/163	222/222	241/241	158/158	500/500	229/229	125/125	175/175	145/145	237/237	116/116	204/204
236	196/196	211/211	209/209	185/185	188/188	349/349	111/111	250/250	161/161	224/224	241/241	158/158	500/500	229/229	127/127	175/175	151/151	237/237	116/116	204/204
237	196/196	211/211	211/211	185/185	188/188	349/349	111/111	253/253	155/155	224/224	243/243	158/158	500/500	229/229	125/125	175/175	149/149	237/237	112/112	206/206
238	196/196	201/201	213/213	185/185	188/188	349/349	111/111	256/256	153/153	222/222	243/243	182/182	500/500	229/229	125/125	175/175	149/149	237/237	116/116	204/204
239	196/196	211/211	211/211	193/195	188/188	351/351	111/111	253/253	155/155	222/222	239/239	192/192	185/185	225/225	125/125	175/175	147/147	237/237	112/112	208/208
240	196/196	201/211	211/211	193/193	230/230	351/351	117/117	250/250	151/151	222/222	241/241	200/200	185/185	199/199	125/125	175/175	149/149	237/237	112/112	204/204
241	196/196	201/201	211/211	195/195	190/190	347/347	114/114	256/256	153/153	222/222	241/241	156/156	500/500	195/195	125/125	175/175	151/151	237/237	110/114	204/204
242	196/196	201/201	211/211	191/193	212/212	351/351	111/111	259/259	155/155	222/222	243/243	184/184	213/213	233/233	125/125	175/175	147/147	233/237	114/114	204/204
243	198/198	205/205	213/213	191/191	188/188	353/353	117/117	269/269	157/157	222/222	243/243	174/174	205/205	221/221	119/119	175/175	147/147	233/233	112/118	204/204
244	196/196	201/205	211/211	191/191	204/204	349/349	117/117	269/269	157/157	222/222	249/249	182/182	205/205	221/221	119/119	175/175	151/151	237/237	120/120	204/204
245	196/196	205/205	211/211	193/193	190/190	351/351	111/111	235/235	159/159	222/222	245/245	188/188	189/189	201/201	125/125	175/175	145/145	233/237	114/114	202/202
246	196/196	201/201	209/209	195/195	188/188	351/351	117/117	259/259	159/159	222/222	241/241	188/188	207/207	221/221	125/125	175/175	147/147	237/237	112/112	204/204
247	196/196	201/211	245/245	183/183	190/230	349/349	114/114	238/238	155/155	220/220	249/249	188/188	500/500	233/233	125/125	175/175	143/143	237/237	114/114	204/204
248	198/198	201/201	213/213	193/193	204/204	349/349	117/117	269/269	149/149	222/222	243/243	182/182	500/500	215/215	125/125	175/175	147/147	237/237	116/122	204/204
249	196/196	201/201	211/211	193/193	190/224	349/349	111/111	272/272	159/159	222/222	243/243	158/158	500/500	217/217	125/125	175/175	147/147	237/237	114/114	204/204
250	196/196	201/201	211/211	193/193	230/230	339/339	111/111	259/259	155/155	222/222	239/239	200/200	185/185	199/199	125/125	175/175	147/147	237/237	114/114	204/204

## Sheet: maize-SNP
Sample Code	MC0001	MC0003	MC0006	MC0008	MC0016	MC0017	MC0023	MC0025	MC0026	MC0027	MC0035	MC0042	MC0049	MC0051	MC0054	MC0058	MC0062	MC0073	MC0074	MC0076	MC0094	MC0109	MC0110	MC0117	MC0124	MC0137	MC0163	MC0164	MC0173	MC0177	MC0182	MC0188	MC0197	MC0213	MC0237	MC0244	MC0259	MC0261	MC0275	MC0278	MC0279	MC0283	MC0286	MC0287	MC0297	MC0302	MC0303	MC0308	MC0311
N01	GG	AG	AG	AC	AG	AA	AT	AG	GG	AG	GG	AA	AA	GG	AG	AC	AG	AA	GG	GG	GG	AT	AG	AC	GG	GG	GG	GG	AG	CC	GG	GG	GG	GG	AG	AA	AG	CC	AC	AC	AA	AG	AA	AA	AG	AA	AA	AA	AA
N02	GG	AG	AG	AC	AG	AA	AT	AG	GG	AG	GG	AA	AA	GG	AG	AC	AG	AA	GG	GG	GG	AT	AG	AC	GG	GG	GG	GG	AG	CC	GG	GG	GG	GG	AG	AA	AG	CC	AC	AC	AA	AG	AA	AA	AG	AA	AA	AA	AA
N03	GG	GG	AG	AC	AG	AA	AT	GG	AG	AG	AG	AG	AG	AG	AG	CC	AA	AA	AA	GG	AG	AA	AG	AC	AA	AG	AA	AG	AA	AC	AA	AA	AG	GG	AG	GG	AG	CC	AC	AC	AG	AG	AA	AA	AA	AA	AG	AA	AG
N04	GG	GG	AG	AC	AG	AA	AT	GG	AG	AG	AG	AG	AG	AG	AG	CC	AA	AA	AA	GG	AG	AA	AG	AC	AA	AG	AA	AG	AA	AC	AA	AA	AG	GG	AG	GG	AG	CC	CC	AC	AG	AG	AA	AA	AA	AA	AG	AA	AG
N05	AA	AG	AG	AC	GG	AA	AA	GG	GG	AG	AG	AG	AA	AG	GG	CC	AG	AA	AG	GG	GG	AT	AG	AC	AG	AG	GG	GG	GG	AC	AG	GG	AG	AA	GG	AG	AA	AC	CC	AC	AG	AG	AA	AA	AG	AA	AG	AA	AG
N06	AG	AA	AA	CC	GG	AG	AA	GG	AG	AG	AG	AG	AA	GG	AG	CC	AG	AG	GG	AA	GG	AT	AG	CC	AG	AG	GG	GG	GG	AC	AA	GG	AG	AG	AG	AG	AA	AA	CC	AC	AG	GG	AA	AA	AG	AA	AG	AG	AG
N07	AG	GG	AG	AA	AA	AG	AT	AG	GG	AG	AG	AG	AA	AG	AG	AC	AG	AG	AG	GG	AG	AA	GG	CC	AG	AG	AG	AG	AG	CC	AG	AA	GG	AA	AG	AA	AG	AA	AC	AA	GG	AG	AC	AG	GG	GG	AG	GG	AG
N08	AA	AG	AA	AA	AG	GG	AT	AG	AG	AA	AG	AA	GG	GG	AG	CC	AA	AA	AG	AG	AG	AA	GG	AC	AG	GG	GG	AG	GG	AA	AA	AG	AG	AA	AG	AA	AA	AC	CC	AA	GG	GG	AC	AA	AG	AG	AG	AA	AG
N09	AG	AG	AA	CC	GG	AA	AA	GG	AA	AA	AG	AA	AA	GG	GG	CC	AG	AG	GG	GG	GG	AT	GG	AC	AG	GG	GG	GG	GG	AC	AA	AA	AA	GG	AA	AG	AA	AC	CC	AA	GG	GG	AA	AA	GG	AA	AG	AA	AG
N10	AG	GG	AA	CC	GG	AA	AA	GG	AG	AG	AG	AG	AG	AG	AG	CC	AA	AA	AA	GG	AG	AT	GG	CC	AA	GG	AG	GG	AG	AC	AG	AG	AG	GG	AG	AG	AG	CC	AC	AC	AG	AA	AA	AA	AG	AA	AA	AA	AA
N11	AG	AG	GG	AC	AG	AG	TT	AG	GG	GG	AG	AG	AG	GG	GG	CC	AG	AA	AA	GG	GG	AT	GG	CC	AA	AG	AG	GG	GG	CC	AG	AG	GG	AG	AG	AG	AA	CC	CC	CC	AA	AG	AA	AA	AG	AG	GG	AA	GG
N12	AG	AG	AA	CC	GG	AG	AA	AG	GG	AG	AG	AG	AA	GG	GG	CC	AA	AA	AG	AG	AG	AT	AG	CC	AG	GG	AG	AA	GG	AC	AG	AG	AG	GG	AG	GG	GG	AA	AC	AC	AA	AG	AA	AA	GG	AA	AG	AG	GG
N13	AA	AG	AG	AC	AG	AG	TT	GG	GG	AG	AG	AA	AG	GG	AA	AC	AA	AA	AG	AA	AA	AT	GG	AC	AG	AG	AG	AG	AA	CC	AG	AG	GG	AA	GG	AG	AG	AC	AC	AC	AG	AG	AC	AG	AA	AA	AA	AG	GG
N14	AG	GG	GG	AC	GG	AG	AA	GG	GG	AG	AG	AG	AA	AG	AG	AC	AA	AA	AA	GG	GG	AT	GG	CC	AA	AG	GG	GG	GG	AC	AG	GG	GG	AG	AG	AG	AA	AC	AC	AC	AA	GG	AA	AA	AA	AA	AG	AA	AG
N15	AA	GG	AG	AA	AG	AG	AT	GG	GG	AG	AG	GG	AA	AA	GG	CC	AA	AG	AG	GG	AG	AT	AG	CC	AA	AG	GG	AG	GG	CC	AG	AG	AG	AG	AG	AG	AG	CC	CC	AA	AG	AG	AA	AG	GG	AG	AG	AG	AG
N16	AG	AG	AA	AC	AG	AG	AT	GG	AG	AG	AG	AA	AG	GG	AG	AC	AG	AA	AG	AG	AG	AT	AG	AC	AG	GG	AG	AG	AG	AC	AG	AG	AG	AA	GG	AA	AG	AA	AC	AA	AG	GG	AC	AG	AG	AA	AG	AG	AG
N17	AG	AG	AG	CC	GG	AA	AT	GG	AG	AG	GG	AA	AA	GG	GG	CC	AG	AG	GG	GG	GG	AT	GG	AC	AG	GG	GG	GG	GG	AC	AA	AA	AA	GG	AA	AG	AA	AC	CC	AA	GG	GG	AA	AA	GG	AA	AG	AA	AG
N18	AG	GG	GG	AA	AG	AA	AT	GG	GG	GG	AG	GG	AA	AA	GG	CC	AA	AA	AG	GG	GG	AT	GG	CC	AA	GG	GG	GG	GG	CC	GG	GG	GG	AG	AG	AG	AG	CC	CC	CC	AA	GG	AA	AA	AA	AA	GG	AA	AG
N19	AG	AG	GG	AC	AG	AG	AT	AG	GG	GG	AG	AG	AG	GG	GG	CC	AG	AA	AA	GG	GG	AT	AG	CC	AG	AG	AA	AG	AG	CC	AA	AA	GG	GG	AG	AG	AA	CC	CC	AC	AA	AA	AA	AG	GG	GG	AG	AG	AG
N20	AG	GG	AG	AA	AG	AG	AA	AA	GG	GG	AG	AA	AG	GG	AA	AC	AG	AA	AA	AG	AG	AT	GG	CC	AG	GG	AA	AA	AA	CC	AG	AA	GG	AA	AG	AA	AG	AA	AA	AA	AG	AG	CC	GG	AG	AG	AA	GG	AG
N21	AA	AA	AA	CC	GG	AG	TT	GG	GG	AA	GG	AA	AA	GG	AA	AC	AA	AA	GG	GG	GG	AT	GG	AA	GG	GG	GG	AG	GG	AA	AA	AG	GG	AG	AA	AA	AA	CC	CC	AA	GG	GG	AC	AA	AA	GG	GG	AA	AA
N22	AA	AG	AA	CC	GG	AG	AT	AG	AG	AG	GG	GG	AG	AG	GG	AC	AA	GG	AG	AA	AG	TT	GG	AC	GG	GG	GG	GG	GG	AA	AA	GG	GG	GG	AG	AA	AA	AC	AC	AC	AG	GG	AA	AG	AG	AG	GG	AA	GG
N23	AG	GG	AG	AA	AA	AG	AT	AG	GG	AG	AG	AA	AG	GG	AA	AC	AG	AA	AA	AG	AG	AT	GG	CC	AG	AG	AA	AA	AA	CC	AG	AA	GG	AA	AG	AA	AG	AA	AA	AA	AG	AG	CC	GG	AG	AG	AA	GG	AG
N24	AA	AG	AG	AC	GG	AG	AA	GG	GG	GG	AA	GG	AA	AG	GG	CC	AA	AA	AG	AG	GG	AT	AA	AC	AA	AG	AG	AG	AG	CC	AG	AG	GG	GG	GG	AG	AG	AC	CC	AC	AA	AG	AA	AG	AG	AG	AG	AG	GG
N25	GG	AG	AG	AC	AG	AG	AA	AG	GG	GG	AG	AG	AA	AG	AG	AC	AG	AA	AG	GG	AG	AT	AG	AC	AG	GG	AG	AG	AG	CC	AG	AG	GG	AG	AG	AA	AA	AA	AC	AC	AG	AG	AC	AG	AG	AG	AG	AG	AA
N26	AG	AG	AA	AC	GG	GG	AT	AG	AG	AG	GG	AA	AA	AG	AG	AA	AA	AG	GG	AG	AG	AA	GG	AC	AA	AG	GG	GG	GG	CC	AG	AG	AG	GG	GG	AG	GG	AC	CC	AC	AA	AA	AA	AG	AG	AG	AG	AG	AG
N27	GG	GG	AG	AA	AG	AG	AA	AA	AG	GG	GG	AA	AA	AG	AG	AA	AG	AG	AG	AG	AG	AA	GG	AC	AG	AG	AG	AG	AG	CC	AA	AA	AG	AG	AG	AG	AG	AA	AC	AC	AG	AA	AC	AG	AG	AG	AG	AG	AG
N28	AG	AG	AG	AC	AG	AA	AA	AG	GG	AG	AG	AG	AG	AA	GG	CC	AG	AA	GG	AG	GG	TT	AG	CC	AG	AG	GG	GG	GG	AA	AG	AG	AG	AG	AG	AG	AA	CC	CC	AC	AG	AA	AC	AA	GG	AA	AA	AA	GG
N29	AG	AG	AG	AC	GG	AA	AA	GG	AG	AG	AG	AG	AA	AG	GG	CC	AA	AA	AA	GG	GG	TT	AG	CC	AA	GG	GG	AG	GG	AC	AG	AG	GG	AG	GG	AG	AG	AC	AC	AA	AG	AA	AC	GG	GG	AG	AG	AG	AG
N30	AG	AA	AG	AC	GG	AG	AT	AG	AG	AG	GG	AG	AG	AG	GG	CC	AA	AG	AG	GG	AG	TT	AG	AC	AG	GG	GG	GG	GG	CC	AG	AG	GG	AG	GG	AG	AG	AC	CC	AC	AG	AG	AC	AG	AG	AG	AA	AG	AG
N31	AG	AA	AG	AC	GG	AG	AA	AG	GG	AG	GG	AG	AG	GG	AG	AC	AG	AG	AG	GG	GG	TT	AG	AC	GG	GG	GG	GG	GG	AC	AA	GG	AG	AG	GG	AG	AA	AC	CC	AA	GG	GG	AA	AA	GG	AG	AG	AA	AA
N32	GG	AG	GG	AC	GG	AG	AA	AA	GG	AG	AA	GG	AG	GG	AG	AC	AA	AG	AG	GG	GG	AT	AG	CC	AA	GG	GG	GG	GG	AA	AA	AG	AG	GG	GG	AG	GG	AC	AC	AC	AG	GG	AC	AG	AG	AA	GG	AA	AA
N33	AG	AA	AG	CC	GG	AG	AT	GG	AG	AG	GG	AG	GG	GG	AG	AC	AG	AA	GG	AG	AA	AT	GG	AC	AA	AG	GG	GG	GG	AC	AA	AG	GG	GG	GG	GG	AA	AC	CC	AA	AA	AG	AA	AG	AG	AG	GG	AA	GG
N34	GG	AA	AG	AC	GG	GG	AA	AG	AG	AG	GG	AA	AG	GG	GG	AC	AA	AG	AG	GG	GG	TT	GG	CC	AA	GG	GG	GG	GG	AC	AA	AA	AA	GG	GG	GG	AA	AA	CC	AC	AG	GG	AC	AG	AG	AG	GG	AG	GG
N35	GG	AA	AA	CC	GG	GG	AT	GG	AA	AG	GG	GG	AA	GG	GG	CC	GG	AG	GG	AG	AG	AA	GG	AC	AA	AA	GG	AG	GG	CC	AG	AG	AG	AG	GG	GG	AA	AC	AA	AA	GG	AG	AA	GG	GG	AA	GG	AG	GG
N36	GG	AA	AA	AC	GG	GG	AA	AG	AG	AG	AG	AA	AA	GG	GG	AC	AA	AG	AG	GG	AG	AT	AG	AC	AA	AG	AG	GG	GG	AC	AA	AA	AA	GG	GG	GG	AA	AC	CC	AC	AG	GG	AC	AG	AG	AG	GG	AG	GG
N37	GG	AG	AG	CC	GG	GG	AT	GG	AA	AG	GG	GG	AG	GG	GG	AC	AG	GG	GG	AG	AG	AA	GG	CC	AG	GG	GG	GG	GG	CC	AA	AA	AG	GG	AG	AG	AA	AC	CC	AC	GG	AG	AC	AG	GG	AG	GG	GG	GG
N38	GG	AG	AA	AC	AG	AG	AT	AA	GG	AG	AA	AA	AA	GG	AA	CC	AG	AA	GG	AG	AA	AA	GG	AC	AA	AA	GG	AA	GG	CC	AG	GG	AG	AG	AA	AG	AA	AC	CC	AC	AG	AG	AC	AG	AG	AG	AG	AG	AA
N39	GG	AA	AG	CC	GG	AG	AT	GG	AG	AG	AG	AA	AG	AG	AG	CC	AG	AG	GG	AA	GG	TT	GG	AC	AG	GG	GG	GG	GG	AA	AA	AA	AG	GG	AG	AG	AA	AA	AC	AC	AG	GG	AA	AA	AA	GG	AG	AA	AG
N40	GG	AG	AG	AC	AG	AG	AT	AA	GG	AG	AG	AG	AG	GG	AG	AC	AG	AG	AG	AA	AG	AT	GG	CC	AA	AG	AG	AA	GG	CC	AG	AG	AG	AG	AA	AA	AA	AC	AC	AA	GG	AA	CC	GG	GG	GG	AA	GG	AG
N41	GG	GG	AA	CC	GG	AA	AA	GG	AA	AA	GG	GG	AA	AA	GG	CC	AA	GG	GG	GG	AA	AA	GG	CC	AA	AA	GG	GG	GG	CC	AA	AA	AA	GG	AA	GG	AA	AA	CC	AA	GG	GG	AA	AA	GG	GG	GG	AA	GG
N42	GG	GG	GG	AA	AA	AA	AA	AA	GG	GG	GG	AA	AA	GG	AA	AA	GG	AA	AA	GG	GG	AA	GG	CC	GG	GG	AA	AA	AA	CC	AA	AA	GG	AA	AA	AA	AA	AA	AA	AA	GG	AA	CC	GG	GG	GG	AA	GG	AA
N43	GG	AA	AA	CC	GG	GG	AA	GG	GG	GG	AA	AG	AA	AG	GG	CC	AA	AA	GG	GG	AA	TT	AA	AA	AA	GG	GG	GG	GG	CC	GG	GG	GG	GG	GG	AA	AA	AA	CC	CC	AA	GG	AA	AA	AA	AA	GG	AA	AA
N44	AA	AA	AA	CC	GG	GG	AA	AG	GG	GG	AG	GG	AA	GG	GG	CC	AA	AA	GG	AA	GG	AA	AA	AA	AA	AA	AA	AA	AA	CC	AA	AA	GG	GG	GG	GG	AA	AA	CC	CC	AA	GG	AA	AA	AA	AA	GG	AA	GG
N45	AG	GG	GG	AA	AA	AA	AA	GG	GG	GG	AA	GG	AA	AA	GG	CC	AA	AA	AA	GG	GG	TT	AA	CC	AA	GG	GG	GG	GG	CC	GG	GG	GG	AA	GG	AA	GG	CC	CC	AA	AA	AA	AA	GG	GG	GG	AA	GG	GG
N46	GG	AA	AA	CC	GG	AA	TT	GG	GG	AA	GG	AA	AA	GG	AA	AA	AA	AA	GG	GG	GG	TT	AA	AA	GG	GG	GG	GG	GG	CC	GG	GG	GG	GG	GG	AA	GG	CC	CC	CC	AA	AA	AA	AA	AA	AA	AA	AA	AA
N47	GG	GG	GG	AA	AA	AA	AA	AA	GG	GG	GG	AA	AA	GG	GG	CC	GG	AA	GG	GG	GG	AA	GG	CC	GG	GG	GG	GG	AA	CC	GG	GG	GG	GG	AA	AA	AA	CC	AA	AA	AA	GG	AA	AA	GG	AA	AA	AA	AA
N48	GG	GG	GG	AA	GG	AA	AT	GG	GG	GG	AA	GG	AA	AA	GG	CC	AA	AA	AA	GG	GG	AA	AA	AA	AA	AA	AA	AA	AA	CC	AA	AA	GG	GG	GG	AA	GG	CC	CC	CC	AA	GG	AA	AA	AA	AA	GG	AA	GG
N49	GG	GG	AA	CC	GG	AA	AA	GG	AA	AA	GG	AA	GG	GG	AA	CC	AA	AA	AA	GG	AA	AA	GG	CC	AA	GG	AA	GG	AA	AA	AA	AA	AA	GG	AA	GG	AA	CC	AA	CC	GG	AA	AA	AA	AA	AA	AA	AA	AA
N50	AA	AA	AA	CC	GG	AA	AA	GG	GG	AA	GG	AA	AA	AG	GG	CC	GG	AA	GG	GG	GG	TT	AA	CC	GG	GG	GG	GG	GG	AA	AA	GG	AA	AA	GG	AA	AA	AA	CC	AA	GG	GG	AA	AA	GG	AA	AA	AA	AA
N51	AA	GG	GG	AA	GG	AA	AA	GG	GG	GG	AA	GG	AA	AA	GG	CC	AA	AA	AA	GG	GG	AA	GG	AA	AA	AA	GG	GG	GG	AA	AA	GG	GG	AA	AA	GG	AA	AA	CC	CC	AA	AA	AA	AA	AA	AA	GG	AA	GG
N52	AA	AA	AA	CC	GG	GG	AA	GG	GG	GG	AA	GG	AA	GG	GG	CC	AA	AA	GG	AA	GG	AA	GG	CC	AA	AA	GG	GG	GG	CC	AA	GG	GG	GG	AA	GG	AA	AA	CC	CC	AA	GG	AA	AA	AA	AA	GG	AA	AG
N53	AA	GG	AA	AA	AA	GG	TT	GG	GG	AA	AA	GG	AA	AA	GG	CC	AA	GG	GG	GG	AA	AA	GG	CC	AA	AA	GG	GG	GG	CC	GG	AA	GG	AA	GG	AA	GG	AA	CC	AA	GG	GG	AA	AA	GG	GG	GG	GG	GG
N54	AA	GG	AA	AA	AA	GG	TT	GG	GG	GG	AG	AA	GG	GG	AG	AC	AA	AA	AA	AA	AA	AA	GG	AC	AA	AG	AG	AG	AG	AC	AG	AG	AG	AA	GG	AA	GG	AA	AC	AC	AA	GG	AC	AG	AA	AA	GG	AA	GG
N55	GG	GG	AA	CC	GG	AA	AA	GG	AA	AA	AA	AA	AA	GG	GG	CC	AA	GG	GG	GG	AG	AA	AG	AA	GG	GG	AG	AG	AG	CC	AA	AA	AG	AG	AA	AG	AA	CC	CC	AA	GG	GG	AA	AA	GG	AA	GG	AA	GG
N56	GG	AG	AA	CC	GG	AA	AA	GG	AA	AA	AG	AA	AA	GG	GG	CC	AG	AG	GG	GG	GG	AT	GG	AC	AG	GG	GG	GG	GG	AC	AA	AA	AA	GG	AA	AG	AA	AC	CC	AA	GG	GG	AA	AA	GG	AA	AG	AA	AG
N57	AA	GG	GG	CC	GG	AA	AA	GG	GG	GG	AA	GG	AA	AA	GG	CC	AA	AA	AA	GG	GG	TT	AA	CC	AA	GG	GG	GG	GG	CC	GG	GG	GG	GG	GG	AA	GG	CC	CC	AA	AA	AA	AA	AA	GG	AA	AA	AA	AA
N58	GG	GG	AA	CC	GG	AA	AA	GG	AA	AA	GG	AA	GG	GG	AA	CC	AA	AA	AA	GG	AA	AA	GG	CC	AA	GG	AA	GG	AA	AA	AA	AA	AA	GG	AA	GG	AA	CC	AC	AC	GG	AA	AA	AA	AA	AA	AA	AA	AA
N59	AA	GG	GG	AA	AA	AA	TT	GG	GG	GG	GG	AA	GG	GG	GG	CC	AA	AA	AA	GG	GG	TT	GG	CC	AA	GG	GG	GG	GG	CC	GG	GG	GG	AA	AA	GG	AA	CC	CC	CC	AA	GG	AA	AA	AA	AA	GG	AA	GG
N60	GG	AA	GG	CC	GG	GG	TT	AA	GG	GG	AA	GG	AA	GG	GG	CC	GG	AA	AA	GG	GG	AA	GG	CC	AA	AA	AA	GG	GG	CC	AA	AA	GG	GG	GG	AA	AA	CC	CC	CC	AA	AA	AA	AA	GG	GG	GG	AA	GG
N61	GG	GG	AA	CC	GG	GG	AA	AA	GG	AA	AA	AA	AA	GG	GG	CC	AA	AA	GG	GG	AA	TT	GG	CC	GG	GG	GG	AA	GG	AA	AA	AA	GG	GG	GG	GG	GG	AA	AA	CC	AA	GG	AA	AA	GG	AA	AA	GG	GG
N62	AA	AA	AA	CC	GG	AA	AA	GG	GG	GG	AG	GG	AA	GG	GG	CC	AA	AA	AG	AA	GG	AA	AA	CC	AA	GG	AA	AA	GG	CC	GG	GG	AA	GG	AA	GG	GG	AA	CC	AA	AA	AA	AA	AA	GG	AA	GG	AA	GG
N63	AA	AA	GG	CC	GG	AA	TT	GG	GG	GG	GG	AA	AA	GG	AA	AA	AA	AA	GG	AA	AA	AA	GG	AA	GG	GG	GG	GG	AA	CC	AA	GG	GG	AA	GG	GG	AA	CC	CC	CC	GG	AA	AA	AA	AA	AA	AA	AA	GG
N64	AA	GG	AA	AA	AA	GG	TT	GG	GG	AA	AA	AA	GG	GG	AA	CC	AA	AA	AA	AA	AA	TT	GG	CC	AA	AA	AA	AA	AA	CC	GG	AA	GG	AA	GG	AA	GG	AA	AA	AA	AA	GG	CC	GG	AA	AA	AA	GG	GG
N65	AA	GG	GG	AA	AG	AA	AT	GG	GG	GG	AA	GG	AA	AA	GG	CC	AA	AA	AA	GG	GG	AT	AG	AC	AA	GG	GG	GG	GG	CC	GG	GG	GG	AA	AA	GG	AA	CC	CC	CC	AA	GG	AA	AA	AA	AA	GG	AA	GG
N66	AG	GG	AG	AA	AA	AG	TT	GG	GG	GG	GG	AA	GG	GG	AA	CC	AA	AA	AA	AA	AA	AA	GG	AA	AA	GG	AA	AA	AA	CC	GG	AA	GG	AA	GG	AA	GG	AA	AA	AA	AA	GG	CC	GG	AA	AA	GG	AA	GG
N67	GG	AA	AA	CC	GG	AA	AA	GG	AA	AA	GG	AA	AA	GG	GG	CC	GG	AA	GG	GG	GG	TT	AA	CC	GG	GG	GG	GG	GG	AA	AA	GG	AA	AA	GG	AA	AA	AA	CC	AA	GG	GG	AA	AA	GG	AA	AA	GG	AA
N68	AA	AA	AA	CC	GG	GG	AA	AA	GG	GG	GG	AA	GG	GG	AA	CC	GG	AA	GG	GG	GG	AA	GG	AA	AA	AA	GG	GG	GG	AA	GG	GG	GG	AA	GG	GG	AA	CC	CC	AA	AA	AA	AA	AA	AA	AA	AA	GG	GG
N69	GG	GG	GG	AA	AA	AA	TT	GG	GG	GG	GG	GG	AA	AA	GG	CC	AA	AA	GG	GG	GG	TT	GG	CC	AA	GG	GG	GG	GG	CC	GG	GG	GG	GG	GG	AA	GG	CC	CC	CC	AA	GG	AA	AA	AA	AA	GG	AA	AA
N70	AA	GG	GG	AA	AA	AA	AA	GG	GG	GG	GG	AA	GG	GG	GG	CC	AA	AA	AA	GG	GG	TT	AA	CC	GG	GG	AA	AA	AA	CC	AA	AA	GG	GG	AA	GG	AA	CC	CC	AA	AA	AA	AA	GG	GG	GG	AA	GG	AA
N71	AA	AA	AA	CC	GG	AG	TT	GG	GG	AA	GG	AA	AA	GG	AA	AC	AA	AA	GG	GG	GG	AT	GG	AA	GG	GG	GG	AG	GG	AA	AA	GG	GG	AG	AA	AA	AA	CC	CC	AA	GG	GG	AC	AA	AA	GG	GG	AA	AA
N72	AA	AA	AA	CC	GG	GG	TT	GG	GG	AA	GG	AA	AA	GG	AA	AA	AA	AA	GG	GG	GG	AA	GG	AA	GG	GG	GG	AA	GG	AA	AA	AA	GG	AA	AA	AA	AA	CC	CC	AA	GG	GG	CC	AA	AA	GG	GG	AA	AA
N73	AA	GG	AA	AA	AA	GG	TT	GG	GG	AA	AA	AA	GG	GG	AA	CC	AA	AA	AA	AA	AA	TT	GG	CC	AA	AA	AA	AA	AA	CC	GG	AA	GG	AA	GG	AA	GG	AA	AA	AA	AA	GG	CC	GG	AA	AA	AA	GG	GG
N74	GG	GG	AA	AA	GG	GG	AA	AA	AA	GG	GG	AA	AA	AA	GG	AA	AA	GG	GG	AA	AA	AA	GG	AA	AA	AA	GG	GG	GG	CC	AA	AA	AA	GG	GG	GG	GG	AA	CC	CC	AA	AA	AA	AA	AA	AA	GG	AA	GG
N75	AA	AA	AA	CC	GG	GG	TT	GG	GG	AA	GG	AA	AA	GG	AA	AA	AA	AA	GG	GG	GG	AA	GG	CC	AA	GG	GG	GG	GG	CC	GG	GG	GG	GG	GG	AA	GG	CC	CC	AA	AA	AA	AA	GG	GG	GG	AA	GG	AA
N76	AA	AA	AA	CC	GG	AA	AA	GG	GG	GG	GG	GG	GG	AA	GG	CC	AA	AA	GG	GG	GG	TT	AA	CC	GG	GG	GG	GG	GG	AA	AA	AA	GG	GG	GG	GG	AA	CC	CC	AA	GG	AA	AA	AA	GG	AA	AA	AA	GG
N77	GG	GG	GG	AA	AA	AA	AA	AA	GG	AA	AA	AA	AA	AA	GG	CC	GG	AA	GG	AA	GG	TT	GG	CC	AA	AA	GG	GG	GG	AA	GG	GG	AA	AA	AA	AA	AA	CC	CC	CC	AA	AA	CC	AA	GG	AA	AA	AA	GG
N78	GG	AA	GG	AA	GG	GG	AA	AA	GG	AA	AA	GG	GG	GG	GG	CC	AA	AA	AA	AA	GG	TT	AA	CC	AA	GG	GG	GG	GG	AA	AA	AA	AA	GG	GG	GG	GG	CC	CC	AA	AA	GG	AA	AA	GG	AA	GG	AA	AA
N79	GG	GG	GG	CC	GG	AA	AA	AA	GG	GG	AA	GG	AA	GG	AA	AA	AA	GG	GG	GG	GG	AA	GG	CC	AA	GG	GG	GG	GG	AA	AA	GG	GG	GG	GG	AA	GG	AA	AA	CC	GG	GG	CC	GG	AA	AA	GG	AA	GG
N80	GG	AA	AA	CC	GG	AA	AA	GG	AA	AA	GG	GG	GG	AA	AA	CC	GG	GG	GG	AA	GG	TT	GG	CC	AA	GG	GG	GG	GG	AA	AA	GG	AA	AA	GG	AA	AA	AA	CC	AA	GG	GG	AA	AA	GG	AA	AA	AA	AA
N81	GG	GG	GG	AA	GG	GG	TT	GG	AA	GG	AA	AA	AA	GG	AA	AA	GG	AA	AA	GG	GG	AA	GG	AA	GG	GG	AA	AA	AA	CC	AA	AA	GG	AA	AA	AA	AA	AA	AA	AA	GG	AA	CC	GG	GG	GG	AA	GG	AA
N82	GG	AG	GG	AA	GG	GG	AT	AG	AA	AG	GG	AG	AG	GG	AG	AC	AG	AG	AG	AG	AA	AA	GG	AA	AG	AG	AG	AA	AA	CC	AG	AA	GG	AA	GG	AA	AG	AA	AA	AA	AG	AG	CC	GG	AG	AG	AA	GG	AG
N83	AA	AA	AA	CC	AA	GG	AA	GG	AA	GG	GG	AA	AA	GG	AA	AA	GG	AA	AA	GG	AA	AA	GG	CC	GG	GG	GG	GG	GG	AA	AA	GG	GG	GG	GG	GG	AA	AA	AA	CC	AA	GG	AA	AG	AG	AA	GG	AA	AA
N84	GG	AA	AA	CC	GG	AA	AA	GG	AA	AA	GG	AA	AA	GG	AA	CC	GG	GG	GG	AA	GG	TT	AA	CC	GG	GG	GG	GG	GG	AA	AA	GG	AA	AA	GG	AA	AA	AA	CC	AA	GG	GG	AA	AA	GG	AA	AA	GG	AA
N85	GG	AA	AA	CC	GG	AA	AA	GG	AA	AA	GG	AA	AA	GG	AA	CC	GG	GG	GG	AA	GG	TT	GG	CC	AG	GG	GG	GG	GG	AA	AA	GG	AA	AA	GG	AA	AA	AA	CC	AA	GG	GG	AA	AA	GG	AA	AA	GG	AA
N86	GG	AA	AA	CC	GG	AA	AA	GG	AA	AA	GG	AA	AA	GG	AA	CC	GG	GG	GG	AA	GG	TT	GG	CC	GG	GG	GG	GG	GG	AA	AA	GG	AA	AA	GG	AA	AA	AA	CC	AA	GG	GG	AA	AA	GG	AA	AA	GG	AA
N87	GG	GG	AA	CC	GG	AA	AA	GG	GG	AA	GG	GG	GG	AA	AA	CC	GG	GG	GG	AA	GG	TT	GG	CC	AA	GG	GG	GG	GG	AA	AA	AA	GG	GG	GG	GG	AA	AA	CC	AA	AA	GG	CC	AA	GG	AA	AA	GG	AA
N88	GG	GG	AA	CC	GG	AA	AA	GG	GG	AA	GG	GG	GG	AA	AA	CC	GG	GG	GG	AA	GG	TT	GG	CC	AA	GG	GG	GG	GG	AA	AA	AA	GG	GG	GG	GG	AA	AA	CC	AA	AA	GG	CC	AA	GG	AA	AA	GG	AA
N89	AA	AA	AA	CC	GG	AA	AA	GG	GG	GG	AA	GG	AA	GG	AA	AA	AA	AA	GG	AA	AA	AA	GG	AA	AA	GG	GG	AA	GG	AA	AA	AA	GG	AA	GG	GG	AA	AA	CC	AA	GG	GG	CC	AA	AA	GG	GG	AA	AA
N90	AA	AA	AA	CC	GG	AA	AA	GG	GG	GG	AA	GG	AA	GG	AA	AA	AA	AA	GG	AA	AA	AA	GG	AA	AA	GG	GG	AA	GG	AA	AA	AA	GG	AA	GG	GG	AA	AA	CC	AA	GG	GG	CC	AA	AA	GG	GG	AA	AA
N91	AA	AA	AA	CC	GG	AA	AA	GG	AA	AA	GG	GG	GG	AA	AA	CC	GG	GG	GG	AA	GG	TT	GG	CC	AA	GG	GG	GG	GG	AA	AA	AA	AA	GG	AA	AA	AA	AA	CC	AA	GG	GG	AA	AA	GG	AA	AA	GG	AA
N92	AA	AA	AA	CC	GG	AA	AA	GG	AA	AA	GG	GG	GG	AA	AA	CC	GG	GG	GG	AA	GG	TT	GG	CC	AA	GG	GG	GG	GG	AA	AA	AA	AA	GG	AA	AA	AA	AA	CC	AA	GG	GG	AA	AA	GG	AA	AA	GG	AA
N93	AA	AA	AA	CC	GG	AA	AA	GG	AA	AA	GG	GG	GG	AA	AA	CC	GG	GG	GG	AA	GG	TT	GG	CC	AA	GG	GG	GG	GG	AA	AA	AA	AA	GG	AA	AA	AA	AA	CC	AA	GG	GG	AA	AA	GG	AA	AA	GG	AA
N94	GG	AA	AA	CC	GG	AA	AA	AA	GG	GG	GG	AA	AA	GG	GG	CC	GG	AA	GG	GG	GG	TT	AA	AA	GG	GG	GG	GG	GG	CC	GG	GG	GG	GG	AA	AA	AA	CC	AA	CC	AA	AA	AA	AA	AA	AA	AA	AA	AA
N95	GG	AG	AG	AC	AG	AA	AT	AG	GG	AG	GG	AA	AA	GG	AG	AC	AG	AA	GG	GG	GG	AT	AG	AC	GG	GG	GG	GG	AG	CC	GG	GG	GG	GG	AG	AA	AG	CC	AC	AC	AA	AG	AA	AA	AG	AA	AA	AA	AA
N96	GG	AG	AG	AC	AG	AA	AT	AG	GG	AG	GG	AA	AA	GG	AG	AC	AG	AA	GG	GG	GG	AT	AG	AC	GG	GG	GG	GG	AG	CC	GG	GG	GG	GG	AG	AA	AG	CC	AC	AC	AA	AG	AA	AA	AG	AA	AA	AA	AA
[truncated: 51 more columns]

## Sheet: rice-SNP
Sample Code	id1004156	id1005465	id1005815	id1011513	id1011873	id1014372	id1014925	id1019229	id1022408	id1026833	id1028615	id2000566	id2000618	id2001102	id2001565	id2003751	id2006391	id2008441	id2010670	id2014488	id3000111	id3000611	id3001605	id3001815	id3002805	id3003557	id3004123	id3004359	id3006808	id3006890	id3009973	id3012162	id3015719	id3017084	id4002191	id4008691	id4009094	id4009293	id4010621	id4010924	id4011398	id5000333	id5000678	id5005570	id5005950	id5007241	id5009232	id5009576	id6000202
NSFTV1	CC	TT	GG	GG	CC	CC	CC	GG	CC	TT	TT	GG	GG	GG	TT	AA	AA	GG	GG	TT	GG	CC	CC	TT	GG	GG	TT	GG	TT	TT	GG	CC	TT	AA	AA	GG	GG	TT	CC	AA	AA	GG	GG	CC	CC	GG	GG	AA	TT
NSFTV2	CC	TT	GG	GG	CC	CC	CC	GG	CC	TT	TT	GG	GG	GG	CC	GG	AA	AA	GG	TT	GG	CC	CC	TT	GG	GG	TT	AA	TT	TT	GG	CC	TT	AA	AA	GG	AA	TT	CC	AA	AA	GG	GG	CC	CC	GG	GG	AA	TT
NSFTV3	CC	CC	GG	AA	CC	CC	GG	AA	GG	TT	GG	AA	AA	GG	TT	AA	AA	GG	AA	TT	GG	CC	TT	TT	AA	AA	CC	GG	CC	GG	GG	TT	GG	GG	AA	GG	AA	TT	CC	AA	GG	GG	AA	TT	AA	CC	GG	GG	CC
NSFTV4	CC	TT	GG	AA	CC	CC	GG	AA	GG	TT	GG	GG	GG	GG	CC	AA	AA	GG	AA	TT	GG	CC	TT	TT	GG	GG	CC	GG	TT	GG	GG	CC	GG	GG	AA	GG	AA	CC	CC	AA	AA	GG	AA	TT	CC	CC	GG	GG	TT
NSFTV5	CC	TT	GG	AA	CC	CC	GG	GG	CC	TT	TT	GG	GG	GG	TT	GG	AA	GG	AA	TT	GG	TT	CC	TT	GG	GG	CC	GG	TT	GG	GG	CC	GG	GG	AA	GG	GG	TT	CC	AA	GG	GG	GG	TT	CC	CC	GG	GG	TT
NSFTV6	CC	TT	GG	AA	CC	CC	GG	AA	GG	TT	GG	GG	GG	GG	CC	AA	AA	GG	AA	TT	GG	CC	TT	TT	GG	GG	CC	GG	TT	GG	GG	CC	GG	GG	AA	GG	GG	CC	CC	AA	AA	GG	AA	TT	CC	CC	GG	GG	TT
NSFTV7	CC	TT	GG	AA	CC	GG	CC	GG	CC	CC	TT	GG	GG	GG	TT	GG	AA	GG	AA	TT	GG	TT	TT	TT	GG	GG	TT	GG	TT	GG	GG	CC	GG	GG	AA	GG	AA	TT	CC	AA	GG	GG	AA	TT	CC	CC	GG	GG	TT
NSFTV8	CC	TT	GG	AA	CC	CC	CC	GG	CC	CC	TT	GG	GG	GG	TT	GG	CC	GG	AA	TT	GG	TT	TT	CC	GG	GG	TT	GG	TT	GG	GG	CC	GG	GG	AA	GG	AA	TT	CC	AA	AA	CC	GG	TT	CC	CC	GG	GG	TT
NSFTV9	CC	TT	GG	AA	CC	CC	CC	GG	CC	TT	TT	GG	GG	GG	CC	AA	AA	GG	GG	TT	GG	CC	TT	TT	GG	GG	TT	GG	TT	GG	GG	CC	GG	GG	AA	GG	AA	TT	CC	AA	GG	GG	GG	TT	CC	GG	GG	GG	TT
NSFTV10	CC	TT	GG	GG	CC	CC	CC	GG	CC	TT	TT	GG	GG	GG	CC	GG	AA	AA	AA	TT	GG	CC	CC	TT	GG	GG	TT	AA	TT	TT	GG	CC	TT	GG	AA	AA	AA	TT	CC	AA	AA	GG	GG	CC	CC	GG	GG	AA	TT
NSFTV11	CC	CC	GG	AA	CC	CC	GG	AA	GG	TT	TT	AA	AA	AA	TT	AA	AA	GG	AA	TT	TT	CC	TT	TT	AA	GG	CC	GG	TT	GG	AA	TT	GG	GG	AA	GG	AA	TT	GG	AA	GG	GG	AA	TT	AA	CC	GG	GG	CC
NSFTV12	CC	TT	GG	AA	CC	CC	GG	GG	CC	TT	TT	GG	GG	GG	TT	GG	AA	GG	AA	TT	GG	TT	TT	TT	GG	GG	CC	GG	TT	GG	GG	CC	GG	GG	AA	GG	AA	TT	CC	AA	GG	GG	GG	TT	CC	CC	GG	GG	TT
NSFTV13	CC	TT	GG	AA	CC	CC	GG	AA	CC	TT	GG	GG	GG	AA	TT	AA	AA	GG	AA	TT	GG	CC	TT	TT	GG	GG	CC	GG	CC	GG	GG	CC	GG	GG	AA	GG	AA	CC	CC	AA	AA	GG	AA	TT	AA	CC	GG	GG	TT
NSFTV15	CC	TT	GG	GG	CC	CC	CC	GG	CC	TT	TT	GG	GG	GG	CC	GG	AA	AA	AA	TT	GG	CC	CC	TT	GG	GG	TT	GG	TT	TT	GG	CC	GG	GG	AA	GG	AA	TT	CC	AA	AA	GG	GG	CC	CC	GG	GG	AA	TT
NSFTV16	CC	TT	GG	AA	CC	CC	GG	GG	CC	TT	TT	GG	GG	GG	TT	GG	AA	GG	AA	TT	GG	CC	TT	TT	GG	GG	CC	GG	TT	GG	GG	CC	GG	GG	AA	GG	GG	TT	CC	AA	GG	GG	GG	TT	CC	CC	GG	GG	TT
NSFTV17	CC	TT	GG	AA	CC	CC	GG	AA	CC	TT	TT	GG	GG	GG	CC	AA	AA	GG	AA	TT	GG	CC	CC	TT	GG	GG	CC	GG	CC	GG	AA	TT	GG	GG	AA	GG	AA	TT	GG	AA	GG	GG	AA	TT	AA	CC	GG	GG	TT
NSFTV18	CC	TT	GG	AA	CC	CC	GG	AA	GG	TT	GG	GG	GG	GG	TT	AA	AA	GG	AA	TT	TT	CC	TT	TT	GG	GG	CC	GG	TT	GG	GG	CC	GG	GG	AA	GG	AA	TT	GG	AA	GG	GG	AA	TT	AA	CC	GG	GG	TT
NSFTV19	CC	TT	GG	AA	CC	CC	GG	AA	GG	TT	GG	GG	GG	AA	TT	AA	AA	GG	AA	TT	TT	CC	TT	CC	AA	GG	CC	GG	TT	GG	GG	CC	GG	GG	AA	GG	GG	CC	GG	GG	GG	GG	AA	TT	AA	CC	GG	GG	TT
NSFTV20	TT	TT	GG	AA	CC	CC	CC	GG	CC	CC	TT	GG	GG	GG	TT	GG	CC	GG	AA	TT	GG	CC	CC	TT	GG	GG	TT	GG	TT	TT	GG	CC	TT	AA	AA	GG	AA	TT	CC	AA	AA	GG	GG	TT	CC	CC	AA	GG	TT
NSFTV21	CC	CC	GG	AA	CC	CC	GG	AA	GG	TT	GG	AA	AA	GG	TT	AA	AA	GG	AA	TT	GG	CC	TT	TT	AA	AA	CC	GG	CC	GG	AA	TT	GG	GG	AA	GG	GG	CC	GG	GG	GG	GG	AA	TT	CC	CC	GG	GG	TT
NSFTV22	CC	CC	GG	AA	AA	GG	GG	GG	CC	CC	TT	GG	GG	GG	TT	AG	AA	GG	AA	TT	GG	TT	TT	CC	GG	GG	TT	GG	TT	GG	GG	CC	GG	GG	AA	GG	AA	TT	CC	AA	AA	GG	GG	TT	CC	CC	GG	GG	TT
NSFTV23	TT	TT	AA	AA	CC	CC	CC	GG	CC	CC	TT	GG	GG	GG	TT	GG	CC	GG	AA	TT	GG	TT	TT	CC	GG	GG	TT	AA	TT	GG	GG	CC	GG	GG	AA	GG	AA	TT	CC	AA	GG	CC	GG	TT	CC	CC	AA	GG	TT
NSFTV24	TT	TT	GG	AA	CC	CC	CC	GG	CC	CC	TT	GG	GG	GG	TT	GG	CC	GG	AA	TT	GG	TT	TT	CC	GG	GG	TT	AA	TT	GG	GG	CC	GG	GG	AA	GG	AA	TT	CC	AA	AA	CC	GG	TT	CC	CC	AA	GG	TT
NSFTV25	TT	TT	AA	AA	CC	CC	CC	GG	CC	CC	TT	GG	GG	GG	TT	GG	CC	GG	AA	TT	GG	TT	TT	CC	GG	GG	TT	AA	TT	GG	GG	CC	GG	GG	AA	GG	AA	TT	CC	AA	AA	CC	GG	TT	CC	CC	AA	GG	TT
NSFTV26	TT	TT	GG	AA	CC	CC	CC	GG	CC	CC	TT	GG	GG	GG	TT	GG	CC	GG	AA	TT	GG	TT	TT	CC	GG	GG	TT	AA	TT	GG	GG	CC	GG	GG	AA	GG	AA	TT	CC	AA	AA	CC	GG	TT	CC	CC	AA	GG	TT
NSFTV27	CC	CC	GG	AA	CC	GG	GG	GG	CC	CC	TT	GG	GG	GG	TT	GG	CC	GG	AA	TT	GG	TT	TT	CC	GG	GG	TT	GG	TT	GG	GG	CC	GG	GG	AA	GG	AA	TT	CC	AA	GG	CC	GG	TT	CC	CC	GG	GG	TT
NSFTV28	CC	TT	GG	AA	CC	CC	GG	AA	GG	TT	GG	GG	GG	AA	TT	AA	AA	GG	AA	TT	GG	CC	TT	CC	AA	GG	CC	GG	CC	GG	GG	CC	GG	GG	AA	GG	AA	CC	CC	AA	GG	GG	AA	TT	CC	CC	GG	GG	TT
NSFTV29	CC	TT	GG	AA	CC	CC	GG	AA	GG	TT	TT	AA	AA	AA	TT	AA	AA	GG	AA	TT	TT	CC	TT	TT	AA	AA	CC	GG	CC	GG	AA	CC	GG	GG	AA	GG	AA	CC	CC	AA	GG	GG	AA	TT	AA	CC	GG	GG	CC
NSFTV32	CC	TT	GG	GG	CC	CC	CC	GG	CC	TT	TT	GG	GG	GG	CC	AA	AA	AA	AA	CC	GG	CC	CC	TT	GG	GG	TT	GG	TT	TT	GG	CC	GG	GG	AA	GG	AA	TT	CC	AA	AA	GG	GG	CC	CC	GG	GG	AA	TT
NSFTV34	CC	TT	GG	AA	CC	CC	GG	AA	GG	TT	GG	GG	GG	GG	TT	AA	AA	GG	AA	TT	GG	CC	TT	TT	GG	GG	CC	GG	CC	GG	AA	TT	GG	GG	AA	GG	AA	CC	GG	AA	GG	GG	AA	TT	AA	CC	GG	GG	TT
NSFTV35	CC	TT	GG	AA	CC	CC	GG	AA	GG	TT	GG	GG	GG	GG	TT	AA	AA	GG	AA	TT	GG	CC	TT	TT	GG	GG	CC	GG	CC	GG	AA	TT	GG	GG	AA	GG	AA	CC	GG	AA	GG	GG	AA	TT	AA	CC	GG	GG	TT
NSFTV37	CC	TT	GG	AA	CC	GG	GG	GG	CC	TT	TT	GG	GG	GG	TT	GG	AA	GG	GG	TT	GG	CC	CC	TT	GG	GG	TT	GG	TT	GG	GG	CC	TT	GG	AA	GG	AA	TT	CC	AA	AA	GG	GG	TT	CC	CC	GG	GG	TT
NSFTV39	CC	CC	GG	AA	CC	CC	GG	AA	GG	TT	GG	GG	AA	AA	CC	AA	AA	GG	AA	TT	TT	CC	TT	TT	AA	AA	CC	GG	CC	GG	AA	CC	GG	GG	AA	GG	AA	CC	GG	GG	GG	GG	AA	TT	AA	CC	GG	GG	CC
NSFTV40	CC	TT	GG	AA	CC	GG	CC	GG	CC	CC	TT	GG	GG	GG	CC	AA	AA	GG	AA	TT	GG	TT	TT	CC	GG	GG	TT	AA	TT	GG	GG	CC	GG	GG	AA	GG	AA	TT	CC	AA	GG	GG	AA	TT	CC	CC	GG	GG	TT
NSFTV43	CC	CC	GG	AA	CC	CC	GG	AA	GG	TT	GG	GG	GG	GG	TT	AA	AA	GG	AA	TT	TT	CC	TT	TT	AA	AA	CC	GG	TT	GG	GG	CC	GG	GG	AA	GG	GG	CC	CC	GG	GG	GG	AA	TT	AA	CC	GG	GG	TT
NSFTV44	CC	TT	GG	AA	CC	CC	GG	AA	GG	TT	GG	GG	AA	AA	TT	AA	AA	GG	AA	TT	GG	CC	TT	TT	AA	GG	CC	GG	TT	GG	GG	CC	GG	GG	AA	GG	AA	TT	CC	AA	GG	GG	AA	TT	CC	CC	GG	GG	TT
NSFTV45	CC	TT	GG	AA	CC	CC	GG	GG	CC	TT	TT	GG	GG	GG	TT	GG	AA	GG	AA	TT	GG	CC	CC	TT	GG	GG	CC	GG	TT	GG	GG	CC	GG	GG	AA	GG	GG	TT	CC	AA	AA	GG	GG	TT	CC	CC	GG	GG	TT
NSFTV46	CC	CC	GG	AA	CC	GG	GG	GG	CC	CC	TT	GG	GG	GG	TT	GG	CC	GG	AA	TT	GG	TT	TT	CC	GG	GG	TT	AA	TT	GG	GG	CC	GG	GG	AA	GG	AA	TT	CC	AA	GG	CC	GG	TT	CC	CC	GG	GG	TT
NSFTV49	CC	TT	GG	AA	CC	CC	GG	AA	CC	TT	GG	GG	GG	AA	TT	AA	AA	GG	GG	TT	TT	CC	TT	TT	GG	GG	CC	GG	TT	GG	GG	CC	GG	GG	AA	GG	AA	CC	CC	AA	GG	GG	AA	TT	AA	CC	GG	GG	TT
NSFTV50	CC	TT	GG	AA	CC	CC	GG	AA	GG	TT	GG	GG	GG	AA	TT	AA	AA	GG	AA	TT	TT	CC	TT	TT	AA	GG	CC	GG	TT	GG	GG	CC	GG	GG	AA	GG	AA	CC	CC	GG	GG	GG	AA	TT	AA	CC	GG	GG	TT
NSFTV51	CC	TT	GG	GG	CC	CC	CC	GG	CC	TT	TT	GG	GG	GG	CC	GG	AA	GG	GG	TT	GG	CC	CC	TT	GG	GG	TT	AA	TT	TT	GG	CC	TT	AA	AA	GG	AA	TT	CC	AA	AA	GG	GG	CC	CC	CC	GG	AA	TT
NSFTV52	CC	TT	GG	AA	CC	CC	CC	GG	CC	TT	TT	GG	GG	GG	CC	GG	AA	GG	GG	TT	GG	CC	TT	TT	GG	GG	CC	GG	TT	TG	GG	CC	GG	GG	AA	GG	AA	TT	CC	AA	GG	GG	GG	TT	CC	GC	GG	GG	TT
NSFTV53	CC	TT	GG	AA	CC	CC	GG	GG	CC	TT	TT	GG	GG	GG	TT	GG	AA	GG	AA	TT	GG	CC	TT	TT	GG	GG	CC	GG	TT	GG	GG	CC	GG	GG	AA	GG	GG	TT	CC	AA	GG	GG	GG	TT	CC	CC	GG	GG	TT
NSFTV54	CC	CC	AA	AA	CC	GG	GG	GG	CC	CC	TT	GG	GG	GG	TT	GG	AA	GG	AA	TT	GG	TT	TT	CC	GG	GG	TT	GG	TT	GG	GG	CC	GG	GG	AA	GG	AA	TT	CC	AA	AA	GG	GG	TT	CC	CC	GG	GG	TT
NSFTV55	CC	TT	GG	AA	CC	CC	GG	GG	CC	TT	TT	GG	GG	GG	TT	GG	AA	GG	GG	CC	GG	CC	CC	TT	GG	GG	CC	GG	TT	GG	GG	CC	GG	GG	AA	GG	GG	TT	CC	AA	GG	GG	GG	TT	CC	CC	GG	GG	TT
NSFTV56	CC	TT	GG	GG	CC	CC	CC	GG	CC	TT	TT	GG	GG	GG	CC	GG	AA	AA	AA	CC	GG	CC	CC	TT	GG	GG	TT	AA	TT	TT	GG	CC	TT	AA	AA	AA	AA	TT	CC	AA	AA	GG	GG	CC	CC	GG	GG	AA	TT
NSFTV57	CC	CC	GG	AA	CC	CC	GG	AA	CC	TT	GG	GG	GG	GG	TT	AA	AA	GG	AA	TT	GG	CC	TT	TT	AA	AA	CC	GG	CC	GG	GG	CC	GG	GG	AA	GG	GG	CC	CC	GG	GG	GG	AA	TT	AA	CC	GG	GG	TT
NSFTV58	CC	TT	GG	AA	CC	CC	GG	AA	GG	TT	TT	GG	GG	AA	TT	AA	AA	GG	AA	TT	GG	CC	TT	TT	AA	GG	CC	GG	TT	GG	GG	CC	GG	GG	AA	GG	AA	CC	CC	AA	GG	GG	AA	TT	AA	CC	GG	GG	TT
NSFTV59	CC	CC	AA	AA	CC	CC	CC	GG	CC	CC	TT	GG	GG	GG	TT	GG	AA	GG	AA	TT	GG	TT	TT	TT	GG	GG	TT	GG	TT	GG	GG	CC	GG	GG	AA	GG	AA	TT	CC	AA	AA	CC	AA	TT	CC	CC	GG	GG	TT
NSFTV60	CC	TC	GG	AG	CC	CC	CC	GG	CC	TT	TT	GG	GG	GG	TT	GG	AC	AA	GG	TT	GG	TT	TT	CC	GG	GG	TT	GG	TT	TG	GG	CC	TT	AA	AA	GG	AA	TT	CC	AA	AA	GG	AG	CC	CC	CC	GG	AA	TT
NSFTV61	CC	CC	GG	AA	CC	CC	GG	AA	CC	TT	GG	AA	AA	GG	TT	AA	AA	GG	AA	TT	GG	CC	TT	TT	AA	GG	CC	GG	CC	GG	AA	TT	GG	GG	AA	GG	AA	TT	CC	AA	GG	GG	AA	TT	AA	CC	GG	GG	TT
NSFTV62	CC	TT	GG	GG	CC	CC	CC	GG	CC	TT	TT	GG	GG	GG	CC	GG	AA	GG	AA	TT	GG	CC	CC	TT	GG	GG	TT	GG	TT	TT	GG	CC	TT	AA	AA	AA	AA	TT	GG	AA	GG	GG	GG	CC	CC	GG	GG	AA	TT
NSFTV63	CC	TT	GG	GG	CC	CC	CC	GG	CC	TT	TT	GG	GG	GG	CC	GG	AA	AA	AA	TT	GG	CC	CC	TT	GG	GG	TT	GG	TT	TT	GG	CC	TT	AA	AA	AA	AA	TT	CC	AA	AA	GG	GG	CC	CC	GG	GG	AA	TT
NSFTV64	CC	TT	GG	GG	CC	CC	CC	GG	CC	TT	TT	GG	GG	GG	CC	GG	AA	AA	AA	CC	GG	CC	CC	TT	GG	GG	TT	GG	TT	TT	GG	CC	GG	GG	AA	GG	AA	TT	CC	AA	AA	GG	GG	CC	CC	GG	GG	AA	TT
NSFTV65	TT	TT	GG	AA	CC	CC	CC	GG	CC	CC	TT	GG	GG	GG	TT	GG	CC	GG	AA	TT	GG	TT	TT	CC	GG	GG	TT	AA	TT	GG	GG	CC	GG	GG	AA	GG	AA	TT	CC	AA	AA	CC	GG	TT	CC	CC	AA	GG	TT
NSFTV66	CC	TT	GG	AA	CC	CC	GG	AA	GG	TT	TT	AA	AA	GG	TT	AA	AA	GG	AA	TT	TT	CC	TT	TT	GG	AA	CC	GG	CC	GG	AA	TT	GG	GG	AA	GG	AA	CC	GG	AA	GG	GG	AA	TT	CC	CC	GG	GG	CC
NSFTV67	CC	TT	GG	GG	CC	CC	CC	GG	CC	TT	TT	GG	GG	GG	CC	GG	AA	GG	GG	TT	GG	CC	CC	TT	GG	GG	CC	AA	TT	TT	GG	CC	GG	GG	AA	GG	AA	TT	CC	AA	AA	GG	AA	TT	CC	GG	GG	GG	TT
NSFTV69	CC	CC	GG	AA	CC	GG	GG	GG	CC	CC	TT	GG	GG	GG	TT	GG	CC	GG	AA	TT	GG	TT	TT	CC	GG	GG	TT	AA	TT	GG	GG	CC	GG	GG	AA	GG	AA	TT	CC	AA	GG	CC	GG	TT	AA	CC	GG	GG	TT
NSFTV70	CC	CC	AA	AA	CC	GG	GG	GG	CC	CC	TT	GG	GG	GG	TT	GG	CC	GG	GG	TT	GG	TT	TT	CC	GG	GG	TT	GG	TT	GG	GG	CC	GG	GG	AA	GG	AA	TT	CC	AA	AA	CC	GG	TT	CC	CC	AA	GG	TT
NSFTV71	CC	TT	GG	AA	CC	CC	GG	AA	GG	TT	TT	GG	GG	AA	TT	AA	AA	GG	AA	TT	GG	CC	TT	TT	GG	AA	CC	GG	TT	GG	GG	TT	GG	GG	AA	GG	AA	TT	GG	GG	GG	GG	AA	TT	AA	CC	GG	GG	TT
NSFTV72	CC	TT	GG	AA	CC	CC	GG	AA	GG	TT	TT	GG	GG	GG	CC	AA	AA	GG	AA	TT	TT	CC	TT	TT	AA	AA	CC	GG	TT	GG	AA	TT	GG	GG	AA	GG	AA	TT	GG	GG	GG	GG	AA	TT	AA	CC	GG	GG	TT
NSFTV73	CC	CC	GG	AA	CC	GG	GG	GG	CC	CC	TT	GG	GG	GG	TT	GG	CC	GG	AA	TT	GG	TT	TT	CC	GG	GG	TT	GG	TT	GG	GG	CC	GG	GG	AA	GG	AA	TT	CC	AA	GG	CC	GG	TT	CC	CC	GG	GG	TT
NSFTV74	CC	TT	GG	AA	CC	CC	GG	AA	GG	TT	TT	GG	GG	GG	TT	AA	AA	GG	AA	TT	TT	CC	TT	TT	AA	GG	CC	GG	TT	GG	AA	TT	GG	GG	AA	GG	AA	TT	CC	GG	GG	GG	AA	TT	AA	CC	GG	GG	TT
NSFTV75	CC	CC	AA	AA	CC	CC	CC	GG	CC	CC	TT	GG	GG	GG	CC	GG	AA	GG	AA	TT	GG	TT	TT	CC	GG	GG	TT	GG	TT	GG	GG	CC	GG	GG	AA	GG	AA	TT	CC	AA	AA	GG	AA	TT	CC	CC	GG	GG	TT
NSFTV76	CC	TT	GG	AA	CC	CC	GG	AA	GG	TT	TT	GG	GG	GG	CC	AA	AA	GG	AA	TT	TT	CC	TT	TT	AA	AA	CC	GG	TT	GG	AA	TT	GG	GG	AA	GG	AA	TT	GG	GG	GG	GG	AA	TT	AA	CC	GG	GG	TT
NSFTV77	CC	TT	GG	AA	CC	CC	GG	AA	GG	TT	TT	GG	AA	AA	CC	AA	AA	GG	AA	TT	GG	CC	TT	TT	AA	GG	CC	GG	CC	GG	AA	TT	GG	GG	AA	GG	GG	TT	GG	AA	GG	GG	AA	TT	AA	CC	GG	GG	CC
NSFTV78	CC	TT	GG	AA	CC	CC	GG	AA	GG	TT	GG	GG	GG	AA	TT	AA	AA	GG	AA	TT	GG	CC	TT	TT	GG	GG	CC	GG	TT	GG	GG	CC	GG	GG	AA	GG	AA	TT	CC	AA	AA	GG	AA	TT	AA	CC	GG	GG	TT
NSFTV79	CC	TT	GG	GG	CC	CC	CC	GG	CC	TT	TT	GG	GG	GG	CC	GG	CC	GG	AA	TT	GG	CC	CC	TT	GG	GG	TT	GG	TT	TT	GG	CC	TT	AA	AA	GG	AA	TT	CC	AA	AA	GG	GG	CC	CC	GG	GG	AA	TT
NSFTV80	CC	TT	GG	AA	CC	CC	GG	GG	CC	TT	TT	AA	AA	AA	TT	AA	AA	GG	AA	TT	GG	CC	TT	TT	GG	GG	TT	GG	TT	GG	AA	CC	GG	GG	AA	GG	AA	TT	GG	AA	GG	GG	AA	TT	AA	CC	AA	GG	TT
NSFTV81	CC	TT	GG	AA	CC	CC	GG	AA	GG	TT	GG	GG	GG	AA	CC	AA	AA	GG	AA	TT	GG	CC	TT	CC	AA	GG	CC	GG	TT	GG	GG	CC	GG	GG	AA	GG	GG	CC	GG	AA	GG	GG	AA	TT	AA	CC	GG	GG	TT
NSFTV83	CC	TT	GG	GG	CC	CC	CC	GG	CC	TT	TT	GG	GG	GG	CC	GG	AA	GG	AA	TT	GG	CC	CC	TT	GG	GG	TT	GG	TT	TT	GG	CC	TT	GG	AA	GG	AA	TT	CC	AA	AA	GG	GG	CC	CC	GG	GG	AA	TT
NSFTV84	CC	CC	AA	AA	CC	CC	CC	GG	CC	CC	TT	GG	GG	GG	CC	GG	AA	GG	GG	TT	GG	TT	TT	CC	GG	GG	TT	GG	TT	GG	GG	CC	GG	GG	AA	GG	AA	TT	CC	AA	AA	GG	GG	TT	CC	CC	GG	GG	TT
NSFTV85	CC	TT	GG	AA	CC	CC	GG	AA	CC	TT	GG	GG	GG	GG	TT	AA	AA	GG	AA	TT	GG	CC	TT	TT	GG	GG	CC	GG	TT	GG	GG	CC	GG	GG	AA	GG	AA	CC	CC	GG	GG	GG	AA	TT	AA	CC	GG	GG	TT
NSFTV87	CC	TT	GG	AA	CC	GG	CC	GG	CC	CC	TT	GG	GG	GG	CC	AA	AA	GG	AA	TT	GG	TT	TT	CC	GG	GG	TT	AA	TT	GG	GG	CC	GG	GG	AA	GG	AA	TT	CC	AA	GG	GG	AA	TT	CC	CC	GG	GG	TT
NSFTV88	CC	TT	GG	AA	CC	CC	GG	AA	GG	TT	GG	GG	GG	AA	CC	AA	AA	GG	AA	TT	GG	CC	TT	TT	GG	GG	CC	GG	TT	GG	GG	CC	GG	GG	AA	GG	GG	CC	CC	AA	AA	GG	AA	TT	CC	CC	GG	GG	TT
NSFTV89	CC	CC	GG	AA	CC	GG	GG	GG	CC	CC	TT	GG	GG	GG	TT	GG	CC	GG	AA	TT	GG	TT	TT	CC	GG	GG	TT	GG	TT	GG	GG	CC	GG	GG	AA	GG	AA	TT	CC	AA	AA	CC	GG	TT	CC	CC	GG	GG	TT
NSFTV91	CC	TT	GG	GG	CC	CC	CC	GG	CC	TT	TT	GG	GG	GG	CC	GG	AA	AA	AA	CC	GG	CC	CC	TT	GG	GG	TT	GG	TT	TT	GG	CC	TT	GG	AA	GG	AA	TT	CC	AA	AA	GG	GG	CC	CC	GG	GG	AA	TT
NSFTV92	CC	TT	AA	AA	CC	CC	CC	GG	CC	CC	TT	GG	GG	GG	TT	GG	CC	GG	AA	TT	GG	TT	TT	CC	GG	GG	TT	AA	TT	GG	GG	CC	GG	GG	AA	GG	AA	TT	CC	AA	GG	CC	GG	TT	CC	CC	AA	GG	TT
NSFTV93	CC	TT	GG	AA	CC	CC	GG	GG	CC	TT	TT	GG	GG	GG	TT	GG	AA	GG	AA	TT	GG	CC	CC	TT	GG	GG	CC	GG	TT	GG	GG	CC	GG	GG	AA	GG	GG	TT	CC	AA	AA	GG	GG	TT	CC	CC	GG	GG	TT
NSFTV94	CC	TT	GG	GG	CC	CC	CC	GG	CC	TT	TT	GG	GG	GG	CC	GG	AA	AA	AA	CC	GG	CC	CC	TT	GG	GG	TT	AA	TT	TT	GG	CC	TT	GG	AA	AA	AA	TT	CC	AA	AA	GG	GG	CC	CC	GG	GG	AA	TT
NSFTV96	CC	CC	GG	AA	CC	CC	CC	GG	CC	CC	TT	GG	GG	GG	TT	GG	AA	GG	AA	TT	GG	TT	TT	CC	GG	GG	TT	AA	TT	GG	GG	CC	GG	GG	AA	GG	AA	TT	CC	AA	GG	CC	GG	TT	CC	CC	GG	GG	TT
NSFTV99	TT	TT	GG	AA	CC	CC	CC	GG	CC	CC	TT	GG	GG	GG	TT	GG	CC	GG	AA	TT	GG	TT	TT	CC	GG	GG	TT	AA	TT	GG	GG	CC	GG	GG	AA	GG	AA	TT	CC	AA	AA	CC	GG	TT	AA	CC	GG	GG	TT
NSFTV100	TT	TT	GG	AA	CC	CC	CC	GG	CC	CC	TT	GG	GG	GG	TT	GG	CC	GG	AA	TT	GG	CC	CC	TT	GG	GG	TT	GG	TT	TT	GG	CC	TT	GG	AA	GG	AA	TT	CC	AA	AA	CC	GG	TT	CC	CC	GG	AA	TT
NSFTV101	CC	CC	GG	AA	AA	GG	GG	GG	GG	CC	TT	GG	GG	GG	TT	GG	AA	GG	AA	TT	GG	CC	TT	TT	GG	GG	TT	GG	TT	GG	GG	CC	GG	GG	AA	GG	AA	TT	CC	AA	AA	GG	GG	TT	CC	CC	GG	GG	TT
NSFTV103	CC	TT	GG	GG	CC	CC	CC	GG	CC	TT	TT	GG	GG	GG	CC	GG	AA	AA	GG	TT	GG	CC	CC	TT	GG	GG	TT	AA	TT	TT	GG	CC	TT	AA	AA	AA	AA	TT	CC	AA	AA	GG	GG	CC	CC	GG	GG	GG	TT
NSFTV105	CC	TT	GG	AA	CC	CC	GG	AA	GG	TT	GG	GG	GG	GG	CC	AA	AA	GG	GG	TT	GG	CC	TT	TT	GG	GG	CC	GG	TT	GG	GG	CC	GG	GG	AA	GG	GG	CC	CC	AA	AA	GG	AA	TT	CC	CC	GG	GG	TT
NSFTV106	CC	CC	GG	AA	CC	CC	GG	AA	GG	TT	TT	GG	AA	AA	TT	AA	AA	GG	AA	TT	TT	CC	TT	TT	AA	AA	CC	GG	CC	GG	AA	CC	GG	GG	AA	GG	AA	TT	CC	GG	GG	GG	AA	TT	AA	CC	GG	GG	TT
NSFTV107	CC	CC	GG	AA	CC	GG	GG	GG	CC	CC	TT	GG	GG	GG	TT	GG	CC	GG	AA	TT	GG	TT	TT	CC	GG	GG	TT	AA	TT	GG	GG	CC	GG	GG	AA	GG	AA	TT	CC	AA	GG	CC	GG	TT	CC	CC	GG	GG	TT
NSFTV108	TC	CC	AA	AA	CC	CC	CC	GG	CC	CC	TT	GG	GG	GG	TT	GG	AA	GG	GG	TT	GG	TT	TT	CC	GG	GG	TT	AA	TT	GG	GG	CC	GG	GG	AA	GG	AA	TT	CC	AA	AA	GG	AA	TT	CC	CC	AA	GG	TT
NSFTV109	CC	TT	GG	AA	CC	CC	GG	AA	GG	TT	GG	GG	GG	GG	TT	AA	AA	GG	AA	TT	GG	CC	TT	TT	AA	GG	CC	GG	CC	GG	AA	CC	GG	GG	GG	GG	AA	TT	CC	AA	GG	GG	AA	TT	AA	CC	GG	GG	TT
NSFTV110	CC	TT	GG	AA	CC	CC	GG	AA	CC	TT	GG	GG	GG	AA	TT	AA	AA	GG	AA	TT	TT	CC	TT	TT	AA	GG	CC	GG	CC	GG	AA	CC	GG	GG	GG	GG	AA	TT	GG	AA	GG	GG	AA	TT	AA	CC	GG	GG	CC
NSFTV112	CC	TT	GG	AA	CC	CC	GG	GG	CC	TT	TT	GG	GG	GG	TT	AA	AA	GG	AA	TT	GG	CC	TT	TT	AA	GG	CC	GG	TT	GG	GG	CC	GG	GG	AA	GG	AA	TT	CC	AA	GG	GG	AA	TT	CC	CC	GG	GG	TT
NSFTV113	CC	TT	GG	GG	CC	CC	CC	GG	CC	CC	TT	GG	GG	GG	TC	AA	AA	GG	AA	CC	GG	CC	CC	TT	GG	GG	TT	AA	TT	TT	GG	CC	GG	GG	AA	GG	AG	TT	CC	AA	AA	GG	GG	CC	CC	GG	GG	AA	TT
NSFTV114	CC	CC	AA	AA	CC	CC	CC	GG	CC	CC	TT	GG	GG	GG	TT	GG	CC	GG	AA	TT	GG	TT	TT	CC	GG	GG	TT	GG	TT	TT	GG	CC	GG	GG	AA	GG	AA	TT	CC	AA	AA	CC	GG	TT	CC	CC	GG	GG	TT
NSFTV115	CC	TT	GG	AA	CC	CC	CC	GG	CC	TT	TT	GG	GG	GG	TT	GG	AA	GG	GG	TT	GG	CC	CC	TT	GG	GG	TT	AA	TT	GG	GG	CC	GG	GG	AA	GG	AA	TT	CC	AA	AA	GG	GG	TT	CC	GG	GG	GG	TT
NSFTV116	CC	TT	AA	AA	CC	GG	GG	GG	CC	CC	TT	GG	GG	GG	TT	GG	CC	GG	AA	TT	GG	TC	TT	CC	GG	GG	TT	GG	TT	GG	GG	CC	GG	GG	AA	GG	AA	TT	CC	AA	GG	CC	GG	TT	CC	CC	AG	GG	TT
NSFTV117	CC	CC	GG	AA	CC	CC	GG	AA	GG	TT	GG	AA	AA	GG	TT	AA	AA	GG	AA	TT	TT	CC	TT	TT	AA	AA	CC	GG	CC	GG	GG	CC	GG	GG	AA	GG	GG	CC	CC	GG	GG	GG	AA	TT	AA	CC	GG	GG	TT
NSFTV118	CC	TT	GG	GG	CC	CC	CC	GG	CC	TT	TT	GG	GG	GG	TT	AA	AA	GG	GG	TT	GG	CC	CC	TT	GG	GG	TT	GG	TT	TT	GG	CC	GG	GG	AA	GG	GG	TT	CC	AA	AA	GG	GG	TT	CC	GG	GG	AA	TT
NSFTV119	CC	CC	GG	AA	AA	GG	GG	GG	GG	TT	TT	AA	AA	GG	CC	AA	AA	GG	AA	TT	GG	CC	TT	TT	AA	GG	CC	GG	CC	GG	AA	TT	GG	GG	AA	GG	AA	TT	GG	GG	GG	GG	AA	TT	AA	CC	GG	GG	TT
NSFTV120	CC	CC	AA	AA	CC	GG	GG	GG	CC	CC	TT	GG	GG	GG	TT	GG	CC	GG	GG	TT	GG	TT	TT	TT	GG	GG	TT	GG	TT	GG	GG	CC	GG	GG	AA	GG	AA	TT	CC	AA	GG	CC	GG	TT	CC	CC	AA	GG	TT
NSFTV121	CC	TT	GG	AA	CC	CC	CC	GG	CC	TT	TT	GG	GG	GG	CC	GG	CC	GG	GG	TT	GG	CC	CC	TT	GG	GG	TT	GG	TT	TT	GG	CC	TT	AA	AA	GG	AA	TT	CC	AA	AA	GG	GG	CC	CC	CC	GG	AA	TT
NSFTV123	CC	CC	GG	AA	CC	CC	GG	AA	CC	TT	GG	GG	GG	GG	TT	AA	AA	GG	AA	TT	GG	CC	TT	TT	AA	AA	CC	GG	CC	GG	GG	CC	GG	GG	AA	GG	GG	CC	CC	GG	GG	GG	AA	TT	AA	CC	GG	GG	TT
NSFTV124	CC	TT	GG	AA	CC	CC	GG	GG	CC	TT	TT	GG	GG	GG	TT	AA	AA	GG	GG	TT	GG	CC	TT	TT	GG	GG	CC	GG	TT	GG	GG	CC	GG	GG	AA	GG	GG	TT	CC	AA	GG	GG	GG	TT	CC	CC	GG	GG	TT
NSFTV125	CC	TT	GG	AA	CC	CC	GG	AA	GG	TT	GG	GG	GG	GG	CC	AA	AA	GG	AA	TT	TT	CC	TT	TT	AA	AA	CC	GG	TT	GG	GG	TT	GG	GG	AA	GG	AA	TT	CC	AA	GG	GG	AA	TT	AA	CC	GG	GG	CC
NSFTV126	CC	TT	GG	AA	CC	CC	GG	AA	GG	TT	TT	GG	GG	AA	CC	AA	AA	GG	AA	TT	TT	CC	TT	TT	AA	GG	CC	GG	CC	GG	AA	CC	GG	GG	GG	GG	AA	CC	GG	AA	GG	GG	AA	TT	AA	CC	GG	GG	TT
NSFTV128	TT	TT	GG	GG	CC	CC	CC	GG	CC	TT	TT	GG	GG	GG	CC	GG	AA	GG	AA	TT	GG	TC	TC	TC	GG	GG	TT	GG	TT	TT	GG	CC	TT	AG	AA	GG	AA	TT	CC	AA	AA	GC	GG	TT	CC	CC	AA	GG	TT
NSFTV129	CC	CC	GG	AA	CC	CC	GG	AA	CC	TT	GG	GG	GG	GG	TT	AA	AA	GG	AA	TT	GG	CC	TT	TT	AA	AA	CC	GG	CC	GG	GG	CC	GG	GG	AA	GG	GG	CC	CC	GG	GG	GG	AA	TT	AA	CC	GG	GG	TT
NSFTV130	CC	CC	GG	AA	CC	CC	GG	AA	CC	TT	GG	GG	GG	GG	TT	AA	AA	GG	AA	TT	GG	CC	TT	TT	AA	AA	CC	GG	CC	GG	GG	CC	GG	GG	AA	GG	GG	CC	CC	GG	GG	GG	AA	TT	AA	CC	GG	GG	TT
NSFTV131	CC	TT	GG	AA	CC	CC	GG	AA	CC	TT	GG	GG	GG	GG	TT	AA	AA	GG	AA	TT	GG	CC	TT	TT	GG	GG	CC	GG	TT	GG	GG	CC	GG	GG	AA	GG	AA	TT	CC	AA	AA	GG	AA	TT	AA	CC	GG	GG	TT
NSFTV132	CC	TT	GG	AA	CC	CC	GG	AA	CC	TT	GG	GG	GG	GG	TT	AA	AA	GG	AA	TT	TT	CC	TT	TT	AA	GG	CC	GG	CC	GG	AA	TT	GG	GG	AA	GG	AA	TT	CC	AA	GG	GG	AA	TT	AA	CC	GG	GG	TT
NSFTV133	CC	TT	GG	GG	CC	CC	CC	GG	CC	CC	TT	GG	GG	GG	CC	AA	AA	GG	AA	CC	GG	TT	CC	TT	GG	GG	TT	GG	TT	TT	GG	CC	GG	GG	AA	GG	AA	TT	CC	AA	GG	GG	GG	CC	CC	CC	GG	AA	TT
NSFTV134	CC	TT	GG	AA	CC	CC	CC	GG	CC	CC	TT	GG	GG	GG	TT	AA	AA	GG	AA	TT	GG	TT	TT	TT	GG	GG	TT	AA	TT	GG	GG	CC	TT	GG	AA	GG	AA	TT	CC	AA	AA	GG	AA	TT	CC	CC	AA	AA	TT
NSFTV135	CC	TT	AA	AA	CC	GG	GG	GG	CC	CC	TT	GG	GG	GG	TT	GG	AA	GG	AA	TT	GG	TT	TT	CC	GG	GG	TT	AA	TT	GG	GG	CC	GG	GG	AA	GG	AA	TT	CC	AA	AA	CC	GG	TT	CC	CC	GG	GG	TT
NSFTV137	CC	CC	GG	AA	CC	CC	GG	AA	CC	TT	GG	AA	AA	GG	CC	AA	AA	GG	AA	TT	TT	CC	TT	TT	AA	AA	CC	GG	CC	GG	GG	CC	GG	GG	AA	GG	AA	TT	GG	GG	GG	GG	AA	TT	AA	CC	GG	GG	CC
NSFTV138	CC	TT	GG	AA	CC	CC	GG	AA	GG	TT	GG	GG	GG	GG	TT	AA	AA	GG	AA	TT	GG	CC	TT	TT	GG	GG	CC	GG	CC	GG	AA	TT	GG	GG	AA	GG	AA	CC	GG	AA	GG	GG	AA	TT	AA	CC	GG	GG	TT
NSFTV139	CC	CC	AA	AA	AA	GG	GG	GG	CC	TT	TT	AA	AA	AA	TT	AA	AA	GG	AA	TT	GG	CC	TT	TT	GG	GG	TT	GG	TT	GG	GG	CC	TT	AA	AA	GG	AA	TT	CC	AA	AA	GG	GG	TT	CC	CC	GG	GG	TT
NSFTV140	TT	TT	GG	AA	CC	CC	GG	GG	CC	CC	TT	GG	GG	GG	TT	GG	CC	GG	AA	TT	GG	TT	CC	TT	GG	GG	TT	GG	TT	GG	GG	CC	TT	GG	AA	GG	AA	TT	CC	AA	AA	CC	GG	TT	CC	CC	GG	GG	TT
NSFTV141	CC	CC	GG	AA	CC	CC	GG	AA	CC	TT	GG	GG	GG	GG	TT	AA	AA	GG	AA	TT	TT	CC	TT	TT	AA	GG	CC	GG	CC	GG	AA	TT	GG	GG	AA	GG	AA	TT	GG	AA	GG	GG	AA	TT	AA	CC	GG	GG	CC
NSFTV142	CC	TT	GG	AA	CC	CC	GG	AA	GG	CC	GG	GG	GG	GG	TT	AA	AA	GG	AA	TT	TT	CC	TT	TT	GG	GG	CC	GG	CC	GG	AA	CC	GG	GG	AA	GG	AA	CC	CC	AA	GG	GG	AA	TT	AA	CC	GG	GG	CC
NSFTV143	CC	TT	GG	GG	CC	CC	CC	GG	CC	TT	TT	GG	GG	GG	CC	GG	AA	GG	AA	TT	GG	CC	CC	TT	GG	GG	TT	AA	TT	TT	GG	CC	TT	AA	AA	AA	AA	TT	CC	AA	AA	GG	GG	CC	CC	CC	GG	AA	TT
NSFTV144	CC	TT	GG	GG	CC	CC	CC	GG	CC	TT	TT	GG	GG	GG	CC	GG	AA	AA	AA	TT	GG	CC	CC	TT	GG	GG	TT	AA	TT	TT	GG	CC	TT	AA	AA	AA	AA	TT	CC	AA	AA	GG	GG	CC	CC	CC	GG	AA	TT
NSFTV145	CC	TT	GG	AA	CC	CC	GG	AA	GG	TT	TT	GG	GG	AA	CC	AA	AA	GG	AA	TT	TT	CC	TT	TT	AA	GG	CC	GG	CC	GG	AA	CC	GG	GG	AA	GG	AA	CC	GG	AA	GG	GG	AA	TT	AA	CC	GG	GG	TT
NSFTV146	CC	TT	GG	AA	CC	CC	GG	AA	CC	TT	TT	AA	AA	AA	TT	AA	AA	GG	AA	TT	TT	CC	TT	TT	GG	AA	CC	GG	CC	GG	AA	TT	GG	GG	AA	GG	AA	CC	GG	AA	GG	GG	AA	TT	AA	CC	GG	GG	TT
NSFTV147	CC	TT	GG	AA	CC	GG	GG	GG	CC	CC	TT	GG	GG	GG	TT	AA	AA	GG	AA	TT	GG	TT	TT	TT	GG	GG	TT	GG	TT	GG	GG	CC	GG	GG	AA	GG	AA	TT	CC	AA	GG	GG	GG	TT	CC	CC	GG	GG	TT
NSFTV148	CC	TT	GG	AA	CC	CC	GG	AA	CC	TT	TT	GG	GG	GG	TT	AA	AA	GG	AA	TT	GG	CC	TT	TT	AA	GG	CC	GG	TT	GG	AA	TT	GG	GG	AA	GG	AA	TT	GG	AA	GG	GG	AA	TT	AA	CC	GG	GG	CC
NSFTV149	CC	CC	AA	AA	CC	GG	GG	GG	CC	TC	TT	GG	GG	GG	TT	AG	AA	GG	AA	TT	GG	TT	TT	TC	GG	GG	TT	GG	TT	GG	GG	CC	GG	GG	AA	GG	AA	TT	CC	AA	AA	GG	GG	TT	CC	CC	GG	GG	TT
NSFTV150	CC	TT	GG	AA	CC	GG	GG	GG	CC	TT	TT	GG	GG	GG	TT	AA	CC	GG	AA	TT	GG	TT	TT	CC	GG	GG	TT	AA	TT	TT	GG	CC	GG	AA	AA	GG	AA	TT	CC	AA	AA	GG	GG	TT	CC	CC	GG	GG	TT
NSFTV151	CC	TT	GG	GG	CC	CC	CC	GG	CC	TT	TT	GG	GG	GG	CC	GG	AA	AA	GG	TT	GG	CC	CC	TT	GG	GG	TT	AA	TT	TT	GG	CC	TT	GG	AA	AA	AA	TT	CC	AA	AA	GG	GG	CC	CC	GG	GG	AA	TT
NSFTV152	CC	TT	GG	AA	CC	CC	GG	AA	GG	TT	GG	GG	GG	AA	TT	AA	AA	GG	AA	TT	GG	CC	TT	TT	AA	GG	CC	GG	TT	GG	GG	CC	GG	GG	AA	GG	AA	TT	CC	AA	AA	GG	AA	TT	AA	CC	GG	GG	TT
NSFTV153	CC	TT	GG	AA	CC	CC	GG	AA	GG	TT	GG	GG	GG	AA	TT	AA	AA	GG	AA	TT	GG	CC	TT	TC	AA	GG	CC	GG	TT	GG	GG	CC	GG	GG	AA	GG	AG	TC	CC	AA	AA	GG	AA	TT	AA	CC	GG	GG	TT
NSFTV154	CC	TT	GG	GG	CC	CC	GG	GG	CC	CC	TT	GG	GG	GG	TT	AA	AA	GG	AA	TT	GG	TT	TT	TT	GG	GG	TT	GG	TT	TT	GG	CC	GG	GG	AA	GG	GG	TT	CC	AA	AA	GG	GG	TT	CC	CC	GG	GG	TT
NSFTV155	CC	TT	GG	GG	CC	CC	CC	GG	CC	TT	TT	GG	GG	GG	CC	AA	AA	GG	AA	CC	GG	CC	TT	TT	GG	GG	CC	AA	TT	TT	GG	CC	GG	GG	AA	GG	GG	TT	CC	AA	AA	GG	AA	TT	CC	GG	GG	GG	TT
NSFTV156	CC	CC	GG	AA	CC	CC	GG	AA	GG	TT	GG	GG	GG	GG	CC	AA	AA	GG	AA	TT	TT	CC	TT	TT	AA	AA	CC	GG	CC	GG	GG	TT	GG	GG	AA	GG	GG	CC	CC	GG	GG	GG	AA	TT	AA	CC	GG	GG	TT
NSFTV157	CC	TT	GG	GG	CC	CC	GG	GG	CC	TT	TT	GG	GG	GG	TT	GG	AA	AA	AA	TT	GG	CC	CC	TT	GG	GG	TT	GG	TT	TT	GG	CC	TT	AA	AA	GG	AA	TT	CC	AA	AA	GG	GG	CC	CC	GG	GG	AA	TT
NSFTV158	CC	TT	GG	GG	CC	CC	CC	GG	CC	TT	TT	GG	GG	GG	CC	GG	AA	GG	AA	CC	GG	CC	CC	TT	GG	GG	TT	GG	TT	TT	GG	CC	TT	AA	AA	AA	AA	TT	CC	AA	AA	GG	GG	CC	CC	GG	GG	AA	TT
NSFTV159	CC	TT	GG	AA	CC	CC	GG	AA	CC	TT	TT	GG	GG	GG	TT	AA	AA	GG	AA	TT	TT	CC	TT	TT	AA	AA	CC	GG	CC	GG	AA	CC	GG	GG	AA	GG	AA	CC	GG	AA	GG	GG	AA	TT	AA	CC	GG	GG	TT
NSFTV160	CC	TT	GG	AA	CC	CC	GG	GG	CC	TT	TT	GG	GG	GG	TT	GG	AA	GG	AA	TT	GG	CC	CC	TT	GG	GG	CC	GG	TT	GG	GG	CC	GG	GG	AA	GG	GG	TT	CC	AA	GG	GG	GG	TT	CC	CC	GG	GG	TT
NSFTV161	CC	TT	GG	AA	CC	CC	GG	AA	GG	TT	GG	AA	AA	GG	CC	AA	AA	GG	AA	TT	TT	CC	TT	TT	AA	GG	CC	GG	CC	GG	GG	TT	GG	GG	AA	GG	AA	TT	CC	GG	GG	GG	AA	TT	AA	CC	GG	GG	TT
NSFTV162	CC	TT	GG	AA	CC	CC	GG	AA	CC	TT	TT	GG	GG	GG	TT	AA	AA	GG	AA	TT	GG	CC	TT	TT	GG	GG	CC	GG	CC	GG	AA	TT	GG	GG	AA	GG	AA	TT	CC	AA	GG	GG	AA	TT	AA	CC	GG	GG	TT
NSFTV163	CC	CC	GG	AA	CC	CC	GG	AA	GG	CC	GG	GG	GG	GG	TT	AA	AA	GG	AA	TT	TT	CC	TT	TT	GG	GG	CC	GG	CC	GG	AA	CC	GG	GG	AA	GG	GG	CC	CC	AA	GG	GG	AA	TT	AA	CC	GG	GG	TT
NSFTV164	CC	CC	GG	AA	CC	GG	GG	GG	CC	CC	TT	GG	GG	GG	CC	AA	AA	GG	AA	TT	GG	TT	TT	CC	GG	GG	TT	AA	TT	GG	GG	CC	GG	GG	AA	GG	AA	TT	CC	AA	AA	GG	GG	TT	CC	CC	GG	GG	TT
NSFTV165	CC	CC	AA	AA	CC	CC	CC	GG	CC	CC	TT	GG	GG	GG	CC	GG	AA	GG	AA	TT	GG	TT	TT	TT	GG	GG	TT	GG	TT	GG	GG	CC	GG	GG	AA	GG	AA	TT	CC	AA	AA	CC	AA	TT	CC	CC	GG	GG	TT
NSFTV166	CC	TT	GG	AA	CC	CC	GG	AA	GG	TT	GG	GG	GG	GG	TT	AA	AA	GG	AA	TT	GG	CC	TT	TT	AA	GG	CC	GG	CC	GG	AA	CC	GG	GG	GG	GG	AA	TT	GG	AA	GG	GG	AA	TT	AA	CC	GG	GG	CC
NSFTV167	CC	CC	AA	AA	AA	GG	GG	GG	CC	CC	TT	GG	GG	GG	TT	GG	AA	GG	AA	TT	GG	CC	TT	TT	GG	GG	TT	GG	TT	GG	GG	CC	TT	GG	AA	GG	AA	TT	CC	AA	AA	GG	GG	TT	CC	CC	GG	GG	TT
NSFTV168	CC	TT	GG	AA	CC	CC	GG	AA	GG	TT	GG	GG	GG	GG	TT	AA	AA	GG	AA	TT	GG	CC	TT	TT	AA	GG	CC	GG	CC	GG	AA	CC	GG	GG	GG	GG	AA	TT	GG	AA	GG	GG	AA	TT	AA	CC	GG	GG	CC
NSFTV169	CC	TT	GG	AA	CC	CC	CC	GG	CC	TT	TT	GG	GG	GG	CC	AA	AA	GG	GG	TT	GG	TT	TT	TT	GG	GG	TT	AA	TT	TT	GG	CC	GG	GG	AA	GG	AA	TT	CC	AA	GG	GG	AA	CC	CC	GG	GG	AA	TT
NSFTV170	CC	TT	GG	AA	AA	GG	GG	AA	CC	TT	TT	AG	AG	AG	TT	AA	CC	GG	GG	TT	GG	CC	TT	TT	GG	GG	TT	GG	TT	GG	GG	CC	GG	GG	AA	GG	AA	TT	CC	AA	AA	GG	GG	CC	CC	CC	GG	GG	TT
NSFTV171	CC	CC	GG	AA	CC	CC	GG	AA	GG	TT	TT	GG	GG	GG	CC	AA	AA	GG	AA	TT	GG	CC	TT	TT	AA	GG	CC	GG	CC	GG	AA	CC	GG	GG	AA	GG	AA	TT	GG	GG	GG	GG	AA	TT	AA	CC	GG	GG	TT
NSFTV172	CC	CC	GG	AA	CC	CC	GG	GG	CC	TT	TT	AA	AA	GG	CC	AA	AA	GG	AA	TT	GG	CC	TT	TT	AA	GG	CC	GG	CC	GG	GG	CC	GG	GG	AA	GG	AA	TT	GG	GG	GG	GG	AA	TT	AA	CC	GG	GG	TT
NSFTV174	CC	CC	AA	AA	CC	GG	GG	AA	CC	CC	TT	GG	GG	GG	TT	AA	AA	GG	AA	TT	GG	TT	TT	TT	GG	GG	TT	GG	TT	GG	GG	CC	GG	GG	AA	GG	AA	TT	CC	AA	GG	CC	GG	TT	CC	CC	GG	GG	TT
NSFTV176	CC	TT	AA	AA	CC	GG	GG	GG	CC	CC	TT	GG	GG	GG	TT	GG	AA	GG	AA	TT	GG	TT	TT	CC	GG	GG	TT	GG	TT	GG	GG	CC	GG	GG	AA	GG	AA	TT	CC	AA	AA	GG	GG	TT	CC	CC	GG	GG	TT
NSFTV177	CC	TT	GG	GG	CC	CC	CC	GG	CC	TT	TT	GG	GG	GG	TT	GG	CC	GG	AA	TT	GG	TT	TT	TT	GG	GG	TT	AA	TT	TT	GG	CC	TT	AA	AA	GG	AA	TT	CC	AA	AA	GG	GG	CC	CC	GG	GG	AA	TT
NSFTV178	CC	TT	GG	AA	CC	CC	GG	AA	GG	TT	GG	GG	GG	AA	TT	AA	AA	GG	GG	TT	GG	CC	TT	TT	GG	GG	CC	GG	TT	GG	GG	CC	GG	GG	AA	GG	AA	TT	CC	AA	AA	GG	AA	TT	CC	CC	GG	GG	TT
NSFTV179	CC	TT	GG	GG	CC	CC	CC	GG	CC	TT	TT	GG	GG	GG	CC	GG	AA	GG	GG	TT	GG	CC	TT	TT	GG	GG	TT	GG	TT	TT	GG	CC	TT	AA	AA	GG	GG	TT	CC	AA	AA	GG	AA	CC	CC	CC	GG	GG	TT
NSFTV180	CC	TT	GG	GG	CC	CC	CC	GG	CC	TT	TT	GG	GG	GG	CC	GG	AA	AA	GG	TT	GG	CC	CC	TT	GG	GG	TT	GG	TT	TT	GG	CC	TT	AA	AA	GG	AA	TT	CC	AA	AA	GG	GG	CC	CC	CC	GG	AA	TT
NSFTV181	CC	TT	GG	GG	CC	CC	CC	GG	CC	TT	TT	GG	GG	GG	CC	AA	AA	AA	GG	TT	GG	CC	CC	TT	GG	GG	TT	GG	TT	TT	GG	CC	TT	GG	AA	GG	AA	TT	CC	AA	AA	GG	GG	CC	CC	GG	GG	AA	TT
NSFTV182	TT	TT	GG	AA	CC	CC	CC	GG	CC	CC	TT	GG	GG	GG	TT	GG	CC	GG	AA	TT	GG	CC	CC	TT	GG	GG	TT	GG	TT	TT	GG	CC	TT	AA	AA	GG	AA	TT	CC	AA	AA	CC	GG	TT	CC	CC	AA	GG	TT
NSFTV183	CC	CC	GG	AA	CC	GG	GG	GG	CC	CC	TT	GG	GG	GG	TT	GG	CC	GG	AA	TT	GG	TT	TT	CC	GG	GG	TT	GG	TT	GG	GG	CC	GG	GG	AA	GG	AA	TT	CC	AA	AA	CC	GG	TT	CC	CC	GG	GG	TT
NSFTV184	CC	TT	GG	AA	CC	CC	GG	GG	CC	TT	TT	GG	GG	GG	TT	GG	AA	GG	GG	TT	GG	CC	CC	TT	GG	GG	TT	GG	TT	TT	GG	CC	GG	GG	AA	AA	AA	TT	CC	AA	AA	GG	GG	TT	CC	GG	GG	AA	TT
NSFTV186	CC	TT	GG	GG	CC	CC	CC	GG	CC	TT	TT	GG	GG	AA	CC	GG	AA	AA	AA	TT	GG	CC	CC	TT	GG	GG	TT	GG	TT	TT	GG	CC	TT	AA	AA	AA	AA	TT	CC	AA	AA	GG	GG	CC	CC	GG	GG	AA	TT
NSFTV187	CC	CC	AA	AA	AA	GG	GG	GG	CC	TT	TT	GG	GG	GG	TT	AA	AA	GG	AA	TT	GG	CC	CC	TT	GG	GG	TT	GG	TT	GG	GG	CC	GG	GG	AA	GG	AA	TT	CC	AA	AA	GG	GG	TT	CC	CC	GG	GG	TT
NSFTV188	CC	TT	GG	AA	AA	GG	GG	GG	CC	CC	TT	GG	GG	GG	TT	GG	AA	GG	AA	TT	GG	TT	TT	CC	GG	GG	TT	AA	TT	GG	GG	CC	GG	GG	AA	GG	AA	TT	CC	AA	AA	GG	GG	TT	CC	CC	GG	GG	TT
NSFTV189	CC	CC	GG	AA	CC	CC	GG	AA	CC	TT	GG	GG	GG	GG	TT	AA	AA	GG	AA	TT	GG	CC	TT	TT	GG	GG	CC	GG	CC	GG	AA	TT	GG	GG	AA	GG	GG	TT	CC	AA	GG	GG	AA	TT	CC	CC	GG	GG	TT
NSFTV190	CC	CC	AA	AA	AA	GG	GG	GG	CC	TT	TT	GG	GG	GG	TT	AA	AA	GG	AA	TT	GG	CC	TT	TT	GG	GG	TT	GG	TT	GG	GG	CC	GG	GG	AA	GG	AA	TT	CC	AA	AA	GG	GG	TT	CC	CC	GG	GG	TT
NSFTV191	CC	TT	GG	AA	CC	CC	GG	GG	CC	TT	TT	GG	GG	GG	TT	GG	AA	GG	AA	TT	GG	CC	CC	TT	GG	GG	CC	GG	TT	GG	GG	CC	GG	GG	AA	GG	GG	TT	CC	AA	AA	GG	GG	TT	CC	CC	GG	GG	TT
NSFTV192	CC	TT	GG	GG	CC	CC	CC	GG	CC	TT	TT	GG	GG	GG	TT	AA	AA	GG	AA	TT	GG	CC	CC	TT	GG	GG	TT	AA	TT	TT	GG	CC	GG	GG	AA	GG	AA	TT	CC	AA	AA	GG	GG	TT	CC	GG	GG	GG	TT
NSFTV194	CC	TT	GG	AA	CC	CC	GG	GG	CC	TT	TT	GG	GG	GG	TT	AA	AA	GG	AA	TT	GG	CC	TT	TT	GG	GG	CC	GG	TT	TT	GG	CC	GG	GG	AA	GG	AA	TT	CC	AA	GG	GG	AA	TT	CC	CC	GG	GG	TT
NSFTV195	CC	CC	GG	AA	CC	GG	GG	GG	CC	CC	TT	GG	GG	GG	TT	GG	CC	GG	AA	TT	GG	TT	TT	CC	GG	GG	TT	GG	TT	GG	GG	CC	GG	GG	AA	GG	AA	TT	CC	AA	GG	CC	GG	TT	CC	CC	GG	GG	TT
NSFTV196	CC	TT	GG	AA	CC	CC	GG	AA	GG	TT	TT	GG	GG	AA	CC	AA	AA	GG	AA	TT	TT	CC	TT	TT	AA	GG	CC	GG	CC	GG	AA	CC	GG	GG	AA	GG	AA	CC	CC	AA	GG	GG	AA	TT	AA	CC	GG	GG	TT
NSFTV197	CC	CC	GG	AA	CC	CC	CC	GG	CC	CC	TT	GG	GG	GG	CC	GG	AA	GG	GG	TT	GG	CC	TT	CC	GG	GG	TT	AA	TT	GG	GG	CC	GG	GG	AA	GG	AA	TT	CC	AA	AA	GG	AA	TT	CC	CC	GG	GG	TT
NSFTV198	CC	TT	GG	AA	AA	GG	GG	GG	CC	CC	TT	GG	GG	GG	TT	GG	AA	GG	GG	TT	GG	TT	TT	TT	GG	GG	TT	GG	TT	GG	GG	CC	GG	GG	AA	GG	AA	TT	CC	AA	AA	GG	GG	CC	CC	CC	GG	GG	TT
NSFTV199	CC	TT	GG	AA	CC	GG	GG	GG	CC	CC	TT	GG	GG	GG	TT	GG	CC	GG	AA	TT	GG	TT	TT	CC	GG	GG	TT	GG	TT	GG	GG	CC	GG	GG	AA	GG	AA	TT	CC	AA	AA	CC	GG	TT	CC	CC	AA	GG	TT
NSFTV200	CC	TT	GG	AA	CC	CC	GG	AA	CC	TT	GG	GG	GG	AA	TT	AA	AA	GG	AA	TT	GG	CC	TT	CC	AA	GG	CC	GG	CC	GG	GG	CC	GG	GG	AA	GG	AA	CC	CC	GG	GG	GG	AA	TT	AA	CC	GG	GG	TT
NSFTV201	CC	CC	AA	AA	CC	CC	CC	GG	CC	CC	TT	GG	GG	GG	TT	GG	AA	GG	GG	TT	GG	TT	TT	CC	GG	GG	TT	AA	TT	GG	GG	CC	GG	GG	AA	GG	AA	TT	CC	AA	AA	GG	AA	TT	CC	CC	AA	GG	TT
NSFTV202	CC	CC	GG	AA	CC	GG	GG	GG	CC	CC	TT	GG	GG	GG	TT	GG	CC	GG	AA	TT	GG	TT	TT	CC	GG	GG	TT	AA	TT	GG	GG	CC	GG	GG	AA	GG	AA	TT	CC	AA	AA	CC	GG	TT	CC	CC	GG	GG	TT
NSFTV203	CC	TT	GG	AA	CC	CC	GG	AA	CC	TT	TT	AA	AA	GG	TT	AA	AA	GG	AA	TT	TT	CC	TT	TT	AA	AA	CC	GG	CC	GG	AA	CC	GG	GG	AA	GG	AA	CC	CC	AA	GG	GG	AA	TT	AA	CC	GG	GG	CC
NSFTV204	CC	TT	GG	AA	CC	CC	CC	GG	CC	CC	TT	GG	GG	GG	TT	GG	AA	GG	AA	TT	GG	CC	CC	TT	GG	GG	TT	GG	TT	TT	GG	CC	TT	AA	AA	GG	AA	TT	CC	AA	AA	GG	GG	TT	CC	GG	GG	AA	TT
NSFTV205	CC	TT	GG	GG	CC	CC	CC	GG	CC	CC	TT	GG	GG	GG	TT	GG	AA	GG	AA	TT	GG	TT	TT	TT	GG	GG	TT	AA	TT	GG	GG	CC	TT	GG	AA	GG	AA	TT	CC	AA	GG	CC	GG	TT	CC	CC	AA	GG	TT
NSFTV206	CC	TT	GG	AA	CC	CC	GG	AA	GG	TT	GG	GG	GG	GG	TT	AA	AA	GG	AA	TT	GG	CC	TT	TT	AA	GG	CC	GG	CC	GG	AA	CC	GG	GG	GG	GG	AA	TT	GG	AA	GG	GG	AA	TT	AA	CC	GG	GG	CC
NSFTV207	CC	TT	GG	AA	CC	CC	GG	AA	GG	TT	GG	GG	AA	AA	TT	AA	AA	GG	AA	TT	TT	CC	TT	TT	AA	GG	CC	GG	TT	GG	AA	TT	GG	GG	GG	GG	AA	TT	GG	AA	GG	GG	AA	TT	AA	CC	GG	GG	TT
NSFTV208	CC	CC	GG	AA	CC	CC	GG	AA	CC	TT	GG	GG	GG	GG	CC	AA	AA	GG	AA	TT	TT	CC	TT	TT	AA	GG	CC	GG	CC	GG	AA	TC	GG	GG	AA	GG	AA	TT	GG	AA	GG	GG	AA	TT	AA	CC	GG	GG	TT
NSFTV209	CC	CC	GG	AA	CC	CC	GG	AA	GG	TT	GG	AA	AA	GG	CC	AA	AA	GG	AA	TT	GG	CC	TT	TT	AA	GG	CC	GG	CC	GG	GG	CC	GG	GG	AA	GG	AA	TT	GG	GG	GG	GG	AA	TT	AA	CC	GG	GG	TT
NSFTV210	CC	TT	GG	AA	CC	CC	GG	AA	CC	TT	GG	GG	GG	GG	CC	AA	AA	GG	AA	TT	GG	CC	TT	TT	GG	GG	CC	GG	TT	GG	GG	CC	GG	GG	AA	GG	AA	CC	CC	AA	GG	GG	AA	TT	AA	CC	GG	GG	TT
NSFTV211	CC	CC	GG	AA	CC	CC	GG	GG	CC	CC	TT	GG	GG	GG	TT	AA	AA	GG	AA	TT	GG	CC	TT	CC	GG	GG	TT	GG	TT	TT	GG	CC	TT	GG	AA	GG	AA	TT	GG	AA	GG	GG	GG	CC	CC	CC	GG	GG	TT
NSFTV213	CC	TT	GG	AA	CC	GG	GG	GG	CC	CC	TT	GG	GG	GG	TT	GG	CC	GG	AA	TT	GG	TT	TT	CC	GG	GG	TT	GG	TT	GG	GG	CC	GG	GG	AA	GG	AA	TT	CC	AA	AA	CC	GG	TT	CC	CC	AA	GG	TT
NSFTV214	CC	CC	AA	AA	AA	GG	GG	AA	CC	TT	TT	GG	GG	GG	TT	AA	AA	GG	AA	TT	GG	TT	TT	TT	GG	GG	TT	GG	TT	GG	GG	CC	GG	GG	AA	GG	AA	TT	CC	AA	GG	GG	GG	TT	CC	CC	GG	GG	TT
NSFTV215	CC	CC	GG	AA	CC	GG	GG	GG	CC	CC	TT	GG	GG	GG	TT	GG	CC	GG	AA	TT	GG	TT	TT	CC	GG	GG	TT	GG	TT	GG	GG	CC	GG	GG	AA	GG	AA	TT	CC	AA	AA	CC	GG	TT	CC	CC	GG	GG	TT
NSFTV216	CC	TT	GG	AA	AA	CC	CC	GG	CC	TT	TT	GG	GG	GG	CC	GG	CC	GG	AA	CC	GG	CC	CC	CC	GG	GG	TT	GG	TT	GG	GG	CC	TT	GG	AA	GG	AA	TT	CC	AA	AA	GG	GG	TT	CC	CC	GG	GG	TT
NSFTV217	CC	TT	GG	GG	CC	CC	CC	GG	CC	TT	TT	GG	GG	GG	CC	AA	AA	GG	AA	CC	GG	CC	CC	TT	GG	GG	TT	GG	TT	TT	GG	CC	TT	AA	AA	GG	AA	TT	CC	AA	AA	GG	GG	TT	CC	GG	GG	AA	TT
NSFTV218	CC	TT	GG	AA	AA	CC	CC	GG	CC	TT	TT	GG	GG	GG	CC	GG	CC	GG	AA	CC	GG	CC	CC	CC	GG	GG	TT	GG	TT	GG	GG	CC	TT	GG	AA	GG	AA	TT	CC	AA	AA	GG	GG	TT	CC	CC	GG	GG	TT
NSFTV219	CC	TT	GG	AA	CC	CC	CC	GG	CC	TT	TT	GG	GG	GG	TT	AA	AA	GG	AA	TT	GG	CC	TT	TT	GG	GG	TT	AA	TT	TT	GG	CC	TT	AA	AA	GG	AA	TT	CC	AA	GG	GG	GG	TT	CC	CC	GG	GG	TT
NSFTV220	CC	TT	GG	GG	CC	CC	CC	GG	CC	TT	TT	GG	GG	GG	TT	AA	AA	GG	AA	TT	GG	TT	CC	TT	GG	GG	TT	AA	TT	TT	GG	CC	GG	GG	AA	GG	GG	TT	CC	AA	AA	GG	GG	TT	CC	CC	GG	GG	TT
NSFTV221	CC	TT	GG	AA	CC	CC	GG	GG	CC	TT	TT	GG	GG	GG	TT	GG	AA	GG	AA	TT	GG	CC	CC	TT	GG	GG	CC	GG	TT	GG	GG	CC	GG	GG	AA	GG	GG	TT	CC	AA	GG	GG	GG	TT	CC	CC	GG	GG	TT
NSFTV222	CC	CC	GG	AA	CC	CC	GG	AA	GG	TT	TT	GG	GG	GG	CC	AA	AA	GG	AA	TT	TT	CC	TT	TT	AA	GG	CC	GG	CC	GG	GG	CC	GG	GG	AA	GG	AA	TT	GG	AA	GG	GG	AA	TT	AA	CC	GG	GG	TT
NSFTV225	CC	TT	GG	GG	CC	CC	CC	GG	CC	TT	TT	GG	GG	GG	CC	AA	AA	GG	GG	TT	GG	CC	CC	TT	GG	GG	TT	GG	TT	TT	GG	CC	TT	AA	AA	GG	AA	TT	CC	AA	AA	GG	GG	CC	CC	GG	GG	AA	TT
NSFTV227	CC	TT	GG	AA	CC	CC	GG	AA	CC	TT	TT	GG	GG	GG	TT	AA	AA	GG	AA	TT	GG	CC	TT	TT	AA	GG	CC	GG	TT	GG	AA	TT	GG	GG	AA	GG	GG	TT	GG	AA	AA	GG	AA	TT	AA	CC	GG	GG	CC
NSFTV228	CC	TT	GG	AA	CC	CC	GG	AA	CC	TT	GG	GG	GG	GG	TT	AA	AA	GG	AA	TT	TT	CC	TT	TT	GG	GG	CC	GG	TT	GG	GG	CC	GG	GG	AA	GG	GG	TT	CC	AA	GG	GG	AA	TT	AA	CC	GG	GG	TT
NSFTV231	CC	CC	GG	AA	CC	CC	GG	AA	GG	TT	GG	AA	AA	GG	CC	AA	AA	GG	AA	TT	GG	CC	TT	TT	AA	AA	CC	GG	CC	GG	AA	CC	GG	GG	AA	GG	AA	TT	GG	GG	GG	GG	AA	TT	AA	CC	GG	GG	TT
NSFTV232	CC	TT	GG	GG	CC	CC	CC	GG	CC	TT	TT	GG	GG	GG	CC	AA	CC	GG	AA	TT	GG	CC	CC	TT	GG	GG	TT	GG	TT	TT	GG	CC	GG	AA	AA	AA	AA	TT	CC	AA	AA	GG	GG	CC	CC	GG	GG	AA	TT
NSFTV233	CC	TT	GG	GG	CC	CC	CC	GG	CC	TT	TT	GG	GG	GG	CC	GG	AA	AA	AA	CC	GG	CC	CC	TT	GG	GG	TT	GG	TT	TT	GG	CC	TT	GG	AA	AA	AA	TT	CC	AA	AA	GG	GG	CC	CC	GG	GG	AA	TT
NSFTV234	CC	CC	GG	AA	CC	CC	GG	AA	CC	TT	GG	AA	AA	GG	CC	AA	AA	GG	AA	TT	GG	CC	TT	TT	AA	GG	CC	GG	CC	GG	GG	CC	GG	GG	AA	GG	AA	TT	GG	GG	GG	GG	AA	TT	AA	CC	GG	GG	TT
NSFTV235	CC	CC	GG	AA	CC	CC	GG	AA	CC	TT	GG	AA	AA	GG	CC	AA	AA	GG	AA	TT	TT	CC	TT	TT	AA	AA	CC	GG	CC	GG	GG	CC	GG	GG	AA	GG	AA	TT	GG	GG	GG	GG	AA	TT	AA	CC	GG	GG	CC
NSFTV236	CC	TT	GG	AA	CC	GG	GG	GG	CC	TT	TT	GG	GG	GG	TT	GG	AA	AA	AA	TT	GG	TT	TT	CC	GG	GG	TT	GG	TT	TT	GG	CC	GG	GG	AA	GG	GG	TT	CC	AA	GG	GG	AA	CC	CC	GG	GG	GG	TT
NSFTV237	CC	TT	GG	AA	CC	CC	CC	GG	CC	CC	TT	GG	GG	GG	TT	GG	AA	GG	AA	TT	GG	TT	TT	TT	GG	GG	TT	AA	TT	GG	GG	CC	TT	GG	GG	GG	AA	TT	CC	AA	GG	GG	GG	TT	CC	GG	AA	GG	TT
NSFTV238	CC	CC	GG	AA	AA	GG	GG	GG	CC	TT	TT	GG	GG	GG	TT	GG	CC	GG	AA	TT	GG	TT	TT	CC	GG	GG	TT	AA	TT	GG	GG	CC	GG	GG	AA	GG	AA	TT	CC	GG	GG	GG	GG	TT	CC	CC	GG	GG	TT
NSFTV239	CC	CC	GG	AA	CC	CC	CC	GG	CC	CC	TT	GG	GG	GG	TT	GG	CC	GG	AA	TT	GG	CC	TT	CC	GG	GG	TT	GG	TT	TT	GG	CC	TT	GG	AA	GG	AA	TT	CC	AA	GG	CC	GG	TT	AA	CC	GG	GG	TT
NSFTV240	CC	CC	GG	AA	CC	CC	CC	GG	CC	CC	TT	GG	GG	GG	TT	GG	CC	GG	AA	TT	GG	CC	TT	CC	GG	GG	TT	GG	TT	TT	GG	CC	TT	GG	AA	GG	AA	TT	CC	AA	GG	CC	GG	TT	AA	CC	GG	GG	TT
NSFTV241	CC	TT	GG	AA	AA	CC	GG	AA	GG	TT	GG	GG	GG	GG	TT	AA	AA	GG	AA	TT	TT	CC	TT	TT	AA	GG	CC	GG	CC	GG	AA	CC	GG	GG	AA	GG	AA	TT	GG	AA	GG	GG	AA	TT	AA	CC	GG	GG	CC
NSFTV242	TT	TT	GG	AA	CC	CC	CC	GG	CC	CC	TT	GG	GG	GG	TT	GG	AA	GG	AA	TT	GG	TT	TT	CC	GG	GG	TT	AA	TT	GG	GG	CC	GG	GG	AA	GG	AA	TT	CC	AA	AA	CC	GG	TT	CC	CC	AA	AA	TT
NSFTV243	CC	TT	GG	GG	CC	CC	CC	GG	CC	TT	TT	GG	GG	GG	TT	AA	AA	GG	GG	TT	GG	CC	TT	TT	GG	GG	TT	AA	TT	TT	GG	CC	TT	AA	AA	GG	AA	TT	CC	AA	GG	GG	GG	TT	CC	GG	GG	AA	TT
NSFTV244	CC	TT	GG	AA	CC	CC	GG	AA	GC	TT	TT	GG	AA	GG	TT	GG	AA	GG	AG	TT	TT	CC	TT	TT	AA	GG	TT	GG	TT	TT	GG	CC	GG	GG	AA	GG	AA	TT	CC	AA	GG	GG	AA	TT	CC	CC	GG	GG	TT
NSFTV245	CC	TT	GG	GG	CC	CC	CC	GG	CC	TT	TT	GG	GG	GG	TT	AA	AA	GG	GG	CC	GG	TT	TT	TT	GG	GG	TT	AA	TT	TT	GG	CC	GG	GG	AA	GG	GG	TT	CC	AA	AA	GG	AA	TT	CC	CC	GG	GG	TT
NSFTV247	CC	TT	GG	GG	CC	CC	CC	GG	CC	TT	TT	GG	GG	GG	TT	GG	AA	GG	GG	CC	GG	CC	CC	TT	GG	GG	TT	GG	TT	TT	GG	CC	GG	GG	AA	GG	GG	TT	CC	AA	GG	GG	AA	CC	CC	CC	GG	AA	TT
NSFTV248	CC	TT	GG	GG	CC	CC	CC	GG	CC	CC	TT	GG	GG	GG	TT	GG	AA	GG	AA	TT	GG	CC	CC	TT	GG	GG	TT	GG	TT	TT	GG	CC	TT	AA	AA	GG	AA	TT	CC	AA	AA	GG	GG	TT	CC	GG	GG	AA	TT
NSFTV249	CC	TT	GG	GG	CC	CC	CC	GG	CC	TT	TT	GG	GG	AG	TT	AA	AA	GG	AA	TT	GG	CC	CC	TT	AA	AA	CC	GG	TT	GG	GG	CC	GG	GG	AA	GG	GG	CC	CC	AA	GG	GG	AA	CC	CC	CC	GG	AA	TT
NSFTV250	CC	TT	GG	GG	CC	CC	CC	GG	CC	TT	TT	GG	GG	GG	CC	GG	AA	GG	AA	TT	GG	CC	CC	TT	GG	GG	TT	GG	TT	TT	GG	CC	GG	GG	AA	GG	AA	TT	CC	AA	AA	GG	GG	TT	CC	GG	GG	GG	TT
NSFTV251	CC	TT	GG	AA	CC	CC	CC	GG	CC	CC	TT	AA	AA	AA	TT	GG	AA	GG	AA	TT	GG	TT	TT	TT	GG	GG	TT	GG	TT	TT	GG	CC	GG	GG	AA	GG	AA	TT	CC	AA	AA	GG	GG	CC	CC	CC	GG	GG	CC
NSFTV252	CC	CC	GG	AA	CC	CC	GG	AA	GG	TT	TT	AA	AA	AA	TT	AA	AA	GG	AA	TT	TT	CC	TT	TT	GG	GG	CC	GG	CC	GG	AA	CC	GG	GG	AA	GG	AA	TT	CC	GG	GG	GG	AA	TT	AA	CC	GG	GG	TT
NSFTV254	CC	TT	GG	AA	CC	CC	GG	AA	GG	TT	TT	GG	GG	AA	CC	AA	AA	GG	AA	TT	TT	CC	TT	TT	AA	AA	CC	GG	CC	GG	AA	TT	GG	GG	AA	GG	AA	CC	GG	AA	GG	GG	AA	TT	AA	CC	GG	GG	TT
NSFTV255	CC	CC	GG	AA	CC	CC	GG	AA	CC	TT	GG	AA	AA	GG	CC	AA	AA	GG	AA	TT	TT	CC	TT	TT	AA	AA	CC	GG	CC	GG	GG	CC	GG	GG	AA	GG	AA	TT	GG	GG	GG	GG	AA	TT	AA	CC	GG	GG	CC
NSFTV256	CC	TT	GG	GG	CC	CC	CC	GG	CC	TT	TT	GG	GG	GG	TT	AA	AA	GG	AA	TT	GG	CC	TT	TT	GG	GG	TT	AA	TT	TT	GG	CC	GG	GG	AA	GG	GG	TT	CC	AA	AA	GG	AA	TT	CC	CC	GG	GG	TT
NSFTV257	CC	TT	GG	AA	CC	CC	CC	GG	CC	TT	TT	GG	GG	GG	TT	GG	AA	GG	GG	TT	GG	CC	TT	TT	GG	GG	TT	AA	TT	TT	GG	CC	TT	AA	AA	GG	AA	TT	CC	AA	GG	GG	GG	TT	CC	CC	GG	GG	TT
NSFTV258	CC	CC	GG	AA	CC	CC	GG	AA	CC	CC	TT	GG	GG	GG	TT	GG	AA	GG	AA	TT	GG	TT	TT	TT	GG	GG	TT	GG	TT	GG	GG	CC	GG	GG	AA	GG	AA	TT	CC	AA	AA	GG	GG	TT	CC	CC	GG	GG	TT
NSFTV259	CC	TT	GG	AA	CC	CC	GG	AA	CC	TT	TT	GG	GG	GG	TT	AA	AA	GG	AA	TT	GG	CC	TT	TT	AA	GG	CC	GG	TT	GG	AA	TT	GG	GG	AA	GG	AA	TT	GG	AA	GG	GG	AA	TT	AA	CC	GG	GG	CC
NSFTV260	CC	TT	GG	AA	CC	CC	GG	GG	CC	TT	TT	GG	GG	GG	TT	GG	AA	GG	AA	TT	GG	TT	TT	TT	GG	GG	CC	GG	TT	GG	GG	CC	GG	GG	AA	GG	GG	TT	CC	AA	GG	GG	GG	TT	CC	CC	GG	GG	TT
NSFTV261	CC	TT	GG	AA	CC	CC	GG	AA	CC	TT	GG	GG	GG	AA	TT	AA	AA	GG	AA	TT	GG	CC	TT	TT	GG	GG	CC	GG	CC	GG	GG	CC	GG	GG	AA	GG	AA	CC	CC	AA	AA	GG	AA	TT	AA	CC	GG	GG	TT
NSFTV262	CC	TT	GG	AA	CC	CC	GG	AA	CC	TT	GG	GG	GG	GG	TT	AA	AA	GG	AA	TT	GG	CC	TT	TT	GG	GG	CC	GG	TT	GG	GG	CC	GG	GG	AA	GG	AA	TT	CC	AA	GG	GG	AA	TT	CC	CC	GG	GG	TT
NSFTV263	CC	TT	GG	GG	CC	CC	CC	GG	CC	TT	TT	GG	GG	GG	TT	AA	AA	GG	GG	TT	GG	CC	CC	TT	GG	GG	TT	GG	TT	TT	GG	CC	TT	AA	AA	GG	GG	TT	CC	AA	AA	GG	GG	CC	CC	GG	GG	AA	TT
NSFTV264	CC	TT	GG	GG	CC	CC	CC	GG	CC	CC	TT	GG	GG	GG	TT	GG	CC	GG	AA	TT	GG	TT	TT	TT	GG	GG	TT	AA	TT	GG	GG	CC	TG	AG	AA	GG	AA	TT	CC	AA	GG	CC	GG	TT	CC	GC	AG	AA	TT
NSFTV265	CC	TT	GG	GG	CC	CC	CC	GG	CC	CC	TT	GG	GG	GG	CC	GG	AA	GG	AA	TT	GG	TT	TT	TT	GG	GG	TT	AA	TT	GG	GG	CC	TT	GG	AA	GG	AA	TT	CC	AA	AA	GG	GG	CC	CC	GG	GG	AA	TT
NSFTV266	CC	TT	GG	GG	CC	CC	CC	GG	CC	CC	TT	GG	GG	GG	CC	AA	AA	GG	GG	CC	GG	CC	TT	CC	GG	GG	TT	AA	TT	TT	GG	CC	GG	GG	AA	GG	AA	TT	CC	AA	GG	GG	GG	CC	CC	CC	GG	AA	TT
NSFTV267	CC	TT	GG	GG	CC	CC	CC	GG	CC	TT	TT	GG	GG	GG	CC	GG	AA	AA	AA	CC	GG	CC	CC	TT	GG	GG	TT	AG	TT	TT	GG	CC	TT	GG	AA	GG	AA	TT	CC	AA	AA	GG	GG	CC	CC	GG	GG	AA	TT
NSFTV268	CC	TT	GG	GG	CC	CC	CC	GG	CC	TT	TT	GG	GG	GG	TT	AA	AA	GG	GG	TT	GG	CC	TT	TT	GG	GG	TT	AA	TT	TT	GG	CC	GG	GG	AA	GG	GG	TT	CC	AA	GG	GG	GG	TT	CC	CC	GG	GG	TT
NSFTV269	CC	TT	GG	AA	CC	CC	GG	AA	GG	TT	TT	GG	GG	GG	CC	AA	AA	GG	AA	TT	GG	CC	TT	TT	GG	GG	CC	GG	TT	GG	AA	CC	GG	GG	AA	GG	GG	TT	CC	AA	GG	GG	AA	TT	AA	CC	GG	GG	TT
NSFTV270	CC	TT	GG	GG	CC	CC	CC	GG	CC	CC	TT	GG	GG	GG	TT	AA	AA	GG	AA	TT	GG	TT	CC	TT	GG	GG	TT	AA	TT	GG	GG	CC	TT	GG	AA	GG	AA	TT	CC	AA	GG	GG	GG	TT	CC	CC	AA	GG	TT
NSFTV271	CC	TT	GG	GG	CC	CC	CC	GG	CC	TT	TT	GG	GG	GG	TT	AA	AA	GG	AA	TT	GG	CC	CC	TT	GG	GG	TT	AA	TT	GG	GG	CC	TT	GG	AA	GG	AA	TT	CC	AA	AA	GG	GG	TT	CC	GG	GG	AA	TT
NSFTV272	CC	TT	GG	AA	CC	CC	GG	GG	GG	CC	TT	GG	GG	GG	TT	AA	AA	GG	AA	TT	GG	CC	TT	TT	GG	GG	TT	AA	TT	GG	GG	CC	GG	GG	GG	GG	AA	TT	GG	AA	GG	GG	AA	TT	AA	CC	AA	GG	CC
NSFTV273	TT	TT	AA	AA	CC	CC	CC	GG	CC	CC	TT	GG	GG	GG	TT	GG	AA	GG	GG	TT	GG	TT	TT	CC	GG	GG	TT	AA	TT	GG	GG	CC	GG	GG	AA	GG	AA	TT	CC	AA	AA	CC	GG	TT	CC	CC	GG	AA	TT
NSFTV274	CC	TT	GG	AA	CC	GG	CC	AA	CC	CC	TT	GG	GG	GG	TT	GG	CC	GG	GG	TT	GG	TT	TT	CC	GG	GG	CC	AA	TT	GG	GG	CC	GG	GG	AA	GG	AA	TT	CC	AA	GG	CC	GG	TT	CC	CC	GG	GG	TT
NSFTV275	CC	TT	GG	GG	CC	CC	CC	GG	CC	TT	TT	GG	GG	GG	CC	AA	AA	GG	GG	TT	GG	CC	TT	TT	GG	GG	TT	GG	TT	TT	GG	CC	GG	GG	AA	GG	AA	TT	CC	AA	AA	GG	GG	CC	CC	CC	GG	AA	TT
NSFTV276	CC	TT	GG	AA	CC	CC	GG	AA	GG	TT	GG	GG	GG	AA	TT	AA	AA	GG	AA	TT	GG	CC	TT	CC	GG	GG	CC	GG	TT	GG	GG	CC	GG	GG	AA	GG	AA	CC	CC	AA	GG	GG	AA	TT	CC	CC	GG	GG	TT
NSFTV277	CC	TT	GG	AA	CC	CC	CC	GG	CC	CC	TT	GG	GG	GG	TT	GG	AA	GG	GG	TT	GG	CC	CC	TT	GG	GG	TT	GG	TT	TT	GG	CC	TT	AA	AA	GG	AA	TT	CC	AA	AA	GG	GG	TT	CC	GG	GG	AA	TT
NSFTV278	CC	TT	GG	AA	CC	CC	GG	AA	GG	TT	TT	GG	GG	GG	CC	AA	AA	AA	AA	TT	GG	CC	TT	TT	AA	AA	CC	GG	TT	GG	GG	CC	TT	AA	AA	GG	AA	TT	GG	GG	GG	GG	GG	CC	CC	CC	GG	AG	TT
NSFTV279	CC	TT	GG	GG	CC	CC	CC	GG	CC	CC	TT	GG	GG	GG	TT	AA	AA	GG	AA	TT	GG	CC	TT	TT	GG	GG	TT	AA	TT	TT	GG	CC	GG	GG	AA	GG	GG	TT	CC	AA	GG	GG	GG	CC	CC	CC	GG	GG	TT
NSFTV280	TT	TT	GG	AA	CC	CC	CC	GG	CC	CC	TT	GG	GG	GG	TT	GG	CC	GG	AA	TT	GG	CC	CC	TT	GG	GG	TT	GG	TT	GG	GG	CC	TT	AA	AA	GG	AA	TT	CC	AA	AA	GG	GG	TT	CC	CC	AA	GG	TT
NSFTV281	CC	TT	GG	AA	CC	CC	CC	GG	CC	CC	TT	GG	GG	GG	TT	GG	CC	GG	AA	TT	GG	CC	CC	TT	GG	GG	TT	GG	TT	TT	GG	CC	TT	GG	AA	GG	AA	TT	CC	AA	AA	GG	GG	CC	CC	GG	GG	AA	TT
NSFTV282	CC	TT	GG	GG	CC	CC	CC	GG	CC	CC	TT	GG	GG	GG	CC	GG	AA	GG	AA	TT	GG	CC	CC	TT	GG	GG	TT	GG	TT	TT	GG	CC	GG	AA	AA	GG	AA	TT	CC	AA	AA	GG	GG	CC	CC	CC	GG	AA	TT
NSFTV283	CC	TT	GG	GG	CC	CC	CC	GG	CC	CC	TT	GG	GG	GG	TT	GG	AA	GG	GG	TT	GG	TT	CC	TT	GG	GG	TT	GG	TT	TT	GG	CC	TT	AA	AA	GG	AA	TT	CC	AA	AA	GG	GG	TT	CC	CC	GG	AA	TT
NSFTV284	CC	TT	GG	AA	CC	CC	GG	AA	GG	TT	TT	GG	AA	GG	TT	AA	AA	GG	AA	TT	GG	CC	TT	TT	AA	GG	CC	GG	TT	GG	AA	TT	GG	GG	AA	GG	AA	TT	GG	AA	GG	GG	AA	TT	AA	CC	GG	GG	TT
NSFTV285	CC	CC	GG	AA	CC	GG	GG	GG	CC	CC	TT	GG	GG	GG	TT	GG	CC	GG	AA	TT	GG	TT	TT	CC	GG	GG	TT	AA	TT	GG	GG	CC	GG	GG	AA	GG	AA	TT	CC	AA	GG	CC	GG	TT	CC	CC	AA	GG	TT
NSFTV286	CC	CC	GG	AA	CC	CC	GG	AA	CC	CC	TT	GG	GG	GG	TT	GG	CC	GG	AA	TT	GG	CC	TT	CC	GG	GG	TT	GG	TT	GG	GG	CC	GG	GG	AA	GG	AA	TT	CC	AA	AA	GG	GG	TT	CC	CC	GG	GG	TT
NSFTV287	CC	TT	GG	GG	CC	CC	CC	GG	CC	TT	TT	GG	GG	GG	TT	AA	AA	GG	GG	TT	GG	CC	CC	TT	GG	GG	TT	AA	TT	TT	GG	CC	GG	GG	AA	GG	AA	TT	CC	AA	GG	GG	GG	TT	CC	CC	GG	GG	TT
NSFTV288	CC	TT	GG	GG	CC	CC	CC	GG	CC	CC	TT	GG	GG	GG	TT	AA	AA	GG	GG	TT	GG	CC	TT	TT	GG	GG	TT	AA	TT	TT	GG	CC	GG	GG	AA	GG	GG	TT	CC	AA	AA	GG	AA	TT	CC	CC	GG	GG	TT
NSFTV289	CC	TT	GG	GG	CC	CC	CC	GG	CC	CC	TT	GG	GG	GG	TT	AA	AA	GG	GG	TT	GG	CC	TT	TT	GG	GG	TT	AA	TT	TT	GG	CC	GG	GG	AA	GG	GG	TT	CC	AA	AA	GG	GG	TT	CC	GG	GG	GG	TT
NSFTV290	CC	TT	GG	GG	CC	CC	CC	GG	CC	TT	TT	GG	GG	GG	CC	GG	AA	AA	AA	TT	GG	CC	CC	TT	GG	GG	TT	GG	TT	TT	GG	CC	TT	AA	AA	AA	AA	TT	CC	AA	AA	GG	GG	CC	CC	GG	GG	AA	TT
NSFTV291	CC	TT	GG	GG	CC	CC	CC	GG	CC	TT	TT	GG	GG	GG	CC	GG	AA	GG	AA	TT	GG	CC	CC	TT	GG	GG	TT	GG	TT	TT	GG	CC	TT	AA	AA	GG	AA	TT	CC	AA	AA	GG	GG	CC	CC	GG	GG	AA	TT
NSFTV292	CC	TT	GG	GG	CC	CC	CC	GG	CC	TT	TT	GG	GG	GG	CC	GG	AA	GG	GG	TT	GG	CC	TC	TT	GG	GG	TT	GG	TT	TT	GG	CC	GG	GG	AA	GG	AA	TT	CC	AA	AA	GG	AA	TT	CC	CC	GG	GG	TT
NSFTV293	CC	TT	GG	AA	CC	CC	GG	AA	CC	TT	TT	GG	GG	GG	TT	AA	AA	GG	AA	TT	GG	CC	TT	TT	AA	GG	CC	GG	TT	GG	AA	TT	GG	GG	AA	GG	GG	TT	GG	AA	AA	GG	AA	TT	AA	CC	GG	GG	CC
NSFTV296	CC	TT	GG	GG	CC	CC	CC	GG	CC	CC	TT	GG	GG	GG	CC	GG	AA	GG	AA	TT	GG	CC	CC	TT	GG	GG	TT	GG	TT	TT	GG	CC	TT	AA	AA	GG	AA	TT	CC	AA	AA	GG	GG	CC	CC	CC	GG	AA	TT
NSFTV297	CC	TT	GG	AA	CC	CC	CC	GG	CC	CC	TT	GG	GG	GG	TT	GG	AA	GG	GG	TT	GG	CC	CC	TT	GG	GG	TT	GG	TT	TT	GG	CC	TT	AA	AA	GG	AA	TT	CC	AA	AA	GG	GG	TT	CC	GG	GG	AA	TT
NSFTV298	CC	TT	GG	AA	CC	CC	GG	AA	GG	TT	GG	AA	AA	AA	TT	AA	AA	GG	AA	TT	GG	CC	TT	TT	AA	GG	CC	GG	CC	GG	AA	CC	GG	GG	AA	GG	AA	TT	CC	AA	GG	GG	AA	TT	AA	CC	GG	GG	TT
NSFTV299	CC	CC	GG	AA	CC	CC	GG	AA	CC	TT	GG	AA	AA	GG	CC	AA	AA	GG	AA	TT	GG	CC	TT	TT	AA	GG	CC	GG	CC	GG	GG	CC	GG	GG	AA	GG	AA	TT	GG	GG	GG	GG	AA	TT	AA	CC	GG	GG	TT
NSFTV300	CC	TT	GG	AA	CC	CC	CC	GG	CC	CC	TT	GG	GG	GG	CC	GG	CC	GG	GG	TT	GG	CC	CC	TT	GG	GG	TT	GG	TT	TT	GG	CC	GG	GG	AA	GG	AA	TT	CC	AA	AA	GG	GG	CC	CC	CC	GG	AA	TT
NSFTV301	CC	TT	GG	AA	CC	CC	CC	GG	CC	TT	TT	GG	GG	GG	TT	GG	AA	GG	GG	TT	GG	TT	TT	TT	GG	GG	TT	GG	TT	GG	GG	CC	GG	GG	AA	GG	AA	TT	CC	AA	AA	GG	GG	TT	CC	GG	GG	GG	TT
NSFTV302	CC	TT	GG	AA	CC	CC	CC	GG	CC	TT	TT	GG	GG	GG	CC	GG	AA	GG	GG	TT	GG	TT	TT	TT	GG	GG	TT	AA	TT	GG	GG	CC	GG	GG	AA	GG	AA	TT	CC	AA	AA	GG	GG	TT	CC	GG	GG	GG	TT
NSFTV304	CC	TT	GG	AA	CC	CC	GG	AA	CC	TT	TT	GG	GG	GG	TT	AA	AA	GG	AA	TT	GG	CC	TT	TT	AA	GG	CC	GG	TT	GG	AA	TT	GG	GG	AA	GG	GG	TT	GG	AA	AA	GG	AA	TT	AA	CC	GG	GG	CC
NSFTV306	CC	TT	GG	GG	CC	CC	CC	GG	CC	CC	TT	GG	GG	GG	TT	AA	AA	GG	AA	CC	GG	TT	CC	TT	GG	GG	TT	AA	TT	GG	GG	CC	TT	GG	AA	GG	AA	TT	CC	AA	GG	GG	GG	CC	CC	CC	GG	GG	TT
NSFTV307	CC	TT	GG	GG	CC	CC	CC	GG	CC	TT	TT	GG	GG	GG	TT	AA	AA	GG	GG	TT	GG	CC	CC	TT	GG	GG	TT	GG	TT	TT	GG	CC	GG	GG	AA	GG	GG	TT	CC	AA	AA	GG	GG	CC	CC	GG	GG	AA	TT
NSFTV308	CC	TT	GG	AA	CC	GG	GG	GG	CC	TT	TT	GG	GG	GG	TT	GG	AA	GG	AA	TT	GG	TT	TT	CC	GG	GG	TT	GG	TT	GG	GG	CC	GG	GG	AA	GG	AA	TT	CC	AA	AA	GG	GG	TT	CC	CC	AA	GG	TT
NSFTV309	TT	TT	GG	AA	CC	CC	CC	GG	CC	CC	TT	GG	GG	GG	TT	GG	CC	GG	AA	TT	GG	TT	TT	CC	GG	GG	TT	AA	TT	GG	GG	CC	GG	GG	AA	GG	AA	TT	CC	AA	GG	CC	GG	TT	CC	CC	AA	GG	TT
NSFTV310	CC	TT	GG	AA	CC	GG	GG	GG	CC	CC	TT	GG	GG	GG	TT	GG	CC	GG	AA	TT	GG	TT	TT	CC	GG	GG	TT	AA	TT	GG	GG	CC	TT	AA	AA	GG	AA	TT	CC	AA	AA	GG	GG	TT	CC	CC	AA	GG	TT
NSFTV311	CC	TT	GG	GG	CC	CC	CC	GG	CC	TT	TT	GG	GG	GG	CC	GG	AA	GG	AA	CC	GG	CC	CC	TT	GG	GG	TT	AA	TT	TT	GG	CC	TT	AA	AA	AA	AA	TT	CC	AA	AA	GG	GG	CC	CC	CC	GG	AA	TT
NSFTV312	CC	TT	GG	AA	CC	CC	GG	AA	CC	TT	GG	GG	GG	AA	TT	AA	AA	GG	AA	TT	GG	CC	TT	CC	GG	GG	CC	GG	TT	GG	GG	CC	GG	GG	AA	GG	AA	CC	GG	AA	GG	GG	AA	TT	AA	CC	GG	GG	TT
NSFTV313	CC	TT	GG	AA	CC	CC	GG	AA	CC	TT	GG	GG	GG	GG	CC	AA	AA	GG	AA	TT	TT	CC	TT	TT	GG	GG	CC	GG	TT	GG	AA	TT	GG	GG	AA	GG	AA	TT	GG	GG	GG	GG	AA	TT	AA	CC	GG	GG	TT
NSFTV314	CC	TT	GG	AA	CC	CC	GG	AA	GG	TT	GG	GG	GG	AA	CC	AA	AA	GG	AA	TT	GG	CC	TT	TT	AA	GG	CC	GG	TT	GG	GG	CC	GG	GG	AA	GG	AA	TT	CC	AA	GG	GG	AA	TT	AA	CC	GG	GG	TT
NSFTV315	CC	CC	GG	AA	CC	CC	GG	AA	GG	TT	GG	AA	AA	AA	TT	AA	AA	GG	AA	TT	TT	CC	TT	TT	AA	GG	CC	GG	CC	GG	AA	TT	GG	GG	AA	GG	AA	TT	CC	AA	GG	GG	AA	TT	AA	CC	GG	GG	TT
NSFTV316	CC	TT	GG	AA	CC	CC	GG	AA	GG	TT	GG	GG	GG	AA	TT	AA	AA	GG	AA	TT	TT	CC	TT	TT	AA	GG	CC	GG	TT	GG	GG	CC	GG	GG	AA	GG	AA	CC	CC	AA	AA	GG	AA	TT	AA	CC	GG	GG	TT
NSFTV317	CC	TT	GG	AA	CC	CC	GG	AA	GG	TT	GG	GG	GG	AA	TT	AA	AA	GG	AA	TT	TT	CC	TT	TT	GG	GG	CC	GG	TT	GG	GG	CC	GG	GG	AA	GG	AA	TT	CC	GG	GG	GG	AA	TT	AA	CC	GG	GG	TT
NSFTV318	CC	TT	GG	AA	CC	CC	GG	AA	GG	TT	GG	GG	GG	AA	CC	AA	AA	GG	AA	TT	GG	CC	TT	TT	AA	GG	CC	GG	TT	GG	GG	CC	GG	GG	AA	GG	AA	TT	CC	AA	GG	GG	AA	TT	AA	CC	GG	GG	TT
NSFTV320	CC	TT	GG	AA	CC	CC	GG	AA	CC	TT	GG	GG	GG	AA	TT	AA	AA	GG	GG	TT	TT	CC	TT	TT	GG	GG	CC	GG	TT	GG	GG	CC	GG	GG	AA	GG	AA	CC	CC	GG	GG	GG	AA	TT	AA	CC	GG	GG	TT
NSFTV321	CC	TT	GG	AA	CC	CC	GG	AA	GG	TT	GG	GG	GG	AA	CC	AA	AA	GG	AA	TT	GG	CC	TT	TT	AA	GG	CC	GG	TT	GG	GG	CC	GG	GG	AA	GG	AA	CC	CC	AA	AA	GG	AA	TT	AA	CC	GG	GG	TT
NSFTV322	CC	TT	GG	AA	CC	CC	GG	AA	GG	TT	GG	GG	GG	GG	CC	AA	AA	GG	AA	TT	GG	CC	TT	TT	AA	GG	CC	GG	TT	GG	GG	CC	GG	GG	AA	GG	AA	TT	CC	AA	GG	GG	AA	TT	AA	CC	GG	GG	TT
NSFTV323	CC	TT	GG	AA	CC	CC	GG	AA	GG	TT	GG	GG	GG	AA	TT	AA	AA	GG	AA	TT	GG	CC	TT	CC	AA	GG	CC	GG	TT	GG	GG	CC	GG	GG	AA	GG	AA	TT	CC	AA	AA	GG	AA	TT	CC	CC	GG	GG	TT
NSFTV324	CC	TT	GG	AA	CC	CC	GG	AA	GG	TT	GG	GG	GG	AA	CC	AA	AA	GG	AA	TT	GG	CC	TT	TT	AA	GG	CC	GG	TT	GG	GG	CC	GG	GG	AA	GG	AA	CC	CC	AA	AA	GG	AA	TT	AA	CC	GG	GG	TT
NSFTV325	CC	TT	GG	AA	CC	CC	GG	AA	GG	TT	GG	AA	AA	AA	TT	AA	AA	GG	AA	TT	TT	CC	TT	TT	AA	GG	CC	GG	TT	GG	GG	CC	GG	GG	AA	GG	AA	TT	CC	GG	GG	GG	AA	TT	AA	CC	GG	GG	TT
NSFTV326	CC	TT	GG	AA	CC	CC	GG	AA	GG	TT	GG	GG	AA	AA	CC	AA	AA	GG	AA	TT	GG	CC	TT	TT	AA	GG	CC	GG	TT	GG	GG	CC	GG	GG	AA	GG	AA	TT	CC	AA	AA	GG	AA	TT	CC	CC	GG	GG	TT
NSFTV327	CC	TT	GG	AA	CC	GG	GG	AA	CC	TT	GG	GG	GG	GG	TT	AA	AA	GG	AA	TT	TT	CC	TT	TT	GG	GG	CC	GG	CC	GG	GG	CC	GG	GG	AA	GG	AA	CC	CC	GG	GG	GG	AA	TT	AA	CC	GG	GG	TT
NSFTV328	CC	TT	GG	AA	CC	CC	GG	AA	GG	TT	GG	GG	GG	GG	TT	AA	AA	GG	GG	TT	GG	CC	TT	TT	GG	GG	CC	GG	TT	GG	GG	CC	GG	GG	GG	GG	AA	CC	CC	AA	GG	GG	AA	TT	AA	CC	GG	GG	TT
NSFTV329	CC	TT	GG	AA	CC	GG	GG	AA	GG	TT	GG	GG	GG	GG	TT	AA	AA	GG	AA	TT	TT	CC	TT	TT	AA	GG	CC	GG	TT	GG	GG	CC	GG	GG	AA	GG	AA	CC	CC	GG	GG	GG	AA	TT	AA	CC	GG	GG	TT
NSFTV330	CC	TT	GG	AA	CC	CC	GG	AA	CC	TT	GG	GG	GG	GG	CC	AA	AA	GG	AA	TT	GG	CC	TT	CC	GG	GG	CC	GG	CC	GG	GG	CC	GG	GG	AA	GG	GG	TT	GG	AA	AA	GG	GG	TT	AA	CC	GG	GG	TT
NSFTV331	CC	TT	GG	AA	CC	CC	GG	AA	CC	TT	GG	GG	GG	AA	TT	AA	AA	GG	AA	TT	TT	CC	TT	TT	AA	GG	CC	GG	TT	GG	GG	CC	GG	GG	AA	GG	AA	CC	GG	AA	GG	GG	AA	TT	AA	CC	GG	GG	TT
NSFTV332	CC	CC	GG	AA	CC	CC	GG	AA	GG	TT	GG	GG	GG	GG	TT	AA	AA	GG	AA	TT	TT	CC	TT	TT	GG	GG	CC	GG	TT	GG	GG	CC	GG	GG	AA	GG	GG	CC	CC	GG	GG	GG	AA	TT	AA	CC	GG	GG	TT
NSFTV333	CC	TT	GG	GG	CC	CC	CC	GG	CC	TT	TT	GG	GG	GG	CC	AA	AA	GG	AA	CC	GG	CC	CC	TT	GG	GG	TT	GG	TT	TT	GG	CC	TT	GG	AA	GG	AA	TT	CC	AA	AA	GG	GG	TT	CC	GG	GG	AA	TT
NSFTV334	CC	TT	GG	GG	CC	CC	CC	GG	CC	CC	TT	GG	GG	GG	CC	GG	AA	GG	AA	TT	GG	CC	CC	TT	GG	GG	TT	GG	TT	TT	GG	CC	GG	GG	AA	GG	AA	TT	CC	AA	AA	GG	GG	TT	CC	CC	GG	AA	TT
NSFTV335	CC	TT	GG	AA	CC	CC	GG	GG	CC	CC	TT	GG	GG	GG	TT	AA	AA	GG	AA	TT	GG	TT	CC	TT	GG	GG	CC	GG	TT	TT	GG	CC	GG	GG	AA	GG	AA	TT	CC	AA	GG	GG	GG	TT	CC	CC	GG	GG	TT
NSFTV336	CC	TT	GG	AA	CC	GG	GG	AA	GG	TT	GG	GG	GG	AA	CC	AA	AA	GG	AA	TT	TT	CC	TT	TT	AA	GG	CC	GG	TT	GG	GG	CC	GG	GG	AA	GG	AA	TT	CC	AA	GG	GG	AA	TT	AA	CC	GG	GG	TT
NSFTV337	CC	CC	GG	AA	CC	CC	GG	AA	GG	TT	GG	GG	GG	GG	CC	AA	AA	GG	AA	TT	TT	CC	TT	TT	AA	AA	CC	GG	TT	GG	GG	CC	GG	GG	AA	GG	GG	CC	CC	AA	GG	GG	AA	TT	AA	CC	GG	GG	TT
NSFTV338	CC	TT	GG	GG	CC	CC	CC	GG	CC	TT	TT	GG	GG	GG	CC	GG	AA	GG	GG	TT	GG	CC	CC	TT	GG	GG	TT	GG	TT	TT	GG	CC	TT	AA	AA	GG	AA	TT	CC	AA	AA	GG	GG	CC	CC	CC	GG	AA	TT
NSFTV339	CC	CC	GG	AA	CC	CC	GG	AA	GG	TT	GG	AA	AA	GG	TT	AA	AA	GG	AA	TT	TT	CC	TT	TT	AA	AA	CC	GG	CC	GG	AA	TT	GG	GG	AA	GG	AA	TT	CC	AA	GG	GG	AA	TT	AA	CC	GG	GG	CC
NSFTV340	CC	TT	GG	AA	CC	CC	GG	GG	CC	TT	TT	GG	GG	GG	TT	AA	AA	GG	AA	TT	GG	CC	TT	TT	AA	GG	CC	GG	TT	GG	GG	TT	GG	GG	AA	GG	AA	TT	CG	AA	GG	GG	AA	TT	AA	CC	GG	GG	TT
NSFTV341	CC	TT	GG	AA	CC	CC	GG	AA	GG	TT	GG	GG	GG	AA	TT	AA	AA	GG	AA	TT	GG	CC	TT	TT	GG	GG	CC	GG	TT	GG	GG	CC	GG	GG	AA	GG	AA	TT	CC	AA	AA	GG	AA	TT	AA	CC	GG	GG	TT
NSFTV342	TT	TT	GG	AA	CC	CC	CC	GG	CC	CC	TT	GG	GG	GG	TT	GG	CC	GG	AA	TT	GG	TT	TT	CC	GG	GG	TT	AA	TT	GG	GG	CC	TT	AA	AA	GG	AA	TT	CC	AA	AA	CC	GG	TT	CC	CC	AA	GG	TT
NSFTV343	CC	TT	GG	AA	CC	CC	CC	GG	CC	CC	TT	GG	GG	GG	CC	AA	CC	GG	AA	TT	GG	CC	TT	TC	GG	GG	TT	AA	TT	TT	GG	CC	GG	AG	AA	GG	AA	TT	CC	AA	AA	CC	GG	TT	CC	CC	GG	GG	TT
NSFTV344	CC	TT	GG	AA	CC	CC	GG	GG	GG	TT	TT	GG	GG	GG	TT	AA	AA	GG	AA	TT	GG	CC	TT	TT	GG	GG	CC	GG	TT	GG	GG	CC	GG	GG	AA	GG	AA	TT	CC	AA	GG	CC	GG	TT	CC	CC	GG	GG	TT
NSFTV345	CC	TT	GG	AA	CC	CC	GG	AA	GG	TT	GG	GG	GG	AA	TT	AA	AA	GG	AA	TT	TT	CC	TT	TT	GG	GG	CC	GG	TT	GG	GG	CC	GG	GG	AA	GG	AA	TT	CC	GG	GG	GG	AA	TT	AA	CC	GG	GG	TT
NSFTV346	CC	TT	GG	AA	CC	CC	GG	AA	GG	TT	GG	GG	GG	AA	TT	AA	AA	GG	AA	TT	GG	CC	TT	TT	GG	GG	CC	GG	TT	GG	GG	CC	GG	GG	AA	GG	AA	TT	CC	AA	AA	GG	AA	TT	AA	CC	GG	GG	TT
NSFTV347	TT	TT	GG	AA	CC	CC	CC	GG	CC	CC	TT	GG	GG	GG	TT	GG	CC	GG	AA	TT	GG	TT	TT	CC	GG	GG	TT	AA	TT	GG	GG	CC	GG	GG	AA	GG	AA	TT	CC	AA	AA	CC	GG	TT	CC	CC	AA	GG	TT
NSFTV348	CC	CC	GG	AA	CC	CC	GG	AA	CC	TT	GG	AA	AA	GG	CC	AA	AA	GG	AA	TT	GG	CC	TT	TT	AA	GG	CC	GG	CC	GG	GG	CC	GG	GG	AA	GG	AA	TT	GG	GG	GG	GG	AA	TT	AA	CC	GG	GG	TT
NSFTV349	CC	CC	GG	AA	CC	CC	GG	AA	GG	TT	GG	AA	AA	GG	CC	AA	AA	GG	AA	TT	TT	CC	TT	TT	AA	AA	CC	GG	CC	GG	AA	TT	GG	GG	AA	GG	AA	TT	GG	AA	AA	GG	AA	TT	AA	CC	GG	GG	TT
NSFTV350	CC	CC	AA	AA	CC	CC	CC	GG	CC	CC	TT	GG	GG	GG	TT	GG	AA	GG	AA	TT	GG	TT	TT	CC	GG	GG	TT	AA	TT	GG	GG	CC	GG	GG	AA	GG	AA	TT	CC	AA	AA	GG	AA	TT	CC	CC	AA	GG	TT
NSFTV352	CC	TT	AA	AA	CC	CC	CC	GG	CC	CC	TT	GG	GG	GG	TT	GG	CC	GG	AA	TT	GG	TT	TT	CC	GG	GG	TT	AA	TT	GG	GG	CC	GG	GG	AA	GG	AA	TT	CC	AA	AA	CC	GG	TT	CC	CC	AA	GG	TT
NSFTV353	CC	TT	GG	AA	CC	CC	GG	AA	GG	TT	GG	GG	GG	AA	TT	AA	AA	GG	AA	TT	TT	CC	TT	TT	AA	GG	CC	GG	TT	GG	GG	CC	GG	GG	AA	GG	AA	TT	CC	AA	GG	GG	AA	TT	AA	CC	GG	GG	TT
NSFTV354	CC	TT	GG	AA	CC	CC	GG	AA	GG	TT	GG	GG	GG	GG	TT	AA	AA	GG	AA	TT	GG	CC	TT	TT	GG	GG	CC	GG	CC	GG	GG	TT	GG	GG	AA	GG	AA	CC	GG	GG	GG	GG	AA	TT	AA	CC	GG	GG	TT
NSFTV355	CC	TT	GG	GG	CC	CC	CC	GG	CC	TT	TT	GG	GG	GG	TT	AA	AA	GG	GG	TT	GG	CC	CC	TT	GG	GG	TT	GG	TT	TT	GG	CC	GG	GG	AA	GG	GG	TT	CC	AA	AA	GG	GG	TT	CC	GG	GG	GG	TT
NSFTV356	CC	CC	GG	AA	CC	CC	GG	AA	CC	TT	GG	GG	GG	GG	CC	AA	AA	GG	AA	TT	TT	CC	TT	TT	AA	AA	CC	GG	CC	GG	GG	CC	GG	GG	AA	GG	AA	TT	GG	GG	GG	GG	AA	TT	AA	CC	GG	GG	CC
NSFTV357	CC	TT	GG	AA	CC	GG	GG	AA	GG	TT	TT	GG	GG	GG	TT	AA	AA	GG	AA	TT	GG	CC	TT	CC	GG	GG	CC	GG	TT	GG	GG	CC	GG	GG	AA	GG	GG	CC	CC	AA	AA	GG	AA	TT	CC	CC	GG	GG	TT
NSFTV359	CC	TT	GG	AA	CC	CC	GG	AA	GG	TT	GG	GG	GG	AA	CC	AA	AA	GG	AA	TT	GG	CC	TT	TT	AA	GG	CC	GG	TT	GG	GG	CC	GG	GG	AA	GG	GG	TT	CC	AA	GG	GG	AA	TT	AA	CC	GG	GG	TT
NSFTV360	CC	TT	GG	AA	CC	CC	GG	AA	GG	TT	GG	GG	GG	AA	CC	AA	AA	GG	AA	TT	GG	CC	TT	TT	AA	GG	CC	GG	TT	GG	GG	CC	GG	GG	AA	GG	GG	TT	GG	AA	AA	GG	AA	TT	AA	CC	GG	GG	TT
NSFTV363	CC	TT	GG	GG	CC	CC	CC	GG	CC	TT	TT	GG	GG	GG	CC	GG	AA	AA	AA	CC	GG	CC	CC	TT	GG	GG	TT	GG	TT	TT	GG	CC	TT	AA	AA	AA	AA	TT	CC	AA	AA	GG	GG	CC	CC	GG	GG	AA	TT
NSFTV364	CC	CC	GG	AA	CC	CC	GG	GG	CC	CC	TT	GG	GG	GG	TT	GG	AA	GG	AA	TT	GG	CC	TT	CC	GG	GG	TT	GG	TT	TT	GG	CC	TT	GG	AA	GG	AA	TT	CC	AA	AA	GG	AA	CC	CC	CC	GG	GG	TT
NSFTV365	CC	TT	GG	AA	CC	CC	CC	GG	CC	TT	TT	GG	GG	GG	CC	GG	CC	GG	AA	CC	GG	CC	TT	TT	GG	GG	TT	GG	TT	TT	GG	CC	TT	AA	AA	GG	AA	TT	CC	AA	AA	CC	GG	CC	CC	GG	GG	AA	TT
NSFTV366	CC	TT	GG	GG	CC	CC	CC	GG	CC	TT	TT	GG	GG	GG	CC	GG	AA	AA	AA	TT	GG	CC	CC	TT	GG	GG	TT	GG	TT	TT	GG	CC	TT	GG	AA	AA	AA	TT	CC	AA	AA	GG	GG	CC	CC	CC	GG	AA	TT
NSFTV367	CC	CC	GG	AA	CC	CC	GG	GG	CC	CC	TT	GG	GG	GG	TT	AA	AA	GG	AA	TT	GG	TT	TT	CC	GG	GG	TT	GG	TT	TT	GG	CC	TT	GG	AA	GG	AA	TT	CC	AA	GG	GG	GG	CC	CC	CC	GG	GG	TT
NSFTV368	CC	TT	GG	GG	CC	CC	CC	GG	CC	TT	TT	GG	GG	GG	CC	GG	AA	GG	AA	TT	GG	CC	CC	TT	GG	GG	TT	GG	TT	TT	GG	CC	GG	GG	AA	AA	AA	TT	CC	AA	AA	GG	GG	CC	CC	GG	GG	AA	TT
NSFTV369	CC	TT	GG	AA	CC	CC	GG	AA	CC	TT	GG	GG	GG	AA	TT	AA	AA	GG	AA	TT	GG	CC	TT	TT	GG	GG	CC	GG	TT	GG	GG	CC	GG	GG	AA	GG	AA	CC	CC	AA	AA	GG	AA	TT	AA	CC	GG	GG	TT
NSFTV370	CC	TT	GG	AA	CC	CC	GG	AA	GG	TT	GG	GG	GG	GG	TT	AA	AA	GG	AA	TT	GG	CC	TT	CC	GG	GG	CC	GG	TT	GG	GG	CC	GG	GG	AA	GG	AA	CC	CC	AA	AA	GG	AA	TT	AA	CC	GG	GG	TT
NSFTV371	CC	TT	GG	AA	CC	CC	GG	AA	GC	TT	GG	GG	GG	AA	TT	AA	AA	GG	AA	TT	GG	CC	TT	TT	AA	GG	CC	GG	TT	GG	GG	CC	GG	GG	AA	GG	AA	CC	CC	AA	AA	GG	AA	TT	AA	CC	GG	GG	TT
NSFTV372	CC	TT	GG	AA	CC	CC	GG	AA	GG	TT	TT	GG	GG	AA	TT	AA	AA	GG	AA	TT	GG	CC	TT	TT	AA	GG	CC	GG	TT	GG	GG	CC	GG	GG	AA	GG	GG	CC	CC	AA	GG	GG	AA	TT	AA	CC	GG	GG	TT
NSFTV373	CC	TT	GG	AA	CC	CC	GG	GG	CC	TT	TT	GG	GG	GG	TT	GG	AA	GG	AA	TT	GG	CC	TT	TT	GG	GG	CC	GG	TT	GG	GG	CC	GG	GG	AA	GG	GG	TT	CC	AA	GG	GG	GG	TT	CC	CC	GG	GG	TT
NSFTV375	TT	TT	GG	AA	CC	CC	CC	GG	CC	CC	TT	GG	GG	GG	TT	GG	CC	GG	AA	TT	GG	TT	TT	CC	GG	GG	TT	AA	TT	GG	GG	CC	GG	GG	AA	GG	AA	TT	CC	AA	AA	CC	GG	TT	CC	CC	AA	GG	TT
NSFTV376	CC	TT	GG	GG	CC	CC	CC	GG	CC	CC	TT	GG	GG	GG	TT	GG	AA	GG	AA	TT	GG	TT	TT	TT	GG	GG	TT	AA	TT	GG	GG	CC	TT	GG	AA	GG	AA	TT	CC	AA	GG	GG	GG	CC	CC	CC	AA	GG	TT
NSFTV377	TT	TT	GG	AA	CC	CC	CC	GG	CC	CC	TT	GG	GG	GG	TT	GG	CC	GG	AA	TT	GG	TT	TT	CC	GG	GG	TT	AA	TT	GG	GG	CC	GG	GG	AA	GG	AA	TT	CC	AA	AA	CC	GG	TT	CC	CC	AA	GG	TT
NSFTV378	CC	TT	GG	AA	CC	CC	GG	GG	CC	TT	GG	GG	GG	GG	CC	AA	AA	GG	AA	TT	GG	CC	TT	TT	GG	GG	CC	GG	TT	GG	GG	CC	GG	GG	AA	GG	AA	CC	CC	AA	AA	GG	AA	TT	AA	CC	GG	GG	TT
NSFTV379	TT	TT	AA	AA	CC	CC	CC	GG	CC	CC	TT	GG	GG	GG	TT	GG	CC	GG	AA	TT	GG	TT	TT	CC	GG	GG	TT	AA	TT	GG	GG	CC	GG	GG	AA	GG	AA	TT	CC	AA	AA	CC	GG	TT	CC	CC	AA	GG	TT
NSFTV380	CC	TT	GG	GG	CC	CC	CC	GG	CC	TT	TT	GG	GG	GG	CC	GG	AA	GG	AA	TT	GG	CC	CC	TT	GG	GG	TT	AA	TT	TT	GG	CC	TT	AA	AA	GG	AA	TT	CC	AA	AA	GG	GG	CC	CC	GG	GG	AA	TT
NSFTV381	CC	CC	AA	AA	CC	CC	CC	GG	CC	CC	TT	GG	GG	GG	CC	GG	AA	GG	GG	TT	GG	TT	TT	CC	GG	GG	TT	GG	TT	GG	GG	CC	GG	GG	AA	GG	AA	TT	CC	AA	AA	GG	GG	TT	CC	CC	GG	GG	TT
NSFTV384	CC	CC	AA	AA	CC	GG	GG	GG	CC	CC	TT	GG	GG	GG	TT	GG	CC	GG	AA	TT	GG	TT	TT	CC	GG	GG	TT	AA	TT	GG	GG	CC	GG	GG	AA	GG	AA	TT	CC	AA	AA	CC	GG	TT	CC	CC	GG	GG	TT
NSFTV385	CC	CC	GG	AA	CC	CC	GG	AA	GG	TT	GG	GG	GG	GG	TT	AA	AA	GG	AA	TT	GG	CC	TT	TT	AA	GG	CC	GG	TT	GG	AA	CC	GG	GG	AA	GG	AA	TT	GG	AA	GG	GG	AA	TT	CC	CC	GG	GG	CC
NSFTV386	TT	TT	GG	AA	CC	CC	CC	GG	CC	CC	TT	GG	GG	GG	CC	GG	CC	GG	AA	TT	GG	TT	TT	CC	GG	GG	TT	AA	TT	TT	GG	CC	TT	AA	AA	GG	AA	TT	CC	AA	AA	GG	GG	TT	CC	CC	AA	GG	TT
NSFTV387	TT	TT	GG	AA	CC	CC	CC	GG	GG	CC	TT	GG	GG	GG	CC	GG	CC	GG	AA	CC	GG	TT	CC	TT	GG	GG	TT	GG	TT	TT	GG	CC	TT	AA	AA	GG	AA	TT	CC	AA	AA	CC	GG	TT	AA	GG	AA	GG	TT
NSFTV388	CC	CC	AA	GG	CC	CC	GG	GG	CC	TT	TT	GG	GG	GG	TT	AA	AA	AA	AA	CC	GG	CC	CC	CC	GG	GG	TT	GG	TT	GG	GG	CC	GG	GG	AA	GG	AA	TT	CC	AA	AA	GG	GG	CC	CC	CC	GG	AA	TT
NSFTV389	CC	TT	GG	AA	CC	CC	CC	AA	CC	CC	TT	GG	GG	GG	TT	GG	AA	GG	AA	TT	GG	TT	CC	CC	AA	GG	TT	GG	TT	GG	GG	CC	GG	GG	AA	GG	AA	TT	CC	AA	AA	CC	GG	TT	CC	CC	GG	GG	TT
NSFTV390	CC	TT	GG	AA	CC	GG	GG	GG	CC	TT	TT	GG	AA	GG	CC	AA	AA	GG	AA	TT	GG	CC	TT	TT	AA	AA	CC	GG	CC	GG	AG	TC	GG	GG	AA	GG	AA	TT	CC	AA	AA	GG	GG	TT	CC	CC	GG	GG	TT
NSFTV391	CC	CC	AA	AA	CC	GG	GG	GG	CC	CC	TT	GG	GG	GG	TT	GG	AA	GG	AA	TT	GG	CC	TT	TT	GG	GG	TT	GG	TT	GG	GG	CC	GG	GG	AA	GG	AA	TT	CC	AA	AA	GG	GG	TT	CC	CC	GG	GG	TT
NSFTV392	TT	TT	GG	AA	CC	CC	CC	GG	CC	CC	TT	GG	GG	GG	TT	GG	CC	GG	AA	TT	GG	TT	TT	CC	GG	GG	TT	AA	TT	GG	GG	CC	TT	AA	AA	GG	AA	TT	CC	AA	AA	CC	GG	TT	CC	CC	AA	GG	TT
NSFTV393	CC	TT	GG	AA	CC	CC	GG	AA	GG	TT	GG	AA	AA	AA	CC	AA	AA	GG	AA	TT	TT	CC	TT	TT	AA	AA	CC	GG	CC	GG	GG	CC	GG	GG	GG	GG	AA	TT	CC	AA	GG	GG	AA	TT	AA	CC	GG	GG	TT
NSFTV394	CC	TT	GG	AA	CC	CC	CC	GG	CC	CC	TT	GG	GG	GG	TT	GG	CC	GG	AA	TT	GG	TT	TT	CC	GG	GG	TT	GG	TT	TT	GG	CC	TT	AA	AA	GG	AA	TT	CC	AA	AA	CC	GG	TT	CC	CC	AA	GG	TT
NSFTV395	TT	TT	GG	AA	CC	CC	CC	GG	CC	CC	TT	GG	GG	GG	TT	GG	CC	GG	AA	TT	GG	TT	TT	CC	GG	GG	TT	AA	TT	GG	GG	CC	GG	GG	AA	GG	AA	TT	CC	AA	GG	CC	GG	TT	AA	CC	GG	GG	TT
NSFTV396	CC	TT	GG	AA	AA	GG	GG	GG	CC	CC	TT	GG	GG	GG	TT	AA	CC	GG	AA	CC	GG	CC	CC	TT	GG	GG	TT	GG	TT	GG	GG	CC	TT	AA	AA	GG	AA	TT	CC	AA	GG	GG	GG	TT	CC	GG	GG	GG	TT
NSFTV397	CC	TT	GG	AA	AA	GG	GG	GG	CC	CC	TT	AA	AA	AA	TT	GG	CC	GG	AA	CC	GG	CC	TT	TT	GG	GG	TT	GG	TT	GG	GG	CC	GG	AA	AA	GG	AA	TT	CC	AA	AA	GG	GG	CC	CC	CC	GG	GG	TT
NSFTV398	CC	CC	GG	AA	CC	CC	GG	AA	CC	TT	GG	AA	AA	GG	CC	AA	AA	GG	AA	TT	TT	CC	TT	TT	AA	AA	CC	GG	CC	GG	AA	CC	GG	GG	AA	GG	AA	TT	GG	GG	GG	GG	AA	TT	AA	CC	GG	GG	TT
NSFTV399	CC	TT	AA	AA	AA	GG	GG	GG	CC	CC	TT	GG	GG	GG	TT	AA	AA	GG	GG	TT	GG	CC	TT	TT	GG	GG	TT	GG	TT	GG	GG	CC	GG	GG	AA	GG	AA	TT	CC	AA	GG	GG	GG	TT	CC	CC	GG	GG	TT
NSFTV400	CC	CC	GG	AA	CC	CC	GG	AA	CC	TT	GG	AA	AA	GG	CC	AA	AA	GG	AA	TT	TT	CC	TT	TT	AA	AA	CC	GG	CC	GG	AA	CC	GG	GG	AA	GG	AA	TT	GG	GG	GG	GG	AA	TT	AA	CC	GG	GG	TT
NSFTV616	CC	TT	GG	AA	CC	CC	GG	AA	GG	TT	TT	GG	AA	GG	CC	AA	AA	GG	AA	TT	TT	CC	TT	TT	AA	GG	CC	GG	TT	GG	AA	TT	TT	GG	AA	GG	GG	CC	CC	GG	GG	GG	GG	TT	AA	CC	GG	GG	TT
NSFTV617	CC	TT	GG	AA	AA	GG	GG	AA	CC	CC	TT	AA	AA	GG	CC	AA	CC	GG	AA	TT	TT	CC	CC	TT	GG	GG	TT	GG	TT	GG	AA	CC	GG	GG	AA	GG	AA	TT	CC	AA	AA	GG	GG	TT	CC	GG	GG	GG	TT
NSFTV618	CC	TT	GG	AA	AA	GG	GG	GG	CC	TT	TT	GG	GG	GG	TT	AA	AA	AA	AA	TT	GG	TT	CC	TT	GG	GG	TT	GG	TT	TT	GG	CC	TT	AA	AA	GG	AA	TT	CC	AA	AA	GG	GG	TT	CC	GG	AA	GG	TT
NSFTV619	CC	CC	AA	AA	AA	GG	GG	GG	GG	TT	TT	AA	AA	GG	TT	GG	AA	GG	AA	TT	GG	CC	CC	TT	GG	GG	TT	GG	TT	GG	GG	TT	TT	AA	AA	GG	AA	TT	CC	AA	AA	GG	GG	TT	CC	CC	GG	GG	TT
NSFTV620	CC	TT	GG	AA	CC	CC	GG	AA	CC	TT	TT	GG	AA	GG	CC	AA	AA	GG	AA	TT	TT	CC	TT	TT	AA	GG	CC	GG	CC	GG	AA	TT	GG	GG	AA	GG	AA	TT	CC	AA	GG	GG	AA	TT	AA	CC	GG	GG	CC
NSFTV621	CC	TT	AA	AA	AA	GG	GG	AA	CC	CC	TT	AA	AA	AA	TT	AA	AA	GG	GG	TT	GG	CC	TT	CC	GG	GG	TT	GG	TT	GG	GG	CC	GG	GG	AA	GG	AA	TT	CC	AA	GG	GG	GG	TT	CC	CC	GG	GG	TT
NSFTV622	TT	TT	GG	AA	CC	CC	GG	GG	CC	TT	TT	GG	GG	GG	TT	GG	CC	GG	AA	CC	GG	TT	TT	CC	GG	GG	TT	AA	TT	TT	GG	CC	TT	AA	AA	GG	AA	TT	CC	AA	AA	GG	GG	CC	CC	GG	AA	GG	TT
NSFTV623	CC	CC	GG	AA	CC	CC	GG	AA	GG	TT	TT	GG	GG	GG	CC	AA	AA	GG	AA	TT	GG	CC	TT	TT	AA	GG	CC	GG	CC	GG	AA	CC	GG	GG	AA	GG	AA	TT	GG	GG	GG	GG	AA	TT	AA	CC	GG	GG	TT
NSFTV624	CC	TT	GG	AA	AA	GG	GG	GG	CC	CC	TT	AA	AA	AA	TT	AA	AA	GG	AA	TT	GG	CC	TT	TT	GG	GG	TT	GG	TT	GG	GG	CC	TT	AA	AA	GG	AA	TT	CC	AA	AA	GG	GG	CC	CC	CC	GG	GG	TT
NSFTV625	CC	TT	AA	AA	AA	GG	GG	GG	CC	CC	TT	AA	AA	AA	TT	AA	AA	GG	AA	TT	GG	CC	TT	TT	GG	GG	TT	GG	TT	GG	GG	CC	TT	AA	AA	GG	AA	TT	CC	AA	AA	GG	GG	TT	CC	CC	GG	GG	TT
NSFTV626	CC	TT	GG	AA	CC	CC	GG	AA	GG	TT	TT	GG	GG	GG	CC	AA	AA	GG	AA	TT	GG	CC	TT	TT	GG	AA	CC	GG	TT	GG	AA	TT	GG	GG	AA	GG	AA	CC	GG	AA	GG	GG	AA	TT	AA	CC	GG	GG	TT
NSFTV627	CC	TT	GG	GG	CC	CC	CC	GG	CC	TT	TT	AA	AA	AA	TT	GG	AA	GG	AA	TT	GG	CC	CC	TT	GG	GG	TT	AA	TT	GG	GG	CC	TT	AA	AA	GG	AA	TT	CC	AA	GG	GG	GG	TT	CC	CC	GG	GG	TT
NSFTV628	CC	CC	AA	AA	AA	GG	GG	GG	GG	TT	TT	AA	AA	GG	CC	GG	AA	GG	AA	TT	GG	CC	CC	TT	GG	GG	TT	GG	TT	TT	GG	TT	GG	GG	AA	GG	AA	TT	CC	AA	AA	GG	GG	TT	CC	CC	GG	GG	TT
NSFTV629	CC	TT	GG	AA	AA	GG	GG	GG	CC	TT	TT	GG	GG	GG	TT	AA	AA	GG	GG	TT	GG	CC	TT	TT	GG	GG	TT	GG	TT	GG	GG	CC	TT	AA	AA	GG	AA	TT	CC	AA	GG	GG	GG	TT	CC	CC	GG	AA	TT
NSFTV630	CC	CC	AA	AA	AA	GG	GG	GG	GG	TT	TT	GG	GG	GG	TT	AA	AA	GG	AA	TT	GG	TT	TT	TT	GG	GG	TT	GG	TT	GG	GG	TT	GG	AA	AA	GG	AA	TT	CC	AA	AA	GG	GG	TT	CC	CC	GG	GG	TT
NSFTV631	CC	TT	GG	AA	CC	CC	CC	GG	CC	TT	TT	GG	GG	GG	CC	AA	AA	GG	AA	TT	GG	CC	CC	TT	GG	GG	CC	AA	TT	TT	GG	CC	TT	AA	AA	GG	AA	TT	CC	AA	AA	GG	GG	TT	CC	CC	GG	AA	TT
NSFTV632	CC	CC	GG	AA	AA	GG	GG	AA	CC	TT	TT	GG	GG	GG	TT	AA	CC	GG	AA	TT	GG	CC	TT	TT	GG	GG	TT	GG	TT	GG	GG	CC	TT	AA	AA	GG	AA	TT	CC	AA	AA	GG	GG	CC	CC	CC	GG	GG	TT
NSFTV633	CC	TT	GG	AA	CC	CC	GG	AA	GG	TT	GG	GG	GG	AA	TT	AA	AA	GG	AA	TT	GG	CC	TT	TT	AA	AA	CC	GG	TT	GG	AA	TT	GG	GG	AA	GG	AA	TT	CC	AA	GG	GG	AA	TT	AA	CC	GG	GG	CC
NSFTV634	CC	TT	GG	AA	CC	CC	GG	AA	GG	TT	GG	AA	AA	AA	TT	AA	AA	GG	AA	TT	GG	CC	TT	TT	AA	GG	CC	GG	CC	GG	AA	TT	GG	GG	AA	GG	AA	TT	CC	GG	GG	GG	AA	TT	AA	CC	GG	GG	TT
NSFTV635	CC	CC	AA	AA	CC	GG	GG	AA	CC	CC	TT	GG	GG	GG	TT	AA	AA	GG	AA	TT	GG	TT	TT	TT	GG	GG	TT	GG	TT	GG	GG	CC	GG	GG	AA	GG	AA	TT	CC	AA	GG	CC	GG	TT	CC	CC	GG	GG	TT
NSFTV636	CC	CC	GG	AA	CC	CC	GG	AA	GG	TT	TT	GG	GG	GG	TT	AA	AA	GG	AA	TT	GG	CC	TT	TT	AA	GG	CC	GG	TT	TG	GG	TT	GG	GG	AA	GG	AA	TT	CG	AG	GG	GG	AA	TT	AA	CC	GG	GG	TC
NSFTV637	CC	TT	GG	AA	CC	CC	GG	AA	GG	TT	GG	GG	GG	AA	TT	AA	AA	GG	AA	TT	GG	CC	TT	TT	AA	GG	CC	GG	TT	GG	GG	CC	GG	GG	AA	GG	AA	TT	CC	AA	AA	GG	AA	TT	AA	CC	GG	GG	TT
NSFTV638	TT	CC	AA	AA	CC	CC	CC	GG	CC	CC	TT	GG	GG	GG	TT	GG	AA	GG	GG	TT	GG	TT	TT	CC	GG	GG	TT	AA	TT	GG	GG	CC	GG	GG	AA	GG	AA	TT	CC	AA	AA	GG	AA	TT	CC	CC	AA	GG	TT
NSFTV639	CC	TT	GG	GG	CC	CC	CC	GG	CC	TT	TT	GG	GG	GG	CC	GG	AA	AA	AA	TT	GG	CC	CC	TT	GG	GG	TT	AA	TT	TT	GG	CC	TT	AA	AA	AA	AA	TT	CC	AA	AA	GG	GG	CC	CC	GG	GG	AA	TT
NSFTV640	CC	TT	GG	AA	CC	CC	GG	GG	CC	TT	TT	GG	GG	GG	TT	GG	AA	GG	AA	TT	GG	CC	CC	TT	GG	GG	CC	GG	TT	GG	GG	CC	GG	GG	AA	GG	GG	TT	CC	AA	AA	GG	GG	TT	CC	CC	GG	GG	TT
NSFTV641	CC	TT	GG	GG	CC	CC	CC	GG	CC	TT	TT	GG	GG	GG	CC	GG	AA	AA	AA	TT	GG	CC	CC	TT	GG	AA	CC	GG	TT	TT	GG	CC	TT	AA	AA	AA	AA	TT	CC	AA	AA	GG	GG	CC	CC	GG	GG	AA	TT
NSFTV642	CC	CC	GG	AA	CC	CC	GG	GG	CC	TT	TT	AA	AA	GG	CC	AA	AA	GG	AA	TT	GG	CC	TT	TT	AA	GG	CC	GG	CC	GG	GG	CC	GG	GG	AA	GG	AA	TT	GG	GG	GG	GG	AA	TT	AA	CC	GG	GG	TT
NSFTV643	CC	CC	GG	AA	CC	CC	GG	AA	GG	TT	TT	GG	AA	AA	TT	AA	AA	GG	AA	TT	TT	CC	TT	TT	AA	AA	CC	GG	CC	GG	AA	CC	GG	GG	AA	GG	AA	TT	CC	GG	GG	GG	AA	TT	AA	CC	GG	GG	TT
NSFTV644	CC	TT	GG	AA	CC	CC	GG	AA	GG	TT	GG	GG	GG	GG	CC	AA	AA	GG	AA	TT	GG	CC	TT	TT	AA	GG	CC	GG	TT	GG	AA	TT	GG	GG	AA	GG	AA	TT	GG	AA	GG	GG	AA	TT	AA	CC	GG	GG	TT
NSFTV645	TT	TT	GG	AA	CC	CC	CC	GG	GG	CC	TT	GG	GG	GG	CC	GG	CC	GG	AA	CC	GG	TT	CC	TT	GG	GG	TT	GG	TT	TT	GG	CC	TT	AA	AA	GG	AA	TT	CC	AA	AA	CC	GG	TT	AA	GG	AA	GG	TT
NSFTV646	CC	TT	GG	AA	CC	CC	GG	AA	CC	TT	TT	AA	AA	GG	CC	AA	AA	GG	AA	TT	TT	CC	TT	TT	GG	GG	CC	GG	CC	GG	AA	CC	GG	GG	AA	GG	AA	TT	GG	AA	GG	GG	AA	TT	AA	CC	GG	GG	CC
NSFTV647	CC	TT	GG	AA	AA	GG	GG	GG	CC	CC	TT	AA	AA	GG	TT	GG	CC	GG	AA	CC	GG	CC	CC	TT	GG	GG	TT	GG	TT	GG	GG	CC	GG	AA	AA	GG	AA	TT	CC	AA	AA	GG	GG	TT	CC	GG	GG	GG	TT
NSFTV649	CC	TT	GG	AA	CC	CC	GG	AA	CC	TT	GG	GG	GG	AA	TT	AA	AA	GG	AA	TT	TT	CC	TT	TT	GG	GG	CC	GG	CC	GG	GG	CC	GG	GG	GG	GG	AA	CC	CC	GG	GG	GG	AA	TT	AA	CC	GG	GG	TT
NSFTV650	CC	TT	GG	AA	CC	CC	GG	AA	CC	TT	TT	GG	GG	AA	TT	AA	AA	GG	AA	TT	TT	CC	TT	TT	AA	GG	CC	GG	CC	GG	AA	CC	GG	GG	GG	GG	AA	CC	CC	GG	GG	GG	AA	TT	AA	CC	GG	GG	TT
NSFTV651	CC	TT	GG	AA	CC	CC	GG	AA	CC	TT	GG	GG	GG	AA	CC	AA	AA	GG	AA	TT	TT	CC	TT	TT	GG	GG	CC	GG	TT	GG	GG	CC	GG	GG	AA	GG	GG	TT	CC	AA	GG	GG	AA	TT	AA	CC	GG	GG	TT
NSFTV652	CC	TT	GG	AA	CC	CC	CC	GG	CC	TT	TT	GG	GG	GG	TT	AA	AA	GG	GG	TT	GG	TT	TT	CC	GG	GG	TT	GG	TT	GG	GG	CC	GG	GG	AA	GG	GG	TT	CC	GG	AA	GG	AA	TT	CC	CC	GG	GG	TT
NSFTV654	CC	TT	GG	AA	CC	CC	GG	AA	GG	TT	GG	AA	AA	GG	TT	AA	AA	GG	AA	TT	TT	CC	TT	TT	AA	GG	CC	GG	CC	GG	AA	CC	GG	GG	AA	GG	AA	CC	GG	AA	GG	GG	AA	TT	AA	CC	GG	GG	CC
NSFTV41	CC	TT	GG	AA	CC	CC	CC	GG	CC	TT	TT	GG	GG	GG	CC	GG	AA	GG	AA	TT	GG	TT	TT	CC	GG	GG	TT	AA	TT	GG	GG	CC	GG	GG	AA	GG	AA	TT	CC	AA	GG	GG	AA	TT	CC	CC	GG	GG	TT
NSFTV651	CC	TT	GG	CC	CC	AA	TT	GG	GG	GG	CC	AA	AA	GG	AA	TT	TT	GG	CC	TT
NSFTV652	CC	TT	GG	CC	CC	GG	TT	TT	GG	GG	TT	AA	AA	GG	GG	TT	GG	GG	TT	TT
NSFTV654	CC	TT	GG	CC	CC	AA	TT	GG	AA	AA	TT	AA	AA	GG	AA	TT	TT	GG	CC	CC
NSFTV41	CC	TT	GG	CC	CC	GG	TT	TT	GG	GG	CC	GG	AA	GG	AA	TT	GG	GG	TT	TT
[truncated: 51 more columns]
