# Supplementary material for: Variety Discrimination Power: An Appraisal Index for Loci Combination Screening Applied to Plant Variety Discrimination
Source: Front Plant Sci. 2021 Mar 18;12:566796. doi: 10.3389/fpls.2021.566796 (PMC8014032; doi:10.3389/fpls.2021.566796)
Supplement: Supplementary Table 1 — Simulated SNP data array 1 of gradient variety difference degree. [file Data_Sheet_1.zip › Supplementary Table 7 SSR genotyping data of sorghum samples with gradient missing rate.xlsx]

## Sheet: 0.1
Sample Code	Xcup06	Xcup12	Xcup19	Xcup28	Xcup29	Xcup34	Xcup37	Xcup38	Xcup40	Xcup41	Xcup50	Xcup53	Xcup61	Xcup62	Xcup63	Xcup69	Xcup70	Xcup71	Xcup74	Xgap34
65I 1345	209/209	?/?	224/224	156/156	?/?	124/124	209/209	161/161	200/200	232/232	151/151	202/202	?/?	190/190	148/148	254/254	151/151	120/120	238/238	202/202
65I 1502	?/?	125/125	224/224	156/156	197/197	124/124	?/?	?/?	200/200	232/232	?/?	?/?	198/198	190/190	?/?	246/246	153/153	120/120	238/238	202/202
65I 1633	?/?	125/125	?/?	156/156	197/197	?/?	209/209	158/161	?/?	232/232	151/151	198/198	198/198	190/190	148/148	242/242	153/153	?/?	238/238	202/202
65I 1791	209/209	116/116	224/224	156/156	197/197	124/124	209/209	158/158	198/198	232/232	154/154	202/202	198/201	190/190	148/148	254/254	153/153	120/120	238/238	184/184
65I 1793	209/209	125/125	224/224	156/156	197/197	124/124	?/?	158/158	200/200	?/?	?/?	202/202	198/198	190/190	148/148	?/?	153/153	120/120	238/238	186/186
65I 1807	209/209	125/125	224/224	156/156	193/193	124/124	209/209	158/158	196/196	232/232	147/147	198/198	201/201	193/193	?/?	242/242	151/151	120/120	234/234	188/188
65I 1995	209/209	121/121	224/224	168/168	197/197	127/127	209/209	158/158	198/198	232/232	?/?	198/198	198/198	190/190	148/148	242/242	141/141	121/121	233/233	186/186
65I 2013	209/209	121/121	224/224	168/168	193/193	124/124	206/206	158/158	196/196	232/232	157/157	188/188	201/201	193/193	148/148	254/254	153/153	121/121	236/236	?/?
65I 2133	209/209	123/123	224/224	?/?	?/?	?/?	209/209	158/158	192/192	232/232	147/147	188/188	201/201	193/193	148/148	253/253	153/153	120/120	238/238	201/201
65I 2150	209/209	123/123	224/224	168/168	193/193	124/124	209/209	158/158	196/196	232/232	147/147	188/202	201/201	193/193	148/148	?/?	151/151	120/120	236/236	200/204
65I 2165	204/204	123/123	?/?	?/?	?/?	124/124	209/209	158/158	198/198	232/232	151/151	198/198	?/?	190/190	148/148	242/242	153/153	120/120	233/233	202/202
65I 2458	209/209	123/123	224/224	156/156	?/?	124/124	205/205	158/158	194/194	232/232	147/147	198/198	201/201	193/193	148/148	242/242	151/151	120/120	?/?	199/199
65I 2521	209/209	123/123	224/224	168/168	?/?	124/124	209/209	158/158	198/198	232/232	157/157	188/188	201/201	190/190	148/148	242/242	153/153	121/121	233/233	202/202
65I 2604	209/209	123/123	226/226	168/168	197/197	124/124	209/209	?/?	196/196	232/232	147/147	?/?	?/?	190/190	148/148	242/242	151/151	121/121	233/233	?/?
66I 3139	209/209	125/125	224/224	156/156	197/197	124/124	205/205	158/158	200/200	229/229	151/151	198/198	198/198	190/190	148/148	255/255	?/?	?/?	238/238	202/202
66I 3584	209/209	123/123	224/224	156/156	193/193	124/124	?/?	158/158	196/196	232/232	147/147	188/188	201/201	193/193	148/148	?/?	153/153	120/120	236/236	204/204
66I 4156	204/204	123/123	224/224	168/168	193/193	124/124	?/?	158/158	198/198	232/232	151/151	?/?	201/201	190/190	148/148	242/242	153/153	?/?	233/233	188/188
66I 4538	209/209	123/123	224/224	168/168	193/195	124/124	205/205	158/158	192/196	232/232	157/157	?/?	?/?	193/193	148/148	246/253	151/151	120/120	236/236	?/?
66I 4680	?/?	116/116	226/226	164/164	193/193	124/124	205/205	158/158	196/196	232/232	154/154	198/198	201/201	190/190	148/148	253/253	?/?	121/121	238/238	186/186
66I 4751	209/209	123/123	224/224	156/156	191/191	124/124	205/205	158/158	198/198	229/229	147/147	188/188	?/?	190/190	148/148	242/242	153/153	123/123	234/234	206/206
66I 4913	209/209	121/121	224/224	168/168	191/191	124/124	207/209	?/?	198/198	229/232	?/?	188/198	198/201	190/190	148/148	242/253	153/153	121/121	233/233	188/188
66I 4961	209/209	121/121	224/224	168/168	193/193	124/124	209/209	158/158	?/?	232/232	147/147	?/?	201/201	190/190	148/148	242/254	?/?	121/121	236/236	204/204
66I 4978	209/209	123/123	224/224	164/164	197/197	124/124	209/209	161/161	194/194	232/232	147/147	198/198	198/198	190/190	148/148	?/?	153/153	120/120	233/233	202/202
66I 5133	209/209	123/123	?/?	168/168	193/193	124/124	209/209	?/?	192/192	232/232	151/151	198/198	201/201	190/190	148/148	242/242	141/141	121/121	233/233	202/202
69I 7284	209/209	123/123	224/224	164/164	?/?	124/124	209/209	158/158	198/198	229/229	147/147	184/184	201/201	193/193	148/148	242/242	153/153	120/120	238/238	200/200
69I 7471	209/209	122/122	224/224	168/168	?/?	124/124	209/209	158/158	?/?	232/232	151/151	198/198	201/201	190/190	148/148	242/242	153/153	120/120	236/236	200/200
69I 7776	209/209	123/123	224/224	?/?	191/191	124/124	209/209	?/?	196/196	232/232	?/?	188/188	201/201	190/190	148/148	242/242	153/153	120/120	236/236	204/204
74I 10728	209/209	116/116	224/224	156/156	197/197	124/124	207/207	158/158	200/200	232/232	154/154	202/202	201/201	190/190	141/141	254/254	153/153	120/120	238/238	184/184
74I 10917	209/209	123/123	224/224	168/168	193/193	124/124	209/209	?/?	196/196	232/232	147/147	188/188	201/201	193/193	148/148	242/242	153/153	120/120	236/236	204/204
74L 11921	209/209	123/123	224/224	168/168	197/197	124/124	205/209	158/161	196/196	229/229	147/154	198/198	201/201	190/190	148/148	?/?	151/151	120/120	233/233	205/205
A-7171	209/209	128/128	224/224	?/?	191/193	?/?	209/209	158/158	194/194	?/?	?/?	184/188	190/198	190/190	141/148	254/254	147/153	121/121	232/233	201/201
HD-024	209/209	122/122	224/224	168/168	?/?	124/124	209/209	158/158	196/196	232/232	147/147	198/198	201/201	193/193	148/148	242/242	151/151	120/120	238/238	?/?
HD-041	209/209	123/123	227/227	168/168	193/193	124/124	209/209	158/158	192/192	232/232	157/157	198/198	?/?	190/190	148/148	242/242	141/141	120/120	?/?	201/201
HD-043	209/209	121/121	227/227	168/168	193/193	124/124	209/209	158/158	192/192	232/232	157/157	198/198	201/201	?/?	148/148	242/242	141/141	120/120	233/233	201/201
HD-055	209/209	122/122	224/224	168/168	191/191	124/124	205/205	158/158	192/192	?/?	157/157	198/198	201/201	190/190	?/?	254/254	153/153	120/120	234/234	201/201
HD-144	?/?	123/123	224/224	?/?	191/191	124/124	209/209	161/161	196/196	229/229	147/147	198/198	198/201	190/190	141/141	254/254	141/141	120/120	233/233	?/?
L-WA12	209/209	125/125	224/224	172/172	191/191	124/124	205/205	158/158	198/198	229/229	147/147	188/188	198/198	193/193	141/141	242/242	151/151	120/120	233/233	200/202
L-WA13	209/209	116/123	?/?	164/168	191/197	?/?	207/209	158/158	196/196	232/232	147/163	188/188	?/?	190/190	141/141	242/246	151/151	120/120	234/234	200/200
L-WA15	209/209	121/121	224/224	164/164	193/193	124/124	205/207	?/?	196/196	229/232	147/147	188/188	196/198	190/190	148/148	?/?	151/151	121/121	229/229	203/203
L-WA17	209/209	121/121	?/?	164/164	193/193	124/124	203/203	166/166	196/196	233/233	157/157	188/188	198/198	190/190	148/148	234/234	?/?	120/120	238/238	188/188
L-WA22	209/209	121/121	224/224	164/164	193/193	124/124	203/203	166/166	196/196	233/233	157/157	188/188	198/198	190/190	148/148	234/234	?/?	?/?	238/238	188/188
L-WA23	209/209	121/121	224/224	164/164	193/193	124/124	203/203	166/166	196/196	233/233	157/157	188/188	198/198	190/190	148/148	234/234	141/141	120/120	238/238	188/188
L-WA25	209/209	121/121	224/224	168/168	199/199	?/?	?/?	158/158	196/196	233/233	157/157	188/188	198/198	190/190	?/?	243/243	158/158	121/121	229/229	188/188
L-WA26	209/209	121/121	?/?	168/168	199/199	124/124	203/203	158/158	?/?	233/233	?/?	188/188	198/198	190/190	?/?	243/243	153/158	121/121	229/229	188/188
L-WA27	209/209	121/121	224/224	168/168	195/195	124/124	203/209	158/158	196/196	233/233	157/157	188/188	198/198	190/190	141/141	243/243	?/?	121/121	229/229	?/?
L-WA28	209/209	121/121	224/224	168/168	199/199	?/?	203/203	158/158	?/?	233/233	?/?	188/188	198/198	190/190	148/148	?/?	153/153	121/121	229/229	188/188
L-WA29	209/209	121/121	?/?	168/168	195/195	124/124	209/209	158/158	196/196	233/233	157/157	188/188	198/198	190/190	141/141	244/244	158/158	121/121	229/229	?/?
L-WA31	209/209	121/121	224/224	168/168	195/195	124/124	209/209	158/158	196/196	233/233	157/157	188/188	198/198	190/190	141/141	243/243	153/153	121/121	229/229	188/188
L-WA38	209/209	121/121	224/224	169/169	?/?	124/124	207/207	158/158	200/200	?/?	157/157	188/188	198/198	191/191	148/148	248/248	151/151	?/?	233/233	204/204
L-WA41	?/?	?/?	224/224	164/164	195/195	126/126	205/205	?/?	196/196	236/236	?/?	188/188	198/198	190/190	?/?	249/249	151/151	120/120	233/233	?/?
L-WA42	209/209	121/121	224/224	164/164	193/193	124/124	205/205	158/158	192/198	236/236	151/151	188/188	198/198	190/190	141/141	248/248	151/151	120/120	233/233	200/200
L-WA44	213/213	116/121	217/224	159/164	193/195	121/124	207/207	158/158	200/200	229/229	157/162	188/188	196/196	193/193	?/?	248/253	151/151	123/123	233/233	202/202
L-WA55	209/209	115/115	?/?	164/164	191/191	124/124	207/207	158/158	196/196	?/?	157/157	188/188	?/?	?/?	148/148	244/244	151/151	120/120	233/233	186/186
L-WA58	209/209	?/?	224/224	168/168	197/197	124/124	209/209	158/158	?/?	229/229	157/157	198/198	?/?	?/?	148/148	246/246	151/151	120/120	233/233	186/186
L-WA59	209/209	?/?	224/224	169/169	193/193	124/124	?/?	158/158	198/198	236/236	162/162	188/188	?/?	?/?	135/135	248/248	151/151	120/120	236/236	186/186
L-WA63	209/209	116/116	?/?	168/168	193/193	124/124	209/209	?/?	196/196	232/232	157/157	188/198	198/201	190/190	144/144	242/242	?/?	121/121	233/233	204/204
L-WA67	?/?	121/121	224/224	172/172	191/191	?/?	205/205	158/158	196/196	229/229	152/152	188/188	198/198	190/190	141/148	230/230	151/151	122/122	?/?	186/186
L-WA81	209/209	122/122	224/224	168/168	199/199	124/124	205/205	161/161	198/198	232/232	147/147	198/198	201/201	190/190	141/141	242/242	153/153	120/120	233/233	201/201
L-WA88	209/209	116/116	229/229	168/168	193/193	124/124	205/205	158/158	?/?	?/?	?/?	188/188	201/201	190/190	148/148	242/242	151/151	121/121	233/233	204/204
L-WA89	204/209	116/123	224/224	168/168	193/197	124/124	205/209	158/158	198/198	232/232	157/157	?/?	201/201	190/190	?/?	242/242	153/153	120/120	233/233	202/202
NSL54765	204/204	121/121	226/226	168/168	193/193	124/124	209/209	158/158	198/198	232/232	157/157	?/?	198/198	190/190	148/148	242/242	153/153	121/121	233/233	201/201
NSL84230	?/?	123/123	227/227	168/168	193/193	124/124	206/206	158/158	198/198	?/?	143/143	?/?	?/?	190/190	148/148	242/242	153/153	?/?	236/236	201/201
NSL84236	?/?	123/123	224/224	164/164	193/193	124/124	209/209	158/158	?/?	232/232	151/151	198/198	201/201	190/190	148/148	242/242	153/153	120/120	233/233	202/202
PI152702	?/?	123/123	224/224	164/164	191/191	?/?	205/205	158/158	198/198	232/232	?/?	188/188	198/198	190/190	?/?	242/242	151/151	121/121	233/233	202/202
PI152705	?/?	123/123	224/224	164/164	197/197	124/124	209/209	161/161	198/198	?/?	147/147	198/198	201/201	190/190	148/148	242/242	?/?	121/121	?/?	202/202
PI153800	209/209	123/123	227/227	168/168	197/197	?/?	?/?	158/158	194/194	232/232	154/154	198/198	201/201	190/190	148/148	242/242	141/141	121/121	238/238	202/202
PI199869	204/204	128/128	224/224	156/156	193/193	124/124	?/?	158/158	194/194	232/232	162/162	188/188	201/201	190/190	154/154	249/249	153/153	121/121	236/236	?/?
PI213900	209/209	116/132	224/224	168/168	193/193	124/124	205/205	157/157	196/198	232/232	157/157	188/188	198/198	190/190	141/141	254/254	151/151	120/120	233/236	190/192
PI221540	209/209	122/122	224/224	?/?	193/193	124/124	209/209	158/158	196/196	232/232	147/147	198/198	201/201	190/190	148/148	242/242	153/153	120/120	238/238	200/200
PI221607	209/209	?/?	?/?	164/164	197/197	124/124	205/205	161/161	194/194	232/232	147/147	198/198	198/198	190/190	148/148	254/254	141/141	?/?	233/233	202/202
PI221608	209/209	123/123	224/224	168/168	?/?	?/?	205/205	161/161	194/194	232/232	147/147	198/198	198/198	?/?	148/148	254/254	?/?	121/121	238/238	202/202
PI221613	209/209	123/123	227/227	164/164	197/197	124/124	?/?	161/161	194/194	232/232	147/147	?/?	198/198	190/190	148/148	254/254	141/141	120/120	233/233	?/?
PI221718	209/209	123/123	?/?	168/168	197/197	124/124	?/?	158/158	198/198	232/232	151/151	?/?	198/198	190/190	148/148	?/?	153/153	121/121	233/233	?/?
PI221720	209/209	123/123	224/224	164/164	197/197	124/124	209/209	161/161	194/194	?/?	147/147	188/188	201/201	190/190	148/148	242/242	153/153	121/121	233/233	200/200
PI225905	209/209	121/121	224/224	?/?	193/193	124/124	209/209	158/158	198/198	?/?	?/?	198/198	198/198	190/190	148/148	254/254	161/161	120/120	234/234	201/201
PI22913	?/?	123/123	224/224	168/168	?/?	124/124	209/209	158/158	196/196	232/232	?/?	188/188	201/201	193/193	148/148	254/254	153/153	121/121	236/236	204/204
PI229835	209/209	121/121	224/224	168/168	193/193	124/124	?/?	158/158	198/198	232/232	151/151	198/198	198/198	190/190	148/148	?/?	153/153	121/121	233/233	202/202
PI257595	?/?	123/123	?/?	164/164	197/197	124/124	209/209	161/161	?/?	232/232	147/147	?/?	198/198	190/190	148/148	242/242	151/151	120/120	233/233	200/200
PI267380	204/204	123/123	224/224	168/168	193/193	124/124	209/209	158/158	?/?	232/232	151/151	198/198	201/201	190/190	148/148	242/242	141/141	121/121	233/233	186/186
PI267408	209/209	121/121	227/227	168/168	193/193	?/?	209/209	158/158	192/192	232/232	151/151	198/198	201/201	193/193	148/148	242/242	141/141	120/120	233/233	?/?
PI267523	209/209	122/122	224/224	164/164	193/193	124/124	209/209	158/158	196/196	232/232	147/147	198/198	201/201	190/190	141/141	242/242	151/151	121/121	229/229	?/?
PI267525	209/209	122/122	224/224	168/168	193/193	124/124	206/206	158/158	198/198	232/232	151/151	198/198	?/?	190/190	148/148	242/242	153/153	?/?	229/229	201/201
PI267539	209/209	?/?	224/224	168/168	197/197	124/124	209/209	158/158	198/198	229/229	157/157	188/198	201/201	193/193	154/154	254/254	153/153	120/120	233/233	200/200
PI282868	209/209	?/?	224/224	168/168	197/197	124/124	205/205	158/158	198/198	229/229	147/147	188/188	198/198	190/190	148/148	225/225	149/149	121/121	236/236	202/202
PI287624	204/204	123/123	227/227	168/168	193/193	124/124	209/209	158/158	?/?	232/232	?/?	198/198	?/?	193/193	148/148	242/242	153/153	121/121	233/233	201/201
PI287659	209/209	125/125	224/224	156/156	197/197	?/?	205/205	158/158	198/198	232/232	151/151	202/202	201/201	190/190	148/148	254/254	153/153	120/120	238/238	184/184
PI300118	209/209	121/121	?/?	169/169	195/195	124/124	205/205	158/158	194/194	236/236	162/167	188/188	198/198	190/190	135/135	249/249	151/151	120/120	236/236	186/186
PI302105	209/209	116/116	224/224	172/172	197/197	124/124	205/210	158/158	198/198	?/?	147/152	192/192	198/198	?/?	148/148	242/242	?/?	?/?	233/233	188/188
PI482637	209/209	122/122	227/227	168/168	197/197	?/?	209/209	158/158	192/192	232/232	157/157	198/198	201/201	190/190	?/?	242/242	141/141	120/120	233/233	201/201
PI505699	209/209	121/121	227/227	168/168	197/197	124/124	205/205	158/158	198/198	?/?	?/?	198/198	198/198	190/190	141/141	242/242	151/151	121/121	233/233	202/202
PI510906	209/209	121/121	227/227	168/168	193/193	124/124	209/209	158/158	192/192	232/232	?/?	198/198	201/201	190/190	148/148	242/242	153/153	121/121	?/?	201/201
PI510985	?/?	121/121	227/227	168/168	191/191	124/124	?/?	158/158	192/192	232/232	?/?	198/198	201/201	190/190	?/?	242/242	141/141	120/120	233/233	201/201
PI511016	204/204	121/121	224/224	168/168	191/191	124/124	209/209	158/158	198/198	232/232	157/157	?/?	198/198	190/190	148/148	242/242	?/?	?/?	233/233	?/?
PI514497	209/209	125/125	224/224	156/156	197/197	124/124	205/205	158/158	200/200	229/229	?/?	198/198	198/198	194/194	148/148	254/254	153/153	120/120	238/238	186/186
PI514605	209/209	123/123	224/224	?/?	199/199	124/124	?/?	?/?	196/196	232/232	?/?	198/198	201/201	190/190	?/?	254/254	151/151	120/120	233/233	190/190
PI571048	204/204	123/123	224/224	168/168	193/193	124/124	209/209	158/158	198/198	?/?	?/?	198/198	201/201	190/190	148/148	?/?	153/153	120/120	233/233	202/202
PI585454	209/209	125/125	224/224	156/156	197/197	124/124	209/209	158/158	198/198	229/229	147/147	202/202	198/198	190/190	141/141	254/254	153/153	120/120	238/238	202/202
Purdue No. 49018	209/209	121/121	226/226	168/168	197/197	124/124	205/205	158/158	196/196	?/?	147/147	198/198	201/201	?/?	141/141	253/253	153/153	121/121	238/238	200/200
Purdue No. 49506	209/209	125/125	227/227	156/156	197/197	124/124	205/205	158/158	200/200	232/232	?/?	198/202	198/198	190/190	148/148	254/254	153/153	120/120	238/238	202/202
Purdue No. 50840	200/200	120/120	?/?	168/168	197/197	124/124	207/207	158/158	198/198	?/?	147/147	188/188	198/198	190/190	135/135	225/225	153/153	?/?	233/233	?/?
SC283	209/209	122/122	224/224	?/?	?/?	124/124	209/209	158/158	192/192	232/232	157/157	198/198	198/198	190/190	148/148	254/254	141/141	121/121	233/233	201/201

## Sheet: 0.2
Sample Code	Xcup06	Xcup12	Xcup19	Xcup28	Xcup29	Xcup34	Xcup37	Xcup38	Xcup40	Xcup41	Xcup50	Xcup53	Xcup61	Xcup62	Xcup63	Xcup69	Xcup70	Xcup71	Xcup74	Xgap34
65I 1345	209/209	125/125	224/224	?/?	197/197	?/?	209/209	161/161	200/200	?/?	?/?	202/202	198/198	?/?	148/148	254/254	?/?	?/?	238/238	?/?
65I 1502	?/?	?/?	224/224	156/156	197/197	124/124	205/213	161/161	?/?	232/232	147/147	188/188	198/198	?/?	148/148	246/246	153/153	120/120	238/238	202/202
65I 1633	209/209	?/?	224/224	156/156	197/197	?/?	209/209	?/?	?/?	?/?	151/151	198/198	198/198	190/190	?/?	?/?	153/153	119/119	238/238	202/202
65I 1791	209/209	116/116	?/?	156/156	197/197	124/124	209/209	?/?	198/198	232/232	154/154	202/202	198/201	190/190	148/148	254/254	?/?	120/120	238/238	184/184
65I 1793	?/?	?/?	224/224	156/156	197/197	124/124	205/205	158/158	200/200	232/232	?/?	?/?	198/198	190/190	148/148	?/?	?/?	120/120	238/238	186/186
65I 1807	209/209	125/125	?/?	156/156	193/193	?/?	209/209	?/?	196/196	232/232	147/147	198/198	201/201	193/193	148/148	242/242	151/151	120/120	234/234	188/188
65I 1995	209/209	121/121	224/224	?/?	197/197	127/127	209/209	158/158	198/198	?/?	157/157	198/198	198/198	190/190	148/148	?/?	141/141	121/121	?/?	186/186
65I 2013	?/?	121/121	224/224	?/?	193/193	124/124	?/?	158/158	196/196	?/?	157/157	?/?	201/201	193/193	148/148	254/254	153/153	121/121	236/236	204/204
65I 2133	?/?	123/123	?/?	168/168	195/195	124/124	?/?	158/158	?/?	?/?	?/?	?/?	201/201	193/193	148/148	253/253	153/153	?/?	238/238	201/201
65I 2150	209/209	123/123	224/224	?/?	?/?	?/?	209/209	?/?	196/196	232/232	147/147	?/?	201/201	?/?	148/148	253/253	151/151	120/120	236/236	200/204
65I 2165	204/204	?/?	224/224	168/168	193/193	124/124	209/209	158/158	198/198	232/232	151/151	198/198	201/201	190/190	?/?	242/242	153/153	120/120	233/233	202/202
65I 2458	209/209	123/123	224/224	?/?	?/?	?/?	205/205	158/158	194/194	?/?	147/147	198/198	201/201	193/193	148/148	242/242	151/151	120/120	?/?	199/199
65I 2521	209/209	123/123	?/?	168/168	193/193	124/124	209/209	?/?	198/198	?/?	?/?	188/188	201/201	190/190	148/148	242/242	153/153	121/121	233/233	?/?
65I 2604	?/?	123/123	226/226	168/168	197/197	124/124	209/209	?/?	196/196	?/?	147/147	188/188	198/198	190/190	148/148	242/242	?/?	121/121	233/233	?/?
66I 3139	209/209	?/?	224/224	?/?	?/?	124/124	205/205	158/158	200/200	229/229	151/151	198/198	198/198	?/?	148/148	255/255	153/153	120/120	238/238	?/?
66I 3584	209/209	123/123	?/?	156/156	193/193	?/?	209/209	158/158	196/196	232/232	147/147	188/188	201/201	193/193	148/148	242/242	153/153	120/120	236/236	204/204
66I 4156	?/?	?/?	?/?	168/168	193/193	124/124	209/209	?/?	198/198	?/?	151/151	198/198	201/201	190/190	148/148	242/242	153/153	120/120	233/233	?/?
66I 4538	209/209	123/123	224/224	?/?	193/195	124/124	?/?	158/158	192/196	232/232	157/157	198/198	201/201	193/193	148/148	246/253	151/151	?/?	236/236	201/201
66I 4680	209/209	?/?	226/226	164/164	?/?	124/124	205/205	158/158	196/196	?/?	?/?	198/198	?/?	190/190	148/148	253/253	151/151	121/121	?/?	?/?
66I 4751	209/209	123/123	?/?	156/156	191/191	124/124	?/?	158/158	198/198	229/229	147/147	188/188	198/198	190/190	148/148	242/242	153/153	123/123	234/234	206/206
66I 4913	?/?	121/121	224/224	168/168	191/191	124/124	?/?	158/158	?/?	229/232	151/151	188/198	198/201	190/190	148/148	242/253	153/153	121/121	233/233	188/188
66I 4961	209/209	121/121	?/?	?/?	193/193	124/124	209/209	158/158	?/?	232/232	147/147	188/188	?/?	?/?	148/148	242/254	153/153	121/121	236/236	204/204
66I 4978	209/209	123/123	?/?	164/164	197/197	124/124	209/209	161/161	194/194	232/232	147/147	198/198	198/198	190/190	148/148	242/242	153/153	120/120	?/?	202/202
66I 5133	209/209	123/123	224/224	168/168	193/193	124/124	209/209	158/158	192/192	?/?	151/151	198/198	201/201	190/190	?/?	?/?	141/141	121/121	?/?	202/202
69I 7284	209/209	123/123	224/224	164/164	199/199	124/124	209/209	?/?	198/198	229/229	147/147	?/?	201/201	193/193	148/148	242/242	153/153	120/120	238/238	200/200
69I 7471	209/209	?/?	224/224	168/168	193/193	124/124	209/209	158/158	196/196	232/232	151/151	?/?	?/?	?/?	148/148	242/242	153/153	120/120	?/?	?/?
69I 7776	?/?	123/123	224/224	168/168	?/?	124/124	?/?	158/158	196/196	232/232	168/168	?/?	201/201	190/190	148/148	?/?	?/?	?/?	236/236	204/204
74I 10728	209/209	116/116	224/224	156/156	197/197	124/124	?/?	158/158	200/200	232/232	154/154	?/?	201/201	190/190	?/?	254/254	153/153	120/120	238/238	184/184
74I 10917	209/209	?/?	224/224	168/168	?/?	124/124	209/209	158/158	196/196	232/232	147/147	188/188	201/201	193/193	148/148	242/242	153/153	120/120	236/236	204/204
74L 11921	209/209	123/123	224/224	?/?	197/197	124/124	?/?	158/161	196/196	229/229	147/154	198/198	201/201	190/190	148/148	242/242	151/151	120/120	233/233	205/205
A-7171	209/209	128/128	224/224	168/168	191/193	?/?	209/209	158/158	?/?	233/233	157/157	184/188	190/198	190/190	?/?	254/254	147/153	121/121	232/233	201/201
HD-024	209/209	122/122	224/224	168/168	193/193	124/124	209/209	?/?	196/196	232/232	147/147	?/?	201/201	193/193	?/?	?/?	151/151	120/120	238/238	200/200
HD-041	209/209	123/123	?/?	168/168	?/?	124/124	209/209	158/158	192/192	232/232	157/157	198/198	?/?	190/190	148/148	242/242	141/141	120/120	233/233	201/201
HD-043	?/?	121/121	?/?	168/168	193/193	124/124	209/209	158/158	192/192	232/232	157/157	198/198	201/201	190/190	148/148	242/242	141/141	120/120	233/233	?/?
HD-055	209/209	122/122	224/224	168/168	?/?	?/?	205/205	158/158	192/192	229/229	157/157	198/198	201/201	190/190	?/?	254/254	153/153	120/120	234/234	201/201
HD-144	209/209	123/123	?/?	172/172	191/191	124/124	209/209	161/161	196/196	229/229	147/147	198/198	198/201	190/190	141/141	254/254	141/141	120/120	233/233	186/186
L-WA12	209/209	125/125	224/224	172/172	191/191	124/124	205/205	158/158	198/198	229/229	147/147	188/188	198/198	193/193	141/141	242/242	?/?	120/120	233/233	200/202
L-WA13	209/209	116/123	224/224	?/?	191/197	124/124	?/?	158/158	196/196	232/232	147/163	188/188	196/198	190/190	141/141	242/246	151/151	120/120	?/?	200/200
L-WA15	209/209	121/121	224/224	164/164	193/193	124/124	205/207	158/158	196/196	229/232	147/147	?/?	196/198	190/190	148/148	242/242	151/151	121/121	229/229	?/?
L-WA17	209/209	121/121	224/224	164/164	193/193	124/124	203/203	166/166	?/?	233/233	?/?	188/188	198/198	190/190	148/148	234/234	141/141	120/120	238/238	188/188
L-WA22	209/209	121/121	224/224	164/164	193/193	124/124	?/?	166/166	196/196	233/233	157/157	?/?	198/198	190/190	148/148	234/234	141/141	120/120	238/238	188/188
L-WA23	209/209	121/121	224/224	164/164	193/193	124/124	203/203	166/166	196/196	?/?	157/157	188/188	198/198	190/190	148/148	234/234	141/141	120/120	238/238	188/188
L-WA25	209/209	121/121	224/224	?/?	199/199	124/124	?/?	158/158	196/196	233/233	157/157	188/188	198/198	190/190	141/141	243/243	?/?	121/121	229/229	188/188
L-WA26	209/209	121/121	?/?	168/168	199/199	124/124	?/?	158/158	196/196	233/233	157/157	188/188	?/?	190/190	?/?	?/?	153/158	121/121	229/229	?/?
L-WA27	?/?	121/121	224/224	168/168	195/195	124/124	203/209	?/?	196/196	233/233	157/157	188/188	198/198	?/?	141/141	243/243	158/158	121/121	229/229	188/188
L-WA28	209/209	121/121	224/224	?/?	199/199	124/124	?/?	158/158	196/196	?/?	?/?	188/188	198/198	190/190	148/148	243/243	153/153	121/121	229/229	?/?
L-WA29	209/209	121/121	?/?	168/168	195/195	124/124	209/209	158/158	?/?	233/233	157/157	188/188	198/198	190/190	141/141	244/244	158/158	121/121	229/229	188/188
L-WA31	209/209	?/?	224/224	168/168	195/195	124/124	209/209	158/158	196/196	233/233	157/157	188/188	198/198	?/?	?/?	?/?	153/153	121/121	229/229	188/188
L-WA38	209/209	121/121	224/224	169/169	195/195	124/124	?/?	158/158	?/?	229/229	?/?	188/188	198/198	191/191	?/?	?/?	151/151	123/123	233/233	204/204
L-WA41	209/209	121/121	224/224	164/164	195/195	126/126	205/205	149/158	196/196	?/?	?/?	188/188	198/198	190/190	154/154	?/?	151/151	120/120	?/?	200/200
L-WA42	209/209	121/121	224/224	?/?	193/193	124/124	205/205	158/158	192/198	236/236	151/151	188/188	198/198	190/190	?/?	248/248	151/151	120/120	?/?	200/200
L-WA44	213/213	116/121	217/224	159/164	?/?	121/124	207/207	158/158	?/?	229/229	157/162	188/188	196/196	193/193	135/148	?/?	151/151	123/123	233/233	?/?
L-WA55	209/209	115/115	224/224	164/164	191/191	124/124	?/?	158/158	196/196	229/229	157/157	?/?	198/198	190/190	148/148	?/?	151/151	120/120	233/233	186/186
L-WA58	209/209	115/115	224/224	?/?	197/197	?/?	209/209	158/158	196/196	?/?	157/157	198/198	198/198	190/190	148/148	246/246	151/151	120/120	?/?	186/186
L-WA59	209/209	121/121	224/224	169/169	193/193	124/124	?/?	158/158	198/198	236/236	162/162	188/188	198/198	190/190	135/135	248/248	?/?	120/120	236/236	186/186
L-WA63	209/209	116/116	224/229	168/168	193/193	124/124	209/209	?/?	?/?	?/?	157/157	188/198	?/?	190/190	144/144	?/?	151/151	?/?	233/233	204/204
L-WA67	209/209	121/121	224/224	172/172	191/191	124/124	205/205	?/?	196/196	229/229	152/152	188/188	198/198	?/?	?/?	230/230	151/151	122/122	233/233	186/186
L-WA81	209/209	122/122	224/224	168/168	?/?	?/?	205/205	161/161	198/198	232/232	147/147	198/198	201/201	190/190	141/141	242/242	153/153	120/120	?/?	201/201
L-WA88	209/209	116/116	?/?	168/168	193/193	124/124	205/205	158/158	192/192	232/232	157/157	188/188	201/201	190/190	148/148	?/?	151/151	121/121	233/233	204/204
L-WA89	204/209	116/123	?/?	168/168	193/197	124/124	205/209	158/158	198/198	?/?	157/157	188/188	201/201	190/190	148/148	242/242	153/153	?/?	233/233	202/202
NSL54765	204/204	121/121	226/226	168/168	193/193	124/124	209/209	158/158	198/198	232/232	157/157	198/198	198/198	190/190	148/148	242/242	153/153	121/121	233/233	201/201
NSL84230	204/204	123/123	227/227	168/168	193/193	?/?	206/206	158/158	198/198	232/232	?/?	198/198	201/201	190/190	148/148	?/?	153/153	121/121	236/236	201/201
NSL84236	204/204	123/123	224/224	164/164	193/193	124/124	209/209	158/158	198/198	232/232	151/151	198/198	?/?	190/190	148/148	242/242	153/153	120/120	233/233	?/?
PI152702	?/?	123/123	224/224	164/164	?/?	124/124	205/205	158/158	198/198	232/232	?/?	188/188	198/198	190/190	141/141	242/242	151/151	121/121	233/233	?/?
PI152705	209/209	?/?	224/224	?/?	197/197	?/?	209/209	161/161	198/198	232/232	?/?	198/198	201/201	?/?	148/148	242/242	153/153	121/121	233/233	202/202
PI153800	?/?	123/123	?/?	168/168	197/197	?/?	205/205	158/158	?/?	232/232	154/154	198/198	201/201	?/?	?/?	?/?	141/141	121/121	238/238	202/202
PI199869	204/204	128/128	224/224	156/156	193/193	124/124	?/?	158/158	?/?	232/232	162/162	188/188	201/201	190/190	154/154	249/249	153/153	121/121	236/236	188/188
PI213900	209/209	116/132	224/224	168/168	193/193	124/124	205/205	157/157	?/?	232/232	157/157	?/?	198/198	190/190	141/141	254/254	?/?	120/120	233/236	190/192
PI221540	209/209	122/122	224/224	168/168	?/?	124/124	209/209	158/158	196/196	232/232	147/147	198/198	201/201	?/?	148/148	242/242	153/153	?/?	238/238	200/200
PI221607	209/209	123/123	227/227	164/164	197/197	124/124	205/205	?/?	194/194	?/?	?/?	198/198	198/198	190/190	148/148	254/254	141/141	120/120	233/233	202/202
PI221608	209/209	123/123	224/224	168/168	197/197	?/?	205/205	161/161	194/194	232/232	147/147	198/198	198/198	190/190	?/?	254/254	141/141	121/121	?/?	202/202
PI221613	?/?	123/123	227/227	?/?	197/197	?/?	209/209	161/161	194/194	232/232	147/147	198/198	198/198	190/190	148/148	254/254	?/?	120/120	233/233	202/202
PI221718	209/209	123/123	224/224	168/168	197/197	?/?	209/209	158/158	198/198	?/?	?/?	198/198	?/?	190/190	?/?	?/?	153/153	121/121	233/233	202/202
PI221720	209/209	123/123	224/224	164/164	197/197	124/124	?/?	161/161	194/194	232/232	?/?	188/188	?/?	190/190	148/148	242/242	153/153	121/121	233/233	200/200
PI225905	209/209	?/?	?/?	156/156	193/193	124/124	209/209	158/158	198/198	229/229	?/?	198/198	?/?	190/190	148/148	254/254	161/161	120/120	234/234	201/201
PI22913	209/209	123/123	224/224	?/?	?/?	?/?	209/209	158/158	?/?	?/?	143/143	188/188	?/?	193/193	148/148	254/254	153/153	121/121	236/236	204/204
PI229835	209/209	?/?	224/224	168/168	193/193	?/?	209/209	158/158	?/?	232/232	151/151	198/198	198/198	190/190	148/148	?/?	?/?	121/121	233/233	202/202
PI257595	209/209	123/123	224/224	164/164	?/?	124/124	209/209	161/161	196/196	232/232	147/147	198/198	?/?	190/190	148/148	242/242	151/151	120/120	233/233	200/200
PI267380	204/204	123/123	224/224	168/168	193/193	124/124	?/?	158/158	192/192	?/?	?/?	198/198	201/201	?/?	148/148	?/?	141/141	121/121	233/233	?/?
PI267408	209/209	?/?	?/?	168/168	193/193	?/?	209/209	158/158	192/192	?/?	?/?	?/?	?/?	193/193	?/?	242/242	141/141	120/120	233/233	200/200
PI267523	?/?	122/122	224/224	?/?	193/193	?/?	209/209	?/?	196/196	232/232	147/147	198/198	201/201	190/190	?/?	242/242	151/151	121/121	229/229	202/202
PI267525	209/209	122/122	224/224	168/168	193/193	124/124	206/206	?/?	198/198	232/232	151/151	198/198	201/201	190/190	148/148	242/242	153/153	121/121	?/?	201/201
PI267539	209/209	121/123	224/224	168/168	197/197	124/124	209/209	158/158	198/198	229/229	157/157	?/?	201/201	193/193	154/154	?/?	153/153	120/120	233/233	?/?
PI282868	209/209	120/120	224/224	168/168	197/197	124/124	?/?	158/158	198/198	229/229	?/?	188/188	198/198	190/190	?/?	225/225	?/?	121/121	236/236	202/202
PI287624	204/204	123/123	227/227	?/?	?/?	?/?	209/209	158/158	192/192	232/232	147/147	198/198	201/201	193/193	148/148	?/?	153/153	121/121	233/233	?/?
PI287659	209/209	?/?	?/?	156/156	197/197	?/?	205/205	?/?	198/198	232/232	151/151	202/202	201/201	?/?	148/148	?/?	153/153	?/?	238/238	184/184
PI300118	?/?	?/?	224/224	?/?	195/195	124/124	205/205	158/158	194/194	?/?	162/167	188/188	?/?	?/?	?/?	249/249	?/?	120/120	236/236	?/?
PI302105	209/209	116/116	?/?	172/172	197/197	124/124	205/210	?/?	198/198	229/229	147/152	192/192	198/198	190/190	148/148	242/242	153/153	120/120	233/233	188/188
PI482637	209/209	?/?	227/227	168/168	197/197	?/?	209/209	158/158	192/192	232/232	157/157	198/198	201/201	190/190	148/148	242/242	141/141	?/?	?/?	201/201
PI505699	?/?	121/121	227/227	168/168	197/197	?/?	?/?	158/158	198/198	232/232	157/157	198/198	198/198	190/190	141/141	242/242	?/?	121/121	233/233	?/?
PI510906	209/209	121/121	227/227	168/168	193/193	124/124	?/?	158/158	192/192	?/?	147/147	198/198	201/201	190/190	?/?	242/242	?/?	121/121	?/?	201/201
PI510985	209/209	121/121	227/227	168/168	191/191	124/124	205/205	?/?	192/192	232/232	157/157	198/198	201/201	190/190	148/148	242/242	141/141	120/120	?/?	201/201
PI511016	204/204	121/121	224/224	168/168	?/?	124/124	209/209	?/?	198/198	232/232	157/157	?/?	198/198	?/?	?/?	242/242	141/141	121/121	233/233	202/202
PI514497	209/209	125/125	224/224	156/156	197/197	124/124	?/?	?/?	200/200	229/229	147/147	198/198	198/198	194/194	148/148	254/254	153/153	120/120	238/238	186/186
PI514605	209/209	123/123	224/224	164/164	199/199	124/124	209/209	161/161	196/196	?/?	147/147	?/?	201/201	?/?	148/148	254/254	151/151	?/?	233/233	190/190
PI571048	?/?	?/?	224/224	168/168	193/193	124/124	209/209	158/158	?/?	232/232	151/151	198/198	201/201	190/190	148/148	242/242	153/153	120/120	?/?	202/202
PI585454	209/209	125/125	224/224	156/156	197/197	124/124	209/209	158/158	198/198	229/229	147/147	202/202	198/198	190/190	141/141	254/254	153/153	120/120	238/238	?/?
Purdue No. 49018	209/209	121/121	226/226	168/168	197/197	?/?	205/205	158/158	196/196	?/?	147/147	198/198	?/?	190/190	141/141	253/253	?/?	121/121	238/238	?/?
Purdue No. 49506	209/209	125/125	?/?	156/156	197/197	?/?	205/205	?/?	200/200	232/232	147/147	198/202	198/198	190/190	148/148	254/254	153/153	120/120	238/238	202/202
Purdue No. 50840	200/200	120/120	?/?	168/168	197/197	?/?	207/207	158/158	198/198	229/229	?/?	188/188	198/198	?/?	135/135	225/225	153/153	121/121	233/233	186/200
SC283	209/209	122/122	224/224	?/?	191/191	124/124	209/209	158/158	192/192	232/232	?/?	198/198	198/198	190/190	148/148	254/254	?/?	121/121	233/233	201/201

## Sheet: 0.3
Sample Code	Xcup06	Xcup12	Xcup19	Xcup28	Xcup29	Xcup34	Xcup37	Xcup38	Xcup40	Xcup41	Xcup50	Xcup53	Xcup61	Xcup62	Xcup63	Xcup69	Xcup70	Xcup71	Xcup74	Xgap34
65I 1345	?/?	125/125	224/224	156/156	197/197	124/124	?/?	161/161	?/?	232/232	151/151	202/202	198/198	190/190	148/148	254/254	151/151	120/120	?/?	202/202
65I 1502	209/209	125/125	224/224	?/?	197/197	?/?	205/213	161/161	200/200	232/232	147/147	?/?	198/198	?/?	148/148	?/?	153/153	120/120	238/238	202/202
65I 1633	209/209	125/125	224/224	156/156	197/197	?/?	209/209	?/?	200/200	?/?	151/151	198/198	198/198	190/190	148/148	242/242	153/153	?/?	238/238	?/?
65I 1791	209/209	?/?	224/224	156/156	197/197	124/124	209/209	158/158	?/?	?/?	?/?	?/?	198/201	?/?	148/148	254/254	153/153	120/120	?/?	184/184
65I 1793	?/?	?/?	224/224	156/156	?/?	124/124	?/?	?/?	200/200	?/?	?/?	202/202	198/198	190/190	148/148	254/254	153/153	120/120	?/?	?/?
65I 1807	209/209	125/125	224/224	?/?	193/193	124/124	209/209	?/?	?/?	232/232	?/?	?/?	201/201	?/?	148/148	242/242	151/151	120/120	?/?	?/?
65I 1995	?/?	?/?	?/?	168/168	197/197	127/127	209/209	158/158	?/?	?/?	157/157	198/198	198/198	190/190	148/148	242/242	141/141	121/121	?/?	?/?
65I 2013	209/209	121/121	224/224	168/168	193/193	?/?	206/206	158/158	196/196	232/232	157/157	188/188	?/?	193/193	?/?	254/254	?/?	?/?	236/236	204/204
65I 2133	209/209	?/?	224/224	168/168	195/195	124/124	209/209	?/?	192/192	232/232	147/147	188/188	201/201	?/?	?/?	?/?	?/?	?/?	?/?	201/201
65I 2150	209/209	123/123	224/224	168/168	193/193	124/124	209/209	158/158	196/196	232/232	147/147	188/202	?/?	193/193	148/148	?/?	151/151	?/?	236/236	200/204
65I 2165	204/204	123/123	224/224	?/?	193/193	124/124	209/209	158/158	?/?	232/232	151/151	198/198	201/201	?/?	148/148	242/242	153/153	120/120	233/233	202/202
65I 2458	209/209	123/123	?/?	156/156	?/?	124/124	205/205	?/?	?/?	232/232	147/147	?/?	201/201	?/?	148/148	242/242	151/151	120/120	233/233	?/?
65I 2521	209/209	123/123	224/224	168/168	193/193	?/?	209/209	?/?	?/?	232/232	157/157	188/188	?/?	?/?	148/148	242/242	153/153	121/121	233/233	202/202
65I 2604	?/?	?/?	?/?	?/?	197/197	124/124	209/209	161/161	?/?	?/?	?/?	188/188	198/198	190/190	148/148	?/?	151/151	?/?	233/233	186/186
66I 3139	209/209	?/?	?/?	156/156	197/197	124/124	205/205	158/158	200/200	229/229	151/151	198/198	198/198	190/190	148/148	255/255	153/153	120/120	238/238	?/?
66I 3584	209/209	123/123	?/?	156/156	193/193	?/?	?/?	158/158	196/196	232/232	?/?	188/188	?/?	193/193	148/148	242/242	153/153	?/?	?/?	?/?
66I 4156	204/204	123/123	?/?	168/168	193/193	124/124	209/209	?/?	198/198	?/?	151/151	198/198	201/201	?/?	148/148	242/242	?/?	120/120	233/233	188/188
66I 4538	209/209	?/?	224/224	168/168	193/195	124/124	?/?	158/158	192/196	?/?	157/157	198/198	201/201	193/193	?/?	246/253	151/151	120/120	236/236	?/?
66I 4680	209/209	116/116	?/?	164/164	193/193	?/?	205/205	?/?	196/196	?/?	154/154	?/?	201/201	190/190	?/?	?/?	151/151	121/121	238/238	186/186
66I 4751	?/?	123/123	224/224	156/156	191/191	?/?	205/205	158/158	198/198	?/?	147/147	188/188	198/198	190/190	148/148	?/?	153/153	123/123	?/?	?/?
66I 4913	209/209	121/121	224/224	168/168	191/191	124/124	?/?	158/158	?/?	229/232	?/?	188/198	?/?	190/190	148/148	242/253	153/153	?/?	233/233	188/188
66I 4961	?/?	121/121	224/224	168/168	193/193	124/124	209/209	158/158	192/196	232/232	147/147	188/188	201/201	190/190	148/148	242/254	153/153	?/?	236/236	204/204
66I 4978	209/209	123/123	224/224	?/?	?/?	124/124	?/?	161/161	194/194	232/232	147/147	?/?	?/?	190/190	?/?	242/242	?/?	?/?	233/233	?/?
66I 5133	209/209	123/123	224/224	168/168	193/193	?/?	209/209	158/158	192/192	?/?	?/?	198/198	201/201	190/190	148/148	?/?	141/141	?/?	?/?	202/202
69I 7284	?/?	123/123	224/224	164/164	199/199	?/?	?/?	158/158	198/198	229/229	147/147	184/184	?/?	193/193	?/?	?/?	153/153	?/?	238/238	200/200
69I 7471	209/209	?/?	224/224	?/?	193/193	?/?	209/209	?/?	196/196	232/232	151/151	198/198	201/201	190/190	148/148	242/242	153/153	120/120	236/236	200/200
69I 7776	?/?	123/123	224/224	?/?	191/191	?/?	209/209	?/?	196/196	232/232	?/?	?/?	201/201	190/190	?/?	?/?	153/153	120/120	236/236	?/?
74I 10728	209/209	?/?	?/?	156/156	197/197	124/124	207/207	158/158	?/?	232/232	154/154	202/202	201/201	190/190	?/?	254/254	153/153	?/?	238/238	184/184
74I 10917	?/?	123/123	224/224	?/?	193/193	?/?	209/209	158/158	196/196	232/232	?/?	?/?	201/201	193/193	148/148	242/242	153/153	?/?	236/236	204/204
74L 11921	?/?	?/?	224/224	?/?	197/197	124/124	?/?	?/?	196/196	229/229	147/154	?/?	201/201	190/190	?/?	242/242	151/151	120/120	233/233	205/205
A-7171	?/?	?/?	224/224	168/168	191/193	124/124	209/209	158/158	194/194	233/233	?/?	184/188	?/?	?/?	?/?	254/254	147/153	121/121	232/233	?/?
HD-024	209/209	122/122	224/224	168/168	?/?	124/124	209/209	?/?	?/?	232/232	147/147	?/?	201/201	193/193	?/?	242/242	151/151	120/120	?/?	?/?
HD-041	209/209	123/123	227/227	168/168	193/193	?/?	209/209	?/?	?/?	?/?	?/?	?/?	?/?	?/?	148/148	242/242	141/141	120/120	233/233	201/201
HD-043	209/209	121/121	?/?	168/168	?/?	?/?	209/209	158/158	192/192	232/232	?/?	198/198	201/201	?/?	?/?	242/242	141/141	120/120	?/?	?/?
HD-055	209/209	?/?	?/?	168/168	191/191	124/124	205/205	158/158	?/?	229/229	157/157	?/?	201/201	190/190	148/148	?/?	153/153	120/120	234/234	?/?
HD-144	?/?	123/123	224/224	172/172	191/191	124/124	209/209	161/161	196/196	229/229	147/147	198/198	198/201	?/?	?/?	254/254	141/141	?/?	?/?	186/186
L-WA12	209/209	125/125	?/?	172/172	?/?	?/?	?/?	?/?	198/198	?/?	147/147	?/?	198/198	?/?	141/141	?/?	151/151	120/120	?/?	200/202
L-WA13	209/209	116/123	?/?	?/?	191/197	124/124	207/209	?/?	196/196	232/232	147/163	188/188	196/198	190/190	?/?	?/?	151/151	?/?	234/234	?/?
L-WA15	209/209	?/?	224/224	164/164	193/193	124/124	205/207	158/158	?/?	?/?	147/147	?/?	196/198	190/190	?/?	242/242	?/?	121/121	229/229	203/203
L-WA17	209/209	121/121	224/224	?/?	?/?	124/124	203/203	166/166	?/?	?/?	157/157	188/188	198/198	190/190	148/148	234/234	?/?	?/?	238/238	188/188
L-WA22	209/209	?/?	224/224	?/?	?/?	124/124	203/203	166/166	196/196	233/233	?/?	188/188	198/198	?/?	?/?	?/?	?/?	?/?	238/238	?/?
L-WA23	?/?	121/121	224/224	164/164	?/?	124/124	203/203	166/166	196/196	?/?	?/?	188/188	198/198	190/190	?/?	234/234	?/?	?/?	238/238	188/188
L-WA25	209/209	?/?	224/224	168/168	199/199	124/124	?/?	158/158	196/196	?/?	?/?	188/188	?/?	?/?	?/?	?/?	?/?	121/121	229/229	?/?
L-WA26	209/209	121/121	224/224	168/168	?/?	?/?	203/203	158/158	196/196	233/233	157/157	?/?	198/198	190/190	141/148	243/243	153/158	121/121	229/229	188/188
L-WA27	209/209	121/121	224/224	168/168	195/195	?/?	?/?	158/158	196/196	?/?	?/?	188/188	?/?	190/190	141/141	?/?	?/?	121/121	?/?	188/188
L-WA28	209/209	121/121	224/224	?/?	?/?	?/?	?/?	158/158	196/196	?/?	?/?	188/188	198/198	190/190	?/?	?/?	153/153	121/121	229/229	?/?
L-WA29	209/209	121/121	224/224	168/168	195/195	?/?	?/?	158/158	196/196	?/?	157/157	188/188	?/?	190/190	?/?	244/244	158/158	?/?	?/?	188/188
L-WA31	209/209	?/?	224/224	168/168	195/195	124/124	209/209	158/158	196/196	233/233	157/157	188/188	198/198	?/?	141/141	243/243	153/153	121/121	?/?	?/?
L-WA38	209/209	?/?	?/?	?/?	195/195	124/124	207/207	158/158	?/?	229/229	?/?	188/188	198/198	?/?	?/?	248/248	151/151	123/123	?/?	204/204
L-WA41	?/?	?/?	224/224	164/164	195/195	126/126	205/205	149/158	196/196	236/236	173/173	188/188	198/198	190/190	154/154	?/?	?/?	120/120	233/233	200/200
L-WA42	209/209	121/121	224/224	164/164	193/193	124/124	?/?	158/158	192/198	?/?	151/151	188/188	?/?	190/190	141/141	248/248	?/?	120/120	?/?	200/200
L-WA44	213/213	116/121	217/224	?/?	193/195	121/124	?/?	?/?	200/200	229/229	157/162	188/188	196/196	?/?	135/148	248/253	151/151	?/?	233/233	?/?
L-WA55	209/209	115/115	224/224	164/164	191/191	124/124	?/?	158/158	196/196	229/229	157/157	188/188	?/?	190/190	?/?	?/?	?/?	120/120	233/233	186/186
L-WA58	209/209	?/?	224/224	168/168	?/?	124/124	?/?	158/158	196/196	229/229	157/157	198/198	?/?	190/190	148/148	246/246	151/151	120/120	?/?	?/?
L-WA59	209/209	?/?	?/?	169/169	193/193	124/124	205/205	?/?	198/198	236/236	?/?	?/?	198/198	190/190	135/135	248/248	151/151	?/?	236/236	186/186
L-WA63	209/209	?/?	?/?	168/168	193/193	?/?	?/?	158/158	?/?	232/232	157/157	?/?	?/?	?/?	?/?	?/?	151/151	121/121	233/233	204/204
L-WA67	209/209	121/121	?/?	172/172	?/?	124/124	205/205	?/?	196/196	229/229	152/152	188/188	?/?	190/190	141/148	230/230	?/?	122/122	233/233	186/186
L-WA81	?/?	?/?	224/224	?/?	?/?	124/124	205/205	161/161	198/198	?/?	147/147	198/198	201/201	190/190	141/141	242/242	153/153	120/120	233/233	201/201
L-WA88	209/209	116/116	229/229	168/168	193/193	?/?	?/?	158/158	?/?	232/232	157/157	188/188	201/201	190/190	148/148	242/242	151/151	121/121	233/233	204/204
L-WA89	?/?	?/?	224/224	168/168	193/197	124/124	205/209	?/?	198/198	?/?	157/157	188/188	201/201	190/190	?/?	242/242	?/?	120/120	?/?	?/?
NSL54765	204/204	121/121	226/226	168/168	193/193	124/124	209/209	158/158	198/198	232/232	157/157	198/198	?/?	190/190	148/148	?/?	153/153	121/121	?/?	201/201
NSL84230	204/204	123/123	227/227	?/?	193/193	?/?	?/?	158/158	?/?	232/232	143/143	198/198	201/201	190/190	148/148	?/?	153/153	?/?	236/236	?/?
NSL84236	204/204	123/123	?/?	164/164	193/193	124/124	209/209	158/158	?/?	232/232	?/?	?/?	?/?	190/190	148/148	?/?	153/153	?/?	233/233	202/202
PI152702	209/209	123/123	224/224	164/164	191/191	?/?	205/205	158/158	198/198	?/?	?/?	188/188	?/?	190/190	141/141	?/?	151/151	121/121	233/233	202/202
PI152705	209/209	?/?	224/224	164/164	?/?	?/?	209/209	161/161	198/198	232/232	?/?	198/198	201/201	190/190	148/148	?/?	?/?	121/121	?/?	202/202
PI153800	209/209	123/123	?/?	168/168	197/197	124/124	205/205	?/?	?/?	232/232	?/?	?/?	201/201	190/190	148/148	242/242	141/141	?/?	238/238	?/?
PI199869	204/204	128/128	?/?	?/?	193/193	124/124	209/209	158/158	?/?	?/?	162/162	188/188	?/?	190/190	?/?	?/?	153/153	121/121	236/236	188/188
PI213900	209/209	?/?	224/224	168/168	?/?	?/?	205/205	?/?	?/?	232/232	157/157	188/188	198/198	?/?	?/?	254/254	151/151	?/?	233/236	?/?
PI221540	209/209	?/?	?/?	168/168	193/193	?/?	209/209	158/158	196/196	232/232	?/?	?/?	?/?	?/?	?/?	242/242	153/153	120/120	238/238	200/200
PI221607	209/209	123/123	227/227	164/164	?/?	124/124	205/205	161/161	194/194	232/232	?/?	198/198	198/198	190/190	148/148	254/254	141/141	120/120	?/?	?/?
PI221608	209/209	?/?	224/224	?/?	197/197	124/124	205/205	161/161	194/194	232/232	147/147	198/198	198/198	190/190	148/148	254/254	141/141	?/?	238/238	?/?
PI221613	209/209	?/?	227/227	?/?	197/197	?/?	?/?	161/161	?/?	?/?	?/?	?/?	198/198	?/?	148/148	254/254	141/141	120/120	233/233	?/?
PI221718	?/?	123/123	224/224	?/?	197/197	124/124	209/209	158/158	198/198	232/232	151/151	198/198	?/?	190/190	?/?	242/242	153/153	121/121	233/233	?/?
PI221720	209/209	?/?	224/224	?/?	197/197	?/?	209/209	161/161	?/?	232/232	147/147	?/?	201/201	190/190	148/148	242/242	153/153	?/?	233/233	200/200
PI225905	?/?	121/121	?/?	156/156	193/193	124/124	?/?	?/?	198/198	229/229	157/157	?/?	198/198	190/190	148/148	254/254	161/161	120/120	234/234	201/201
PI22913	209/209	123/123	224/224	168/168	193/193	124/124	?/?	?/?	196/196	232/232	?/?	188/188	201/201	193/193	148/148	254/254	153/153	121/121	236/236	?/?
PI229835	?/?	121/121	224/224	168/168	193/193	124/124	209/209	158/158	198/198	232/232	?/?	198/198	?/?	190/190	?/?	242/242	153/153	?/?	233/233	202/202
PI257595	209/209	?/?	224/224	164/164	197/197	124/124	209/209	161/161	196/196	?/?	147/147	198/198	198/198	190/190	148/148	?/?	?/?	?/?	?/?	200/200
PI267380	204/204	123/123	224/224	?/?	193/193	?/?	209/209	158/158	192/192	232/232	151/151	198/198	201/201	190/190	148/148	242/242	141/141	?/?	?/?	186/186
PI267408	?/?	121/121	?/?	168/168	193/193	?/?	209/209	158/158	?/?	232/232	151/151	198/198	?/?	?/?	148/148	?/?	141/141	120/120	233/233	200/200
PI267523	209/209	122/122	224/224	164/164	193/193	124/124	209/209	?/?	196/196	232/232	?/?	198/198	201/201	190/190	141/141	?/?	151/151	121/121	229/229	202/202
PI267525	209/209	122/122	224/224	?/?	193/193	124/124	?/?	158/158	?/?	?/?	151/151	?/?	201/201	?/?	148/148	242/242	153/153	?/?	229/229	201/201
PI267539	?/?	121/123	?/?	168/168	?/?	124/124	209/209	158/158	198/198	229/229	157/157	188/198	?/?	193/193	154/154	254/254	?/?	120/120	233/233	200/200
PI282868	209/209	?/?	224/224	168/168	?/?	?/?	?/?	158/158	198/198	?/?	147/147	188/188	198/198	?/?	148/148	225/225	149/149	121/121	236/236	202/202
PI287624	?/?	123/123	227/227	168/168	?/?	?/?	209/209	?/?	192/192	?/?	?/?	198/198	201/201	?/?	148/148	242/242	153/153	121/121	233/233	201/201
PI287659	209/209	125/125	?/?	?/?	197/197	?/?	205/205	?/?	?/?	?/?	151/151	202/202	?/?	?/?	?/?	?/?	?/?	120/120	238/238	184/184
PI300118	?/?	?/?	224/224	169/169	195/195	?/?	205/205	158/158	194/194	236/236	?/?	188/188	198/198	190/190	135/135	?/?	151/151	120/120	236/236	186/186
PI302105	209/209	116/116	?/?	172/172	197/197	?/?	205/210	158/158	198/198	229/229	?/?	?/?	?/?	?/?	?/?	242/242	?/?	?/?	?/?	188/188
PI482637	209/209	122/122	?/?	?/?	197/197	124/124	209/209	158/158	192/192	?/?	157/157	198/198	201/201	?/?	?/?	242/242	141/141	?/?	233/233	201/201
PI505699	209/209	?/?	227/227	168/168	197/197	124/124	205/205	158/158	?/?	?/?	157/157	?/?	198/198	190/190	141/141	242/242	151/151	121/121	233/233	202/202
PI510906	209/209	?/?	227/227	168/168	?/?	124/124	209/209	?/?	192/192	232/232	147/147	?/?	201/201	190/190	?/?	242/242	153/153	121/121	?/?	?/?
PI510985	209/209	121/121	227/227	168/168	?/?	?/?	205/205	158/158	?/?	232/232	157/157	198/198	?/?	190/190	148/148	?/?	141/141	120/120	233/233	201/201
PI511016	204/204	121/121	224/224	168/168	?/?	124/124	?/?	158/158	?/?	232/232	157/157	198/198	?/?	?/?	?/?	242/242	?/?	?/?	?/?	?/?
PI514497	209/209	125/125	224/224	?/?	197/197	?/?	205/205	158/158	200/200	229/229	147/147	?/?	198/198	?/?	148/148	254/254	153/153	120/120	238/238	186/186
PI514605	209/209	123/123	224/224	164/164	?/?	124/124	209/209	161/161	?/?	?/?	147/147	198/198	201/201	190/190	148/148	254/254	?/?	120/120	233/233	?/?
PI571048	204/204	123/123	224/224	168/168	193/193	124/124	?/?	158/158	?/?	232/232	?/?	?/?	201/201	190/190	148/148	242/242	153/153	120/120	233/233	202/202
PI585454	209/209	125/125	?/?	156/156	197/197	?/?	209/209	158/158	198/198	229/229	147/147	?/?	?/?	190/190	141/141	?/?	153/153	120/120	238/238	202/202
Purdue No. 49018	?/?	?/?	226/226	?/?	197/197	124/124	205/205	158/158	196/196	229/229	?/?	?/?	201/201	190/190	?/?	253/253	?/?	121/121	238/238	200/200
Purdue No. 49506	209/209	125/125	?/?	156/156	197/197	124/124	205/205	158/158	?/?	232/232	147/147	198/202	198/198	190/190	148/148	254/254	153/153	120/120	238/238	202/202
Purdue No. 50840	200/200	120/120	224/224	168/168	197/197	124/124	?/?	158/158	198/198	229/229	?/?	?/?	198/198	?/?	?/?	225/225	153/153	?/?	233/233	186/200
SC283	209/209	122/122	224/224	?/?	191/191	?/?	209/209	158/158	?/?	?/?	157/157	198/198	198/198	190/190	148/148	254/254	141/141	121/121	233/233	201/201

## Sheet: 0.4
Sample Code	Xcup06	Xcup12	Xcup19	Xcup28	Xcup29	Xcup34	Xcup37	Xcup38	Xcup40	Xcup41	Xcup50	Xcup53	Xcup61	Xcup62	Xcup63	Xcup69	Xcup70	Xcup71	Xcup74	Xgap34
65I 1345	209/209	125/125	224/224	?/?	197/197	124/124	209/209	?/?	?/?	232/232	151/151	?/?	?/?	190/190	?/?	254/254	151/151	?/?	238/238	202/202
65I 1502	?/?	125/125	?/?	?/?	?/?	124/124	205/213	?/?	?/?	232/232	147/147	?/?	?/?	?/?	148/148	246/246	153/153	?/?	?/?	202/202
65I 1633	?/?	?/?	224/224	?/?	?/?	124/124	?/?	158/161	?/?	?/?	151/151	198/198	198/198	190/190	?/?	242/242	153/153	119/119	238/238	?/?
65I 1791	?/?	116/116	?/?	156/156	197/197	124/124	209/209	?/?	?/?	?/?	154/154	202/202	198/201	?/?	148/148	254/254	?/?	120/120	?/?	?/?
65I 1793	?/?	?/?	?/?	156/156	197/197	?/?	205/205	158/158	200/200	?/?	?/?	?/?	198/198	?/?	?/?	254/254	153/153	120/120	?/?	?/?
65I 1807	?/?	125/125	?/?	156/156	193/193	?/?	?/?	?/?	?/?	232/232	?/?	198/198	201/201	?/?	148/148	242/242	151/151	?/?	?/?	188/188
65I 1995	209/209	?/?	224/224	?/?	197/197	127/127	209/209	?/?	198/198	232/232	157/157	198/198	198/198	190/190	?/?	?/?	141/141	121/121	?/?	?/?
65I 2013	209/209	121/121	224/224	168/168	?/?	124/124	?/?	?/?	?/?	232/232	?/?	?/?	?/?	193/193	148/148	?/?	153/153	?/?	?/?	204/204
65I 2133	209/209	?/?	?/?	168/168	?/?	124/124	209/209	158/158	?/?	232/232	147/147	188/188	201/201	193/193	?/?	?/?	?/?	?/?	?/?	?/?
65I 2150	?/?	?/?	224/224	168/168	193/193	124/124	209/209	158/158	196/196	?/?	?/?	188/202	201/201	?/?	?/?	?/?	?/?	120/120	?/?	200/204
65I 2165	?/?	?/?	224/224	?/?	193/193	124/124	?/?	158/158	?/?	232/232	?/?	198/198	?/?	?/?	?/?	242/242	?/?	120/120	233/233	202/202
65I 2458	209/209	123/123	?/?	?/?	?/?	124/124	205/205	?/?	?/?	?/?	147/147	?/?	201/201	193/193	?/?	242/242	151/151	120/120	233/233	199/199
65I 2521	209/209	123/123	?/?	168/168	193/193	?/?	?/?	?/?	198/198	232/232	?/?	?/?	?/?	?/?	148/148	242/242	153/153	?/?	233/233	?/?
65I 2604	?/?	123/123	?/?	?/?	197/197	?/?	?/?	161/161	196/196	232/232	147/147	188/188	198/198	190/190	148/148	?/?	151/151	?/?	?/?	?/?
66I 3139	209/209	125/125	?/?	?/?	?/?	?/?	?/?	158/158	?/?	?/?	151/151	198/198	198/198	190/190	?/?	?/?	?/?	120/120	?/?	?/?
66I 3584	209/209	123/123	224/224	156/156	193/193	124/124	?/?	?/?	?/?	232/232	147/147	?/?	?/?	?/?	?/?	242/242	?/?	120/120	?/?	204/204
66I 4156	204/204	123/123	?/?	168/168	193/193	?/?	?/?	158/158	?/?	?/?	151/151	198/198	?/?	190/190	148/148	?/?	153/153	?/?	233/233	188/188
66I 4538	209/209	123/123	224/224	168/168	?/?	124/124	205/205	?/?	?/?	232/232	157/157	?/?	?/?	193/193	?/?	246/253	151/151	?/?	?/?	201/201
66I 4680	209/209	116/116	226/226	?/?	193/193	124/124	?/?	?/?	?/?	232/232	154/154	198/198	201/201	190/190	148/148	253/253	151/151	?/?	238/238	186/186
66I 4751	209/209	123/123	?/?	156/156	?/?	124/124	205/205	158/158	198/198	229/229	147/147	188/188	198/198	190/190	148/148	242/242	?/?	123/123	?/?	?/?
66I 4913	?/?	121/121	224/224	168/168	?/?	?/?	207/209	158/158	?/?	229/232	151/151	188/198	198/201	?/?	148/148	242/253	?/?	121/121	?/?	?/?
66I 4961	209/209	121/121	?/?	?/?	193/193	124/124	?/?	158/158	192/196	232/232	147/147	?/?	?/?	?/?	148/148	242/254	153/153	121/121	?/?	204/204
66I 4978	?/?	123/123	?/?	164/164	197/197	124/124	209/209	?/?	194/194	232/232	147/147	198/198	198/198	?/?	?/?	242/242	153/153	?/?	233/233	202/202
66I 5133	209/209	123/123	224/224	168/168	193/193	124/124	?/?	158/158	192/192	?/?	?/?	?/?	?/?	190/190	148/148	242/242	141/141	121/121	233/233	202/202
69I 7284	?/?	?/?	224/224	?/?	199/199	124/124	?/?	?/?	198/198	229/229	?/?	?/?	201/201	193/193	148/148	242/242	?/?	?/?	?/?	200/200
69I 7471	?/?	?/?	224/224	168/168	?/?	124/124	?/?	?/?	?/?	232/232	?/?	?/?	201/201	?/?	?/?	242/242	?/?	120/120	?/?	200/200
69I 7776	?/?	?/?	?/?	?/?	?/?	124/124	209/209	?/?	196/196	?/?	?/?	?/?	?/?	190/190	?/?	242/242	153/153	?/?	236/236	204/204
74I 10728	?/?	?/?	?/?	?/?	197/197	124/124	207/207	?/?	200/200	232/232	?/?	?/?	201/201	190/190	141/141	254/254	153/153	120/120	?/?	?/?
74I 10917	209/209	123/123	?/?	?/?	?/?	124/124	?/?	?/?	?/?	?/?	147/147	188/188	201/201	193/193	148/148	?/?	?/?	120/120	236/236	204/204
74L 11921	209/209	?/?	224/224	168/168	197/197	?/?	?/?	?/?	?/?	229/229	?/?	?/?	201/201	190/190	?/?	242/242	151/151	120/120	233/233	205/205
A-7171	209/209	?/?	?/?	?/?	191/193	?/?	209/209	158/158	?/?	233/233	?/?	184/188	190/198	190/190	141/148	?/?	?/?	121/121	232/233	201/201
HD-024	209/209	122/122	?/?	?/?	193/193	124/124	209/209	158/158	196/196	232/232	147/147	198/198	?/?	?/?	148/148	242/242	?/?	?/?	238/238	200/200
HD-041	209/209	?/?	227/227	?/?	193/193	124/124	?/?	?/?	192/192	232/232	157/157	198/198	201/201	190/190	148/148	?/?	?/?	?/?	233/233	201/201
HD-043	209/209	121/121	227/227	168/168	?/?	124/124	209/209	?/?	192/192	?/?	157/157	198/198	201/201	190/190	?/?	242/242	?/?	120/120	?/?	201/201
HD-055	?/?	122/122	224/224	?/?	191/191	?/?	205/205	158/158	192/192	229/229	?/?	?/?	201/201	190/190	148/148	254/254	153/153	120/120	234/234	?/?
HD-144	209/209	?/?	224/224	172/172	?/?	124/124	?/?	161/161	?/?	229/229	147/147	198/198	198/201	?/?	?/?	254/254	141/141	?/?	233/233	186/186
L-WA12	?/?	125/125	?/?	?/?	191/191	?/?	?/?	158/158	?/?	229/229	147/147	?/?	198/198	?/?	?/?	?/?	?/?	120/120	?/?	?/?
L-WA13	209/209	116/123	?/?	164/168	191/197	?/?	?/?	?/?	196/196	232/232	147/163	188/188	?/?	?/?	141/141	?/?	151/151	120/120	234/234	?/?
L-WA15	209/209	121/121	?/?	164/164	?/?	?/?	205/207	158/158	196/196	?/?	147/147	?/?	?/?	190/190	?/?	242/242	?/?	121/121	?/?	?/?
L-WA17	209/209	121/121	224/224	164/164	193/193	124/124	?/?	166/166	?/?	233/233	157/157	?/?	?/?	190/190	148/148	234/234	?/?	?/?	?/?	188/188
L-WA22	209/209	121/121	224/224	164/164	?/?	124/124	203/203	166/166	196/196	233/233	157/157	?/?	?/?	?/?	148/148	234/234	141/141	?/?	?/?	188/188
L-WA23	209/209	121/121	224/224	164/164	?/?	?/?	203/203	166/166	196/196	?/?	?/?	188/188	198/198	?/?	148/148	?/?	?/?	?/?	?/?	188/188
L-WA25	?/?	121/121	?/?	168/168	199/199	124/124	203/203	158/158	196/196	233/233	?/?	188/188	?/?	190/190	141/141	243/243	158/158	121/121	?/?	?/?
L-WA26	209/209	121/121	?/?	168/168	199/199	?/?	203/203	?/?	196/196	233/233	?/?	?/?	?/?	?/?	141/148	243/243	?/?	121/121	229/229	188/188
L-WA27	209/209	?/?	224/224	168/168	?/?	124/124	203/209	?/?	196/196	?/?	157/157	?/?	?/?	190/190	141/141	243/243	158/158	121/121	229/229	?/?
L-WA28	?/?	121/121	224/224	168/168	?/?	?/?	?/?	?/?	?/?	?/?	157/157	188/188	?/?	?/?	?/?	243/243	?/?	?/?	229/229	?/?
L-WA29	209/209	121/121	224/224	?/?	?/?	?/?	209/209	158/158	196/196	233/233	157/157	?/?	198/198	?/?	141/141	244/244	158/158	121/121	?/?	188/188
L-WA31	209/209	121/121	224/224	168/168	195/195	?/?	?/?	?/?	196/196	?/?	157/157	?/?	?/?	190/190	?/?	?/?	?/?	?/?	229/229	188/188
L-WA38	209/209	?/?	?/?	?/?	195/195	124/124	?/?	?/?	200/200	?/?	157/157	188/188	?/?	?/?	?/?	248/248	151/151	123/123	233/233	?/?
L-WA41	209/209	121/121	?/?	164/164	195/195	126/126	?/?	149/158	?/?	?/?	173/173	188/188	?/?	190/190	154/154	249/249	?/?	120/120	233/233	200/200
L-WA42	209/209	?/?	224/224	164/164	193/193	?/?	205/205	158/158	192/198	?/?	?/?	188/188	?/?	190/190	?/?	248/248	151/151	120/120	?/?	200/200
L-WA44	?/?	116/121	217/224	159/164	?/?	121/124	207/207	?/?	?/?	?/?	?/?	?/?	?/?	193/193	135/148	248/253	?/?	?/?	233/233	?/?
L-WA55	?/?	115/115	224/224	?/?	?/?	124/124	207/207	158/158	196/196	?/?	157/157	?/?	198/198	190/190	148/148	?/?	151/151	120/120	?/?	186/186
L-WA58	?/?	115/115	?/?	168/168	?/?	124/124	209/209	?/?	196/196	229/229	157/157	?/?	198/198	190/190	?/?	246/246	?/?	120/120	?/?	?/?
L-WA59	?/?	?/?	224/224	?/?	?/?	?/?	?/?	158/158	?/?	?/?	?/?	188/188	198/198	190/190	135/135	?/?	151/151	120/120	236/236	?/?
L-WA63	209/209	116/116	224/229	?/?	193/193	124/124	?/?	?/?	196/196	?/?	?/?	188/198	198/201	?/?	144/144	242/242	?/?	?/?	?/?	204/204
L-WA67	?/?	?/?	?/?	?/?	191/191	124/124	?/?	?/?	?/?	229/229	152/152	?/?	198/198	?/?	141/148	230/230	?/?	122/122	?/?	?/?
L-WA81	209/209	122/122	?/?	?/?	199/199	124/124	205/205	?/?	?/?	?/?	147/147	198/198	?/?	?/?	141/141	242/242	153/153	?/?	233/233	201/201
L-WA88	209/209	?/?	229/229	?/?	193/193	?/?	205/205	158/158	192/192	?/?	157/157	188/188	?/?	190/190	148/148	242/242	?/?	?/?	233/233	?/?
L-WA89	?/?	116/123	224/224	?/?	193/197	124/124	205/209	158/158	?/?	232/232	?/?	188/188	201/201	190/190	148/148	242/242	?/?	120/120	?/?	202/202
NSL54765	204/204	121/121	?/?	?/?	?/?	124/124	209/209	158/158	198/198	232/232	157/157	198/198	198/198	190/190	148/148	242/242	153/153	121/121	233/233	?/?
NSL84230	204/204	?/?	227/227	168/168	193/193	?/?	206/206	?/?	198/198	?/?	143/143	198/198	201/201	190/190	148/148	242/242	153/153	121/121	236/236	?/?
NSL84236	204/204	123/123	?/?	164/164	?/?	?/?	209/209	158/158	?/?	232/232	151/151	?/?	?/?	190/190	148/148	?/?	153/153	120/120	233/233	?/?
PI152702	209/209	123/123	?/?	?/?	191/191	124/124	205/205	?/?	198/198	232/232	147/147	?/?	?/?	190/190	?/?	242/242	151/151	?/?	233/233	202/202
PI152705	?/?	123/123	224/224	?/?	197/197	?/?	?/?	?/?	198/198	232/232	?/?	?/?	201/201	190/190	148/148	242/242	?/?	?/?	233/233	202/202
PI153800	209/209	?/?	?/?	168/168	197/197	124/124	205/205	158/158	194/194	?/?	?/?	?/?	201/201	?/?	148/148	242/242	141/141	121/121	?/?	202/202
PI199869	?/?	128/128	224/224	?/?	193/193	124/124	209/209	?/?	?/?	?/?	162/162	188/188	201/201	?/?	?/?	249/249	?/?	?/?	236/236	188/188
PI213900	?/?	116/132	224/224	?/?	193/193	124/124	205/205	?/?	196/198	?/?	?/?	?/?	198/198	190/190	141/141	254/254	151/151	?/?	?/?	?/?
PI221540	?/?	122/122	224/224	168/168	?/?	124/124	?/?	?/?	196/196	232/232	147/147	198/198	201/201	190/190	148/148	?/?	?/?	?/?	?/?	200/200
PI221607	209/209	?/?	227/227	?/?	197/197	?/?	205/205	?/?	?/?	232/232	?/?	?/?	?/?	?/?	148/148	254/254	?/?	?/?	233/233	202/202
PI221608	209/209	123/123	224/224	168/168	?/?	?/?	?/?	161/161	194/194	232/232	147/147	198/198	198/198	?/?	?/?	?/?	141/141	?/?	238/238	202/202
PI221613	?/?	123/123	227/227	164/164	?/?	?/?	?/?	161/161	194/194	?/?	147/147	?/?	198/198	190/190	?/?	254/254	141/141	?/?	?/?	202/202
PI221718	?/?	?/?	224/224	168/168	?/?	124/124	209/209	?/?	198/198	?/?	?/?	?/?	?/?	190/190	?/?	?/?	153/153	?/?	233/233	?/?
PI221720	209/209	123/123	224/224	164/164	?/?	124/124	?/?	161/161	?/?	232/232	?/?	?/?	?/?	190/190	?/?	242/242	?/?	?/?	?/?	200/200
PI225905	?/?	121/121	224/224	?/?	193/193	124/124	209/209	158/158	?/?	?/?	157/157	198/198	198/198	190/190	148/148	254/254	?/?	?/?	?/?	201/201
PI22913	209/209	123/123	?/?	?/?	?/?	?/?	209/209	158/158	?/?	232/232	?/?	188/188	?/?	193/193	148/148	254/254	153/153	?/?	?/?	204/204
PI229835	209/209	121/121	224/224	?/?	?/?	124/124	?/?	158/158	198/198	?/?	151/151	?/?	198/198	?/?	?/?	?/?	153/153	121/121	233/233	202/202
PI257595	?/?	123/123	224/224	164/164	197/197	?/?	209/209	?/?	196/196	232/232	?/?	198/198	?/?	190/190	148/148	242/242	?/?	120/120	?/?	200/200
PI267380	204/204	123/123	224/224	?/?	?/?	124/124	?/?	?/?	192/192	?/?	151/151	?/?	201/201	?/?	?/?	?/?	?/?	121/121	233/233	186/186
PI267408	209/209	121/121	227/227	168/168	?/?	124/124	209/209	?/?	?/?	?/?	?/?	198/198	201/201	193/193	?/?	242/242	?/?	120/120	233/233	?/?
PI267523	209/209	?/?	224/224	?/?	?/?	?/?	?/?	158/158	196/196	232/232	?/?	?/?	201/201	?/?	?/?	242/242	151/151	?/?	229/229	?/?
PI267525	?/?	122/122	224/224	168/168	?/?	?/?	?/?	158/158	198/198	?/?	151/151	?/?	?/?	?/?	?/?	?/?	153/153	121/121	229/229	201/201
PI267539	209/209	?/?	224/224	168/168	197/197	?/?	209/209	?/?	?/?	?/?	?/?	188/198	?/?	?/?	?/?	254/254	153/153	120/120	233/233	200/200
PI282868	209/209	?/?	224/224	168/168	197/197	124/124	?/?	?/?	?/?	?/?	147/147	188/188	?/?	190/190	148/148	225/225	?/?	121/121	?/?	?/?
PI287624	204/204	123/123	227/227	168/168	193/193	124/124	?/?	?/?	192/192	232/232	?/?	198/198	?/?	?/?	148/148	?/?	153/153	?/?	233/233	201/201
PI287659	209/209	?/?	224/224	156/156	197/197	?/?	?/?	158/158	198/198	232/232	?/?	202/202	?/?	190/190	148/148	254/254	153/153	?/?	?/?	184/184
PI300118	?/?	?/?	?/?	169/169	?/?	124/124	205/205	?/?	194/194	236/236	?/?	188/188	198/198	190/190	135/135	?/?	151/151	?/?	?/?	?/?
PI302105	?/?	116/116	224/224	172/172	197/197	?/?	205/210	158/158	198/198	?/?	?/?	192/192	198/198	?/?	148/148	?/?	?/?	?/?	?/?	?/?
PI482637	?/?	?/?	227/227	168/168	197/197	124/124	209/209	158/158	?/?	?/?	?/?	?/?	201/201	190/190	?/?	242/242	?/?	120/120	233/233	?/?
PI505699	?/?	?/?	?/?	168/168	197/197	?/?	?/?	?/?	198/198	?/?	?/?	198/198	?/?	?/?	141/141	242/242	151/151	121/121	?/?	202/202
PI510906	209/209	121/121	?/?	168/168	?/?	124/124	?/?	?/?	?/?	232/232	147/147	198/198	?/?	190/190	148/148	242/242	?/?	?/?	?/?	?/?
PI510985	209/209	121/121	227/227	168/168	191/191	?/?	205/205	158/158	192/192	?/?	157/157	?/?	201/201	?/?	148/148	242/242	?/?	120/120	?/?	?/?
PI511016	204/204	121/121	224/224	168/168	191/191	124/124	?/?	?/?	?/?	?/?	?/?	198/198	198/198	?/?	?/?	242/242	141/141	121/121	?/?	?/?
PI514497	209/209	125/125	224/224	?/?	?/?	124/124	?/?	158/158	200/200	229/229	147/147	198/198	198/198	194/194	148/148	?/?	?/?	120/120	238/238	?/?
PI514605	209/209	?/?	224/224	164/164	?/?	124/124	?/?	?/?	196/196	?/?	147/147	198/198	201/201	190/190	148/148	254/254	?/?	120/120	233/233	190/190
PI571048	204/204	?/?	224/224	168/168	193/193	?/?	?/?	158/158	198/198	?/?	?/?	198/198	?/?	?/?	148/148	242/242	153/153	?/?	?/?	202/202
PI585454	209/209	125/125	224/224	?/?	197/197	124/124	?/?	158/158	?/?	?/?	?/?	202/202	?/?	190/190	141/141	254/254	?/?	?/?	238/238	?/?
Purdue No. 49018	209/209	?/?	226/226	168/168	197/197	124/124	?/?	158/158	?/?	?/?	?/?	198/198	201/201	?/?	141/141	?/?	153/153	121/121	238/238	200/200
Purdue No. 49506	?/?	?/?	227/227	156/156	197/197	124/124	?/?	?/?	200/200	232/232	147/147	198/202	198/198	?/?	148/148	254/254	153/153	120/120	238/238	202/202
Purdue No. 50840	200/200	?/?	?/?	?/?	?/?	124/124	207/207	158/158	198/198	?/?	?/?	?/?	198/198	?/?	135/135	?/?	153/153	121/121	233/233	186/200
SC283	209/209	?/?	?/?	168/168	?/?	124/124	209/209	?/?	192/192	232/232	157/157	?/?	?/?	190/190	148/148	254/254	?/?	?/?	?/?	201/201

## Sheet: 0.5
Sample Code	Xcup06	Xcup12	Xcup19	Xcup28	Xcup29	Xcup34	Xcup37	Xcup38	Xcup40	Xcup41	Xcup50	Xcup53	Xcup61	Xcup62	Xcup63	Xcup69	Xcup70	Xcup71	Xcup74	Xgap34
65I 1345	?/?	125/125	?/?	?/?	197/197	?/?	209/209	?/?	?/?	232/232	?/?	202/202	?/?	190/190	148/148	?/?	?/?	?/?	238/238	?/?
65I 1502	?/?	?/?	?/?	156/156	197/197	124/124	?/?	161/161	200/200	232/232	?/?	?/?	?/?	190/190	?/?	?/?	?/?	?/?	?/?	202/202
65I 1633	209/209	125/125	?/?	156/156	?/?	?/?	?/?	158/161	?/?	?/?	151/151	198/198	?/?	?/?	148/148	242/242	?/?	?/?	238/238	202/202
65I 1791	209/209	116/116	?/?	?/?	197/197	124/124	209/209	?/?	?/?	?/?	?/?	?/?	198/201	?/?	148/148	?/?	153/153	?/?	?/?	184/184
65I 1793	209/209	?/?	?/?	?/?	?/?	?/?	?/?	?/?	200/200	232/232	?/?	?/?	?/?	190/190	148/148	?/?	153/153	?/?	238/238	?/?
65I 1807	?/?	125/125	?/?	?/?	193/193	?/?	209/209	158/158	?/?	?/?	147/147	198/198	201/201	193/193	148/148	?/?	151/151	120/120	234/234	?/?
65I 1995	?/?	?/?	224/224	?/?	?/?	127/127	?/?	158/158	?/?	232/232	157/157	198/198	?/?	190/190	?/?	242/242	?/?	?/?	233/233	186/186
65I 2013	209/209	121/121	224/224	168/168	?/?	?/?	206/206	?/?	?/?	232/232	157/157	?/?	201/201	193/193	?/?	?/?	?/?	?/?	?/?	204/204
65I 2133	?/?	?/?	224/224	168/168	195/195	?/?	?/?	?/?	192/192	232/232	147/147	?/?	?/?	?/?	?/?	253/253	?/?	?/?	238/238	?/?
65I 2150	?/?	123/123	224/224	?/?	193/193	?/?	?/?	158/158	?/?	?/?	147/147	188/202	201/201	?/?	148/148	?/?	?/?	?/?	?/?	200/204
65I 2165	?/?	?/?	?/?	?/?	193/193	124/124	209/209	?/?	?/?	232/232	?/?	?/?	?/?	?/?	?/?	242/242	153/153	?/?	233/233	202/202
65I 2458	?/?	?/?	224/224	?/?	197/197	124/124	205/205	158/158	?/?	232/232	?/?	?/?	201/201	193/193	?/?	242/242	151/151	120/120	233/233	?/?
65I 2521	209/209	123/123	?/?	168/168	193/193	124/124	209/209	158/158	?/?	232/232	?/?	188/188	?/?	?/?	148/148	?/?	153/153	?/?	?/?	202/202
65I 2604	?/?	?/?	226/226	?/?	197/197	?/?	209/209	161/161	196/196	232/232	147/147	188/188	198/198	190/190	148/148	242/242	?/?	121/121	?/?	186/186
66I 3139	?/?	125/125	224/224	156/156	?/?	124/124	?/?	?/?	200/200	229/229	?/?	198/198	?/?	?/?	?/?	255/255	?/?	120/120	?/?	?/?
66I 3584	209/209	123/123	224/224	156/156	?/?	?/?	209/209	?/?	196/196	232/232	147/147	?/?	?/?	193/193	148/148	242/242	153/153	120/120	236/236	?/?
66I 4156	204/204	123/123	224/224	?/?	?/?	?/?	?/?	?/?	?/?	232/232	?/?	198/198	?/?	190/190	148/148	?/?	153/153	120/120	?/?	?/?
66I 4538	?/?	123/123	?/?	168/168	?/?	?/?	?/?	?/?	192/196	232/232	157/157	198/198	201/201	?/?	?/?	246/253	151/151	?/?	236/236	?/?
66I 4680	?/?	?/?	226/226	?/?	193/193	124/124	205/205	158/158	196/196	?/?	154/154	198/198	?/?	?/?	148/148	253/253	?/?	121/121	238/238	?/?
66I 4751	?/?	?/?	224/224	?/?	?/?	?/?	?/?	158/158	198/198	229/229	147/147	?/?	198/198	?/?	148/148	?/?	153/153	123/123	234/234	206/206
66I 4913	209/209	121/121	224/224	?/?	?/?	124/124	207/209	?/?	?/?	?/?	151/151	?/?	198/201	?/?	148/148	?/?	153/153	121/121	233/233	?/?
66I 4961	?/?	121/121	224/224	?/?	193/193	?/?	209/209	158/158	?/?	?/?	147/147	188/188	?/?	?/?	?/?	242/254	153/153	?/?	?/?	204/204
66I 4978	?/?	?/?	?/?	164/164	?/?	124/124	?/?	?/?	194/194	232/232	?/?	?/?	198/198	?/?	148/148	?/?	?/?	?/?	?/?	?/?
66I 5133	209/209	123/123	?/?	?/?	193/193	?/?	209/209	158/158	?/?	232/232	?/?	198/198	?/?	190/190	?/?	242/242	?/?	?/?	233/233	202/202
69I 7284	?/?	123/123	?/?	164/164	199/199	124/124	?/?	158/158	198/198	?/?	147/147	184/184	?/?	?/?	?/?	242/242	153/153	?/?	238/238	200/200
69I 7471	?/?	122/122	?/?	168/168	?/?	?/?	?/?	158/158	196/196	232/232	?/?	198/198	201/201	?/?	?/?	242/242	153/153	120/120	236/236	200/200
69I 7776	?/?	?/?	224/224	?/?	191/191	124/124	?/?	158/158	196/196	?/?	?/?	188/188	201/201	190/190	?/?	?/?	153/153	120/120	236/236	?/?
74I 10728	209/209	116/116	?/?	156/156	?/?	?/?	?/?	?/?	200/200	?/?	154/154	202/202	?/?	?/?	?/?	?/?	?/?	120/120	238/238	?/?
74I 10917	?/?	123/123	224/224	?/?	?/?	124/124	?/?	158/158	196/196	232/232	?/?	188/188	?/?	193/193	?/?	?/?	?/?	?/?	236/236	?/?
74L 11921	?/?	?/?	224/224	168/168	?/?	124/124	?/?	?/?	?/?	229/229	147/154	198/198	201/201	?/?	?/?	?/?	?/?	120/120	233/233	205/205
A-7171	209/209	?/?	224/224	?/?	?/?	124/124	?/?	158/158	194/194	233/233	?/?	184/188	?/?	190/190	?/?	254/254	147/153	121/121	?/?	?/?
HD-024	209/209	122/122	?/?	168/168	?/?	?/?	?/?	?/?	?/?	?/?	?/?	?/?	201/201	?/?	148/148	242/242	?/?	120/120	?/?	?/?
HD-041	?/?	123/123	?/?	?/?	193/193	124/124	209/209	158/158	?/?	?/?	?/?	198/198	?/?	190/190	?/?	?/?	?/?	?/?	?/?	?/?
HD-043	209/209	121/121	227/227	168/168	193/193	?/?	?/?	158/158	192/192	?/?	157/157	?/?	201/201	190/190	?/?	?/?	141/141	?/?	233/233	?/?
HD-055	209/209	?/?	224/224	168/168	?/?	124/124	?/?	158/158	192/192	229/229	157/157	?/?	?/?	190/190	?/?	254/254	?/?	?/?	?/?	201/201
HD-144	209/209	123/123	?/?	?/?	?/?	?/?	?/?	?/?	?/?	?/?	147/147	?/?	198/201	190/190	?/?	254/254	?/?	120/120	233/233	186/186
L-WA12	?/?	125/125	?/?	172/172	?/?	?/?	?/?	158/158	?/?	?/?	?/?	188/188	198/198	193/193	?/?	?/?	151/151	120/120	233/233	?/?
L-WA13	209/209	116/123	?/?	?/?	191/197	124/124	207/209	?/?	196/196	232/232	?/?	?/?	?/?	?/?	?/?	242/246	?/?	?/?	?/?	?/?
L-WA15	?/?	121/121	?/?	?/?	?/?	?/?	?/?	?/?	196/196	?/?	?/?	?/?	196/198	?/?	148/148	242/242	151/151	121/121	?/?	?/?
L-WA17	?/?	?/?	224/224	?/?	?/?	?/?	203/203	166/166	?/?	?/?	157/157	188/188	198/198	?/?	?/?	?/?	141/141	?/?	238/238	?/?
L-WA22	209/209	121/121	224/224	?/?	?/?	124/124	?/?	166/166	?/?	233/233	?/?	?/?	198/198	190/190	?/?	?/?	?/?	120/120	?/?	188/188
L-WA23	209/209	?/?	224/224	?/?	?/?	124/124	203/203	?/?	196/196	233/233	157/157	?/?	?/?	?/?	?/?	234/234	?/?	?/?	?/?	?/?
L-WA25	209/209	?/?	224/224	?/?	199/199	124/124	?/?	?/?	?/?	233/233	157/157	188/188	198/198	?/?	141/141	?/?	158/158	?/?	229/229	188/188
L-WA26	209/209	?/?	?/?	168/168	?/?	?/?	203/203	?/?	196/196	233/233	157/157	188/188	198/198	?/?	141/148	243/243	153/158	121/121	?/?	?/?
L-WA27	?/?	?/?	224/224	168/168	?/?	?/?	203/209	158/158	196/196	233/233	?/?	?/?	198/198	190/190	141/141	243/243	?/?	?/?	?/?	188/188
L-WA28	?/?	121/121	?/?	168/168	?/?	124/124	?/?	?/?	?/?	233/233	157/157	188/188	198/198	190/190	148/148	243/243	?/?	?/?	229/229	?/?
L-WA29	209/209	?/?	?/?	168/168	195/195	124/124	209/209	158/158	196/196	233/233	?/?	188/188	198/198	190/190	141/141	?/?	158/158	121/121	?/?	188/188
L-WA31	?/?	121/121	?/?	168/168	195/195	124/124	?/?	?/?	196/196	?/?	?/?	?/?	198/198	?/?	?/?	243/243	?/?	121/121	?/?	188/188
L-WA38	?/?	121/121	224/224	?/?	?/?	?/?	207/207	?/?	?/?	?/?	157/157	188/188	198/198	?/?	?/?	248/248	?/?	?/?	?/?	204/204
L-WA41	?/?	121/121	?/?	164/164	?/?	126/126	?/?	?/?	?/?	?/?	?/?	?/?	198/198	190/190	?/?	?/?	?/?	?/?	?/?	?/?
L-WA42	?/?	?/?	?/?	164/164	193/193	124/124	?/?	158/158	?/?	?/?	151/151	188/188	198/198	190/190	?/?	248/248	151/151	120/120	?/?	200/200
L-WA44	?/?	116/121	?/?	159/164	?/?	?/?	?/?	158/158	?/?	229/229	157/162	?/?	?/?	193/193	135/148	?/?	?/?	?/?	?/?	202/202
L-WA55	209/209	115/115	?/?	?/?	?/?	124/124	207/207	158/158	196/196	?/?	?/?	?/?	198/198	?/?	?/?	?/?	?/?	?/?	233/233	186/186
L-WA58	?/?	?/?	?/?	168/168	197/197	124/124	209/209	158/158	196/196	?/?	?/?	198/198	?/?	?/?	?/?	246/246	?/?	120/120	233/233	186/186
L-WA59	?/?	121/121	224/224	?/?	193/193	124/124	205/205	?/?	?/?	236/236	?/?	?/?	198/198	190/190	?/?	248/248	151/151	120/120	236/236	186/186
L-WA63	209/209	116/116	224/229	?/?	?/?	?/?	?/?	158/158	?/?	232/232	157/157	188/198	198/201	190/190	144/144	?/?	?/?	121/121	233/233	204/204
L-WA67	?/?	?/?	224/224	172/172	191/191	124/124	?/?	158/158	?/?	?/?	152/152	?/?	198/198	190/190	?/?	230/230	?/?	122/122	?/?	186/186
L-WA81	?/?	122/122	?/?	?/?	?/?	?/?	?/?	?/?	?/?	232/232	147/147	198/198	201/201	190/190	?/?	242/242	153/153	?/?	?/?	201/201
L-WA88	?/?	116/116	229/229	?/?	193/193	124/124	205/205	158/158	?/?	232/232	?/?	?/?	201/201	?/?	?/?	?/?	?/?	121/121	233/233	?/?
L-WA89	204/209	?/?	?/?	?/?	193/197	124/124	205/209	?/?	198/198	?/?	?/?	188/188	?/?	190/190	?/?	242/242	?/?	?/?	?/?	?/?
NSL54765	?/?	121/121	?/?	?/?	?/?	?/?	?/?	158/158	198/198	232/232	?/?	?/?	198/198	?/?	148/148	?/?	?/?	?/?	?/?	201/201
NSL84230	204/204	?/?	227/227	?/?	193/193	124/124	?/?	?/?	198/198	232/232	143/143	198/198	201/201	?/?	?/?	?/?	153/153	?/?	?/?	201/201
NSL84236	204/204	?/?	224/224	164/164	193/193	?/?	209/209	158/158	?/?	?/?	151/151	?/?	?/?	190/190	148/148	?/?	153/153	120/120	233/233	?/?
PI152702	?/?	123/123	?/?	?/?	191/191	124/124	205/205	?/?	?/?	?/?	?/?	188/188	198/198	190/190	?/?	242/242	?/?	121/121	233/233	?/?
PI152705	209/209	123/123	?/?	164/164	?/?	124/124	209/209	?/?	198/198	?/?	147/147	198/198	?/?	190/190	?/?	242/242	?/?	121/121	233/233	202/202
PI153800	?/?	123/123	227/227	168/168	197/197	?/?	?/?	158/158	?/?	232/232	154/154	198/198	?/?	?/?	148/148	242/242	141/141	121/121	?/?	202/202
PI199869	204/204	?/?	224/224	?/?	?/?	?/?	?/?	?/?	?/?	?/?	?/?	188/188	?/?	?/?	?/?	?/?	?/?	?/?	?/?	188/188
PI213900	209/209	?/?	224/224	168/168	?/?	?/?	?/?	?/?	?/?	?/?	?/?	188/188	198/198	190/190	?/?	254/254	151/151	?/?	233/236	?/?
PI221540	?/?	?/?	224/224	168/168	?/?	124/124	209/209	158/158	?/?	232/232	147/147	?/?	201/201	190/190	?/?	242/242	?/?	120/120	238/238	200/200
PI221607	?/?	?/?	227/227	?/?	197/197	?/?	205/205	?/?	194/194	232/232	?/?	198/198	198/198	?/?	148/148	254/254	141/141	?/?	233/233	?/?
PI221608	?/?	?/?	224/224	?/?	197/197	124/124	205/205	?/?	?/?	232/232	?/?	?/?	?/?	190/190	148/148	?/?	141/141	121/121	?/?	?/?
PI221613	?/?	?/?	227/227	?/?	197/197	124/124	?/?	161/161	?/?	232/232	?/?	?/?	?/?	?/?	148/148	254/254	141/141	?/?	?/?	?/?
PI221718	209/209	123/123	?/?	?/?	197/197	124/124	209/209	158/158	198/198	?/?	151/151	198/198	198/198	?/?	148/148	242/242	153/153	121/121	233/233	?/?
PI221720	209/209	?/?	224/224	?/?	197/197	?/?	209/209	161/161	194/194	232/232	?/?	188/188	201/201	?/?	?/?	242/242	153/153	?/?	233/233	200/200
PI225905	209/209	121/121	?/?	156/156	?/?	?/?	?/?	158/158	198/198	?/?	157/157	?/?	198/198	?/?	148/148	?/?	?/?	120/120	234/234	?/?
PI22913	?/?	?/?	?/?	?/?	?/?	124/124	?/?	158/158	?/?	?/?	143/143	188/188	?/?	?/?	148/148	254/254	153/153	?/?	236/236	204/204
PI229835	?/?	121/121	224/224	?/?	193/193	?/?	?/?	158/158	?/?	?/?	151/151	?/?	?/?	?/?	148/148	?/?	153/153	?/?	?/?	202/202
PI257595	209/209	?/?	224/224	?/?	197/197	?/?	209/209	?/?	196/196	232/232	?/?	?/?	?/?	?/?	148/148	242/242	?/?	?/?	?/?	?/?
PI267380	?/?	123/123	?/?	168/168	193/193	?/?	209/209	?/?	?/?	232/232	?/?	?/?	201/201	190/190	?/?	?/?	?/?	121/121	233/233	?/?
PI267408	?/?	?/?	227/227	168/168	?/?	124/124	?/?	?/?	?/?	?/?	?/?	?/?	201/201	?/?	?/?	242/242	141/141	120/120	233/233	?/?
PI267523	209/209	122/122	224/224	?/?	193/193	?/?	209/209	158/158	?/?	232/232	147/147	?/?	?/?	190/190	141/141	?/?	151/151	?/?	?/?	202/202
PI267525	209/209	?/?	?/?	?/?	?/?	?/?	?/?	158/158	?/?	232/232	?/?	?/?	?/?	?/?	148/148	242/242	?/?	?/?	?/?	?/?
PI267539	209/209	121/123	?/?	?/?	197/197	?/?	209/209	?/?	?/?	229/229	157/157	188/198	201/201	193/193	154/154	254/254	153/153	?/?	233/233	?/?
PI282868	209/209	120/120	?/?	?/?	197/197	?/?	205/205	158/158	?/?	?/?	?/?	?/?	?/?	?/?	148/148	?/?	149/149	?/?	236/236	?/?
PI287624	?/?	?/?	227/227	168/168	193/193	124/124	209/209	?/?	?/?	?/?	147/147	198/198	201/201	?/?	148/148	?/?	153/153	?/?	233/233	?/?
PI287659	?/?	?/?	?/?	156/156	197/197	?/?	?/?	158/158	?/?	232/232	151/151	?/?	?/?	190/190	148/148	?/?	?/?	120/120	?/?	184/184
PI300118	209/209	121/121	?/?	169/169	195/195	124/124	?/?	?/?	?/?	236/236	162/167	188/188	?/?	190/190	135/135	?/?	?/?	?/?	236/236	?/?
PI302105	209/209	116/116	?/?	?/?	197/197	?/?	?/?	?/?	198/198	229/229	147/152	?/?	198/198	190/190	?/?	?/?	?/?	120/120	?/?	188/188
PI482637	?/?	122/122	227/227	?/?	197/197	124/124	209/209	158/158	192/192	?/?	157/157	?/?	?/?	?/?	148/148	?/?	141/141	?/?	?/?	201/201
PI505699	?/?	121/121	?/?	168/168	?/?	124/124	205/205	?/?	198/198	232/232	157/157	?/?	?/?	?/?	?/?	242/242	?/?	121/121	?/?	202/202
PI510906	?/?	121/121	?/?	168/168	?/?	?/?	?/?	?/?	?/?	?/?	147/147	198/198	?/?	190/190	148/148	?/?	153/153	?/?	233/233	?/?
PI510985	209/209	121/121	227/227	?/?	?/?	124/124	205/205	158/158	?/?	232/232	157/157	?/?	?/?	190/190	?/?	242/242	?/?	?/?	?/?	201/201
PI511016	204/204	?/?	224/224	168/168	?/?	?/?	209/209	?/?	?/?	?/?	157/157	?/?	198/198	190/190	148/148	242/242	141/141	?/?	233/233	?/?
PI514497	?/?	125/125	224/224	?/?	?/?	?/?	?/?	158/158	200/200	229/229	?/?	198/198	198/198	?/?	148/148	254/254	153/153	?/?	238/238	186/186
PI514605	?/?	123/123	?/?	164/164	?/?	124/124	209/209	161/161	?/?	232/232	?/?	198/198	?/?	?/?	148/148	?/?	?/?	?/?	233/233	?/?
PI571048	204/204	?/?	224/224	168/168	193/193	?/?	?/?	158/158	198/198	?/?	151/151	198/198	?/?	190/190	?/?	242/242	?/?	120/120	?/?	?/?
PI585454	?/?	?/?	?/?	?/?	?/?	?/?	209/209	?/?	?/?	229/229	147/147	?/?	198/198	190/190	141/141	254/254	153/153	?/?	?/?	?/?
Purdue No. 49018	209/209	?/?	226/226	?/?	197/197	124/124	?/?	158/158	?/?	229/229	147/147	198/198	201/201	?/?	?/?	?/?	?/?	121/121	?/?	200/200
Purdue No. 49506	209/209	?/?	?/?	?/?	?/?	124/124	205/205	?/?	?/?	232/232	147/147	198/202	?/?	?/?	?/?	?/?	153/153	120/120	238/238	?/?
Purdue No. 50840	?/?	?/?	224/224	?/?	?/?	?/?	207/207	?/?	198/198	229/229	147/147	188/188	?/?	?/?	135/135	?/?	?/?	?/?	233/233	?/?
SC283	209/209	122/122	224/224	168/168	?/?	?/?	209/209	?/?	?/?	232/232	?/?	?/?	?/?	190/190	148/148	254/254	?/?	121/121	?/?	201/201
