# Supplementary material for: Variety Discrimination Power: An Appraisal Index for Loci Combination Screening Applied to Plant Variety Discrimination
Source: Front Plant Sci. 2021 Mar 18;12:566796. doi: 10.3389/fpls.2021.566796 (PMC8014032; doi:10.3389/fpls.2021.566796)
Supplement: Supplementary Table 1 — Simulated SNP data array 1 of gradient variety difference degree. [file Data_Sheet_1.zip › Supplementary Table 8 SNP genotyping data of maize samples with gradient missing rate.xlsx]

## Sheet: 0.1
Sample Code	MC0001	MC0003	MC0006	MC0008	MC0016	MC0017	MC0023	MC0025	MC0026	MC0027	MC0035	MC0042	MC0049	MC0051	MC0054	MC0058	MC0062	MC0073	MC0074	MC0076	MC0094	MC0109	MC0110	MC0117	MC0124	MC0137	MC0163	MC0164	MC0173	MC0177	MC0182	MC0188	MC0197	MC0213	MC0237	MC0244	MC0259	MC0261	MC0275	MC0278	MC0279	MC0283	MC0286	MC0287	MC0297	MC0302	MC0303	MC0308	MC0311
N01	GG	AG	AG	AC	AG	AA	AT	AG	GG	AG	--	AA	AA	GG	AG	AC	AG	AA	GG	GG	GG	AT	AG	AC	--	GG	GG	GG	AG	CC	--	GG	--	GG	AG	AA	AG	CC	AC	--	AA	AG	AA	AA	AG	--	AA	AA	AA
N02	--	AG	AG	--	AG	AA	AT	AG	--	AG	--	AA	AA	GG	AG	AC	AG	AA	GG	GG	GG	AT	AG	AC	GG	GG	GG	GG	AG	CC	GG	GG	GG	GG	AG	AA	AG	CC	AC	AC	AA	AG	AA	AA	--	AA	AA	AA	AA
N03	GG	GG	--	AC	AG	AA	AT	--	--	AG	AG	AG	AG	AG	AG	CC	AA	AA	AA	GG	AG	AA	AG	AC	AA	AG	--	AG	AA	AC	AA	--	AG	GG	AG	GG	AG	--	AC	AC	AG	AG	AA	AA	AA	AA	AG	--	AG
N04	GG	GG	AG	AC	AG	AA	--	GG	AG	AG	--	AG	AG	AG	AG	CC	AA	AA	AA	GG	AG	AA	AG	--	AA	AG	AA	AG	AA	AC	AA	AA	AG	--	AG	GG	AG	--	CC	AC	AG	AG	AA	--	AA	AA	AG	AA	AG
N05	AA	AG	AG	AC	GG	AA	AA	GG	GG	AG	AG	AG	AA	AG	GG	CC	AG	AA	--	GG	--	AT	AG	AC	AG	--	GG	GG	GG	AC	AG	GG	--	AA	GG	--	AA	--	CC	AC	AG	AG	AA	AA	AG	AA	AG	AA	AG
N06	AG	AA	AA	CC	GG	AG	AA	GG	AG	AG	AG	--	AA	GG	AG	CC	AG	AG	GG	AA	GG	AT	AG	CC	AG	AG	GG	GG	GG	AC	AA	GG	AG	AG	AG	AG	AA	AA	CC	AC	AG	GG	AA	AA	AG	AA	AG	AG	AG
N07	AG	GG	AG	AA	AA	AG	AT	AG	GG	AG	AG	AG	AA	AG	AG	--	AG	--	AG	GG	AG	AA	GG	CC	AG	AG	AG	AG	--	CC	--	--	GG	AA	AG	AA	AG	AA	AC	AA	GG	AG	AC	AG	--	GG	--	GG	AG
N08	AA	AG	AA	AA	AG	GG	AT	AG	AG	AA	AG	AA	GG	GG	AG	CC	AA	AA	AG	AG	--	AA	GG	AC	AG	GG	GG	AG	--	AA	AA	AG	AG	AA	AG	--	AA	AC	CC	--	GG	GG	AC	AA	AG	AG	AG	AA	AG
N09	AG	AG	AA	CC	GG	AA	AA	GG	AA	--	AG	AA	AA	--	GG	CC	AG	AG	GG	GG	GG	AT	--	AC	AG	GG	GG	GG	GG	--	AA	AA	AA	GG	AA	AG	AA	AC	CC	AA	GG	GG	--	AA	GG	--	AG	AA	AG
N10	AG	GG	AA	CC	GG	AA	AA	GG	AG	AG	AG	AG	--	AG	AG	CC	AA	--	AA	GG	AG	AT	GG	CC	AA	GG	AG	GG	AG	--	AG	AG	AG	GG	AG	AG	AG	CC	AC	AC	AG	AA	AA	AA	AG	AA	AA	AA	AA
N11	AG	AG	GG	AC	AG	AG	TT	AG	GG	GG	AG	--	AG	GG	GG	CC	AG	--	AA	GG	GG	AT	GG	CC	AA	AG	AG	GG	--	CC	AG	AG	GG	AG	AG	AG	AA	CC	CC	CC	AA	AG	AA	AA	AG	AG	GG	AA	--
N12	AG	AG	--	CC	--	AG	--	AG	--	AG	AG	AG	--	GG	GG	CC	AA	AA	AG	AG	AG	--	AG	--	AG	GG	--	--	GG	AC	AG	AG	AG	GG	AG	GG	--	AA	AC	AC	AA	AG	AA	AA	GG	AA	AG	AG	GG
N13	AA	AG	AG	AC	AG	AG	TT	--	GG	AG	--	AA	AG	GG	AA	AC	AA	AA	AG	AA	AA	AT	GG	AC	AG	AG	AG	AG	--	CC	AG	AG	GG	AA	GG	--	AG	AC	--	AC	AG	AG	AC	--	AA	AA	AA	AG	GG
N14	AG	GG	GG	AC	GG	AG	AA	GG	GG	AG	AG	AG	AA	AG	AG	AC	--	AA	AA	GG	--	AT	GG	CC	AA	AG	GG	GG	GG	AC	AG	GG	GG	AG	AG	AG	AA	AC	AC	AC	--	GG	AA	AA	AA	AA	AG	AA	AG
N15	AA	GG	AG	AA	AG	--	AT	GG	GG	AG	AG	GG	AA	AA	GG	CC	--	AG	--	GG	AG	AT	--	CC	AA	AG	GG	AG	GG	CC	AG	AG	AG	AG	AG	AG	AG	CC	CC	AA	AG	AG	AA	AG	GG	--	AG	AG	AG
N16	AG	AG	AA	AC	AG	AG	AT	GG	AG	AG	AG	AA	AG	GG	AG	AC	AG	AA	AG	AG	AG	AT	AG	AC	AG	--	AG	AG	AG	AC	AG	--	AG	AA	GG	AA	AG	--	AC	AA	AG	GG	AC	AG	AG	AA	AG	AG	AG
N17	AG	AG	AG	CC	GG	AA	AT	GG	AG	AG	--	AA	AA	GG	GG	CC	AG	AG	GG	GG	GG	AT	GG	AC	AG	GG	GG	GG	--	AC	--	AA	AA	GG	AA	AG	AA	AC	CC	AA	GG	GG	AA	AA	--	AA	AG	AA	AG
N18	AG	GG	GG	AA	AG	--	AT	GG	GG	--	AG	GG	--	AA	GG	CC	AA	AA	AG	GG	GG	AT	GG	CC	AA	GG	GG	GG	GG	CC	GG	GG	GG	AG	AG	AG	AG	CC	--	--	AA	GG	AA	AA	AA	AA	GG	AA	AG
N19	AG	AG	GG	AC	AG	AG	AT	AG	GG	GG	AG	AG	AG	GG	GG	CC	AG	AA	AA	GG	GG	AT	AG	CC	AG	AG	AA	AG	AG	CC	AA	AA	GG	GG	AG	AG	AA	CC	CC	AC	AA	AA	AA	AG	GG	GG	AG	AG	AG
N20	AG	GG	AG	AA	--	AG	AA	AA	GG	GG	--	AA	AG	GG	AA	AC	AG	AA	AA	AG	AG	AT	GG	CC	AG	GG	AA	AA	AA	CC	AG	AA	GG	AA	AG	AA	AG	AA	AA	AA	AG	AG	CC	GG	--	AG	AA	GG	AG
N21	AA	AA	AA	--	GG	AG	TT	GG	--	AA	GG	AA	AA	GG	AA	--	AA	AA	GG	GG	GG	AT	GG	AA	GG	GG	GG	AG	GG	AA	AA	AG	GG	AG	AA	AA	AA	CC	CC	AA	GG	GG	AC	--	AA	GG	GG	AA	AA
N22	AA	--	AA	CC	GG	AG	AT	--	AG	AG	GG	GG	--	AG	GG	AC	AA	--	AG	AA	AG	TT	GG	--	GG	GG	GG	--	GG	AA	AA	GG	GG	GG	AG	AA	AA	AC	AC	AC	AG	GG	AA	AG	AG	AG	GG	AA	GG
N23	AG	GG	AG	AA	AA	AG	AT	AG	GG	AG	AG	AA	AG	GG	AA	AC	AG	AA	AA	--	AG	AT	--	CC	AG	AG	AA	AA	AA	--	--	AA	GG	AA	AG	AA	AG	AA	AA	AA	--	AG	CC	GG	AG	AG	AA	GG	AG
N24	--	AG	AG	AC	GG	AG	AA	GG	GG	GG	AA	GG	AA	AG	GG	CC	AA	AA	AG	AG	GG	AT	AA	AC	AA	AG	AG	AG	--	CC	AG	AG	GG	GG	GG	AG	AG	AC	CC	AC	AA	AG	AA	AG	AG	AG	AG	AG	GG
N25	GG	AG	AG	AC	AG	AG	--	AG	GG	GG	AG	AG	AA	AG	AG	AC	AG	AA	AG	GG	AG	AT	AG	AC	AG	GG	AG	AG	AG	CC	--	--	GG	AG	AG	AA	AA	AA	AC	AC	AG	AG	AC	AG	AG	AG	AG	AG	AA
N26	--	AG	AA	AC	GG	GG	AT	AG	AG	AG	GG	AA	AA	AG	AG	AA	AA	AG	GG	AG	AG	--	--	AC	AA	AG	GG	GG	GG	CC	AG	AG	AG	GG	GG	AG	GG	AC	CC	AC	AA	AA	AA	AG	AG	AG	AG	AG	--
N27	GG	GG	AG	AA	AG	AG	AA	AA	AG	GG	GG	AA	AA	AG	--	AA	AG	AG	AG	AG	AG	AA	GG	AC	AG	--	AG	AG	AG	CC	AA	AA	AG	AG	--	AG	AG	AA	AC	AC	AG	AA	AC	AG	AG	AG	--	AG	AG
N28	AG	AG	AG	AC	AG	AA	AA	AG	GG	AG	AG	AG	AG	AA	GG	CC	AG	AA	GG	AG	GG	--	AG	CC	AG	--	GG	GG	GG	AA	AG	AG	AG	AG	AG	AG	AA	CC	--	AC	AG	AA	AC	AA	GG	AA	AA	AA	GG
N29	AG	AG	--	AC	GG	AA	--	GG	AG	AG	AG	AG	AA	AG	GG	CC	AA	AA	AA	GG	GG	TT	AG	CC	AA	--	GG	AG	--	AC	AG	AG	GG	AG	GG	--	AG	AC	AC	AA	AG	AA	AC	GG	GG	AG	AG	AG	AG
N30	AG	AA	AG	--	GG	AG	AT	AG	AG	AG	GG	AG	AG	AG	GG	CC	AA	AG	AG	GG	AG	TT	AG	AC	--	GG	GG	GG	GG	CC	--	AG	GG	AG	GG	AG	AG	--	CC	AC	AG	AG	AC	AG	AG	AG	--	AG	AG
N31	AG	--	AG	AC	GG	AG	AA	AG	GG	AG	GG	--	AG	GG	--	AC	AG	AG	AG	GG	GG	TT	--	AC	GG	GG	GG	GG	GG	AC	--	GG	AG	AG	GG	AG	AA	AC	CC	AA	GG	GG	AA	AA	--	AG	AG	AA	AA
N32	GG	AG	GG	AC	GG	AG	AA	AA	GG	AG	AA	GG	AG	GG	AG	AC	AA	AG	AG	GG	GG	--	AG	CC	AA	GG	GG	GG	--	AA	AA	AG	AG	GG	GG	AG	GG	AC	AC	AC	AG	GG	AC	AG	AG	AA	GG	--	AA
N33	AG	AA	AG	CC	GG	AG	AT	GG	AG	AG	GG	AG	GG	GG	AG	AC	AG	--	GG	AG	AA	AT	GG	AC	AA	AG	GG	GG	GG	AC	AA	AG	GG	GG	GG	GG	AA	--	CC	AA	AA	AG	AA	AG	--	--	GG	AA	GG
N34	GG	AA	AG	AC	GG	GG	AA	AG	AG	--	GG	AA	AG	GG	--	AC	--	--	AG	GG	GG	TT	GG	CC	AA	GG	GG	GG	GG	AC	--	--	AA	GG	GG	GG	AA	AA	CC	AC	AG	GG	AC	AG	AG	AG	GG	AG	GG
N35	GG	AA	AA	CC	GG	GG	AT	GG	AA	AG	GG	GG	--	GG	GG	CC	GG	AG	GG	AG	--	AA	GG	--	AA	AA	GG	AG	GG	CC	AG	AG	AG	AG	GG	GG	AA	AC	--	AA	GG	AG	AA	--	GG	AA	GG	AG	GG
N36	--	AA	AA	AC	GG	GG	AA	AG	AG	AG	AG	--	AA	GG	GG	AC	AA	AG	AG	GG	AG	AT	AG	AC	AA	AG	AG	GG	GG	AC	AA	AA	AA	GG	GG	GG	AA	AC	CC	AC	AG	--	AC	AG	AG	AG	GG	AG	GG
N37	GG	AG	AG	--	GG	GG	AT	GG	AA	--	GG	GG	AG	GG	GG	AC	AG	GG	GG	AG	AG	AA	GG	CC	--	GG	GG	GG	GG	CC	AA	AA	--	--	AG	AG	AA	AC	--	AC	GG	AG	AC	--	GG	AG	GG	GG	GG
N38	GG	AG	AA	--	AG	AG	--	AA	GG	AG	--	AA	AA	GG	AA	CC	AG	--	GG	--	AA	AA	GG	AC	AA	AA	GG	AA	GG	CC	AG	--	AG	AG	AA	AG	AA	AC	CC	AC	AG	AG	AC	AG	AG	AG	AG	AG	AA
N39	GG	AA	AG	CC	GG	--	--	GG	--	AG	AG	AA	AG	AG	AG	CC	AG	AG	--	--	GG	TT	GG	AC	AG	GG	GG	GG	GG	--	AA	AA	AG	GG	AG	AG	AA	AA	AC	--	AG	GG	AA	AA	AA	GG	AG	AA	--
N40	GG	AG	AG	AC	AG	AG	AT	--	GG	AG	AG	AG	AG	GG	--	AC	AG	AG	AG	AA	AG	AT	GG	CC	AA	AG	AG	AA	GG	--	--	AG	AG	AG	AA	AA	AA	AC	AC	AA	GG	AA	--	GG	GG	GG	AA	GG	AG
N41	GG	GG	AA	CC	GG	AA	AA	GG	AA	AA	GG	GG	AA	AA	GG	CC	AA	GG	GG	GG	AA	AA	GG	--	AA	AA	GG	--	GG	CC	AA	AA	--	GG	AA	GG	AA	AA	CC	AA	GG	GG	--	--	GG	--	GG	AA	GG
N42	GG	GG	GG	AA	--	AA	AA	AA	GG	GG	GG	AA	AA	GG	AA	AA	--	AA	AA	GG	--	AA	GG	CC	GG	GG	AA	AA	AA	CC	AA	AA	--	AA	AA	AA	AA	AA	AA	AA	GG	AA	CC	GG	GG	GG	AA	GG	AA
N43	GG	AA	AA	CC	GG	GG	AA	GG	GG	GG	AA	AG	AA	AG	GG	CC	AA	AA	GG	GG	AA	TT	AA	AA	AA	GG	GG	--	GG	--	GG	GG	GG	GG	GG	AA	AA	AA	CC	CC	AA	GG	AA	--	AA	AA	GG	AA	AA
N44	AA	AA	AA	CC	GG	GG	AA	--	GG	GG	AG	GG	AA	GG	GG	CC	AA	AA	GG	AA	GG	AA	AA	AA	AA	AA	AA	AA	AA	CC	AA	AA	GG	GG	GG	GG	AA	AA	CC	CC	AA	GG	AA	AA	AA	AA	--	AA	GG
N45	AG	GG	GG	AA	AA	AA	--	GG	--	GG	AA	GG	AA	AA	GG	CC	AA	AA	AA	GG	GG	TT	AA	CC	AA	GG	GG	GG	GG	CC	GG	GG	GG	AA	GG	AA	GG	CC	CC	--	AA	--	AA	GG	GG	GG	AA	GG	GG
N46	GG	AA	AA	CC	GG	AA	TT	GG	GG	AA	GG	AA	AA	GG	AA	AA	AA	AA	GG	GG	GG	TT	AA	AA	GG	GG	--	GG	GG	CC	GG	GG	GG	GG	GG	--	GG	--	CC	CC	AA	AA	AA	AA	AA	AA	AA	AA	AA
N47	GG	GG	GG	--	AA	AA	AA	AA	--	GG	--	AA	AA	GG	GG	CC	GG	AA	GG	GG	GG	AA	GG	CC	GG	GG	GG	--	--	CC	GG	GG	GG	GG	AA	AA	AA	--	AA	--	AA	GG	AA	AA	GG	AA	AA	AA	AA
N48	GG	GG	GG	AA	GG	AA	AT	GG	GG	GG	AA	GG	AA	AA	GG	CC	AA	AA	--	GG	GG	AA	AA	AA	AA	AA	AA	AA	AA	CC	AA	AA	GG	GG	--	AA	GG	CC	CC	CC	--	GG	AA	AA	AA	AA	GG	--	GG
N49	GG	GG	AA	CC	GG	--	--	GG	AA	AA	GG	AA	GG	GG	AA	CC	AA	AA	AA	GG	AA	--	GG	CC	AA	GG	AA	GG	AA	--	AA	AA	AA	GG	AA	GG	AA	CC	--	CC	GG	AA	AA	AA	AA	AA	AA	AA	AA
N50	AA	AA	AA	CC	GG	AA	AA	--	GG	AA	GG	AA	AA	AG	GG	CC	GG	AA	GG	GG	GG	TT	AA	CC	--	GG	GG	GG	GG	AA	AA	GG	--	AA	GG	AA	AA	AA	CC	AA	GG	GG	AA	AA	GG	AA	AA	AA	AA
N51	AA	GG	GG	AA	GG	AA	AA	GG	GG	GG	AA	GG	AA	AA	GG	CC	AA	AA	AA	GG	GG	AA	GG	AA	AA	AA	GG	GG	GG	AA	AA	GG	GG	--	AA	--	AA	AA	CC	CC	AA	--	AA	AA	AA	--	GG	AA	GG
N52	AA	AA	AA	CC	GG	GG	AA	GG	GG	GG	AA	GG	AA	--	GG	CC	AA	AA	GG	AA	GG	AA	GG	CC	AA	AA	GG	--	GG	CC	AA	GG	GG	GG	AA	GG	AA	AA	CC	CC	AA	GG	AA	--	AA	AA	GG	AA	AG
N53	AA	GG	AA	AA	AA	GG	TT	GG	--	AA	AA	GG	AA	AA	GG	CC	AA	GG	GG	GG	AA	AA	GG	CC	AA	AA	GG	GG	GG	--	GG	AA	GG	--	GG	AA	GG	AA	CC	AA	GG	GG	AA	AA	GG	GG	GG	--	GG
N54	AA	--	AA	AA	AA	--	TT	--	--	GG	AG	AA	GG	--	AG	AC	--	AA	AA	AA	AA	AA	GG	AC	AA	AG	AG	AG	AG	AC	AG	AG	AG	AA	GG	AA	GG	AA	AC	AC	--	GG	AC	AG	AA	AA	GG	AA	GG
N55	GG	GG	AA	CC	GG	AA	AA	GG	AA	AA	AA	AA	AA	GG	GG	CC	AA	GG	GG	--	AG	AA	AG	AA	GG	GG	AG	AG	AG	CC	AA	AA	AG	AG	AA	AG	--	CC	--	AA	GG	GG	AA	AA	GG	--	GG	AA	GG
N56	GG	AG	--	CC	--	AA	AA	GG	AA	AA	AG	AA	--	GG	GG	CC	AG	--	GG	GG	GG	AT	GG	AC	AG	GG	GG	--	GG	AC	AA	AA	AA	GG	AA	AG	AA	AC	CC	--	GG	--	AA	AA	GG	AA	AG	AA	AG
N57	AA	GG	GG	CC	GG	AA	AA	GG	GG	GG	AA	GG	AA	--	GG	CC	AA	AA	AA	GG	GG	TT	AA	CC	AA	GG	GG	GG	GG	CC	GG	--	--	GG	GG	AA	GG	CC	CC	AA	AA	AA	AA	AA	GG	AA	AA	AA	AA
N58	GG	GG	AA	CC	GG	AA	--	GG	AA	AA	GG	AA	GG	GG	AA	--	AA	AA	AA	GG	AA	AA	GG	CC	AA	GG	AA	GG	--	AA	AA	AA	AA	GG	AA	GG	AA	CC	AC	--	GG	AA	AA	AA	AA	AA	AA	AA	AA
N59	AA	GG	GG	AA	--	AA	--	GG	GG	GG	GG	AA	GG	GG	GG	CC	--	AA	AA	GG	GG	TT	GG	CC	AA	GG	GG	GG	GG	CC	GG	GG	GG	AA	AA	GG	AA	CC	--	CC	AA	GG	AA	AA	AA	AA	GG	AA	GG
N60	GG	AA	GG	CC	GG	GG	TT	--	GG	--	AA	GG	AA	GG	GG	CC	--	AA	AA	GG	GG	AA	GG	--	AA	AA	AA	GG	GG	CC	AA	AA	GG	GG	GG	AA	AA	CC	CC	CC	AA	AA	--	AA	GG	GG	GG	AA	GG
N61	GG	GG	AA	CC	GG	GG	AA	AA	GG	AA	--	--	AA	GG	--	CC	AA	AA	GG	GG	--	TT	GG	CC	--	GG	GG	AA	GG	AA	--	AA	GG	--	GG	GG	GG	AA	AA	CC	AA	GG	AA	AA	GG	AA	AA	GG	GG
N62	AA	AA	AA	CC	GG	AA	AA	GG	GG	--	AG	GG	AA	GG	--	CC	AA	AA	AG	AA	GG	AA	AA	CC	--	GG	AA	--	GG	--	GG	GG	AA	GG	AA	GG	GG	AA	CC	AA	AA	AA	--	--	GG	AA	GG	AA	GG
N63	AA	AA	GG	CC	GG	AA	TT	GG	GG	--	GG	AA	AA	GG	AA	AA	AA	AA	--	AA	AA	AA	GG	AA	GG	GG	--	GG	AA	CC	AA	GG	GG	AA	GG	GG	AA	CC	CC	CC	GG	AA	AA	AA	AA	--	AA	AA	GG
N64	AA	GG	AA	AA	AA	GG	TT	GG	GG	AA	--	AA	--	GG	AA	CC	AA	AA	AA	AA	--	TT	GG	--	AA	AA	AA	AA	AA	CC	GG	AA	GG	AA	GG	AA	GG	AA	AA	AA	AA	GG	CC	GG	AA	AA	--	GG	GG
N65	AA	GG	GG	AA	AG	AA	AT	GG	GG	GG	AA	GG	AA	--	GG	CC	AA	AA	AA	GG	GG	AT	--	AC	AA	GG	--	--	GG	CC	GG	GG	GG	AA	AA	GG	--	CC	CC	CC	AA	GG	AA	AA	AA	AA	GG	AA	GG
N66	AG	--	AG	AA	AA	AG	TT	GG	GG	GG	--	AA	GG	GG	AA	CC	AA	AA	AA	AA	AA	AA	GG	AA	AA	GG	AA	AA	AA	CC	GG	AA	GG	AA	GG	AA	GG	AA	AA	AA	--	GG	CC	--	AA	AA	GG	--	GG
N67	GG	AA	AA	CC	GG	AA	AA	GG	AA	AA	GG	AA	AA	GG	GG	CC	--	AA	GG	GG	GG	TT	AA	CC	GG	GG	GG	GG	GG	AA	AA	GG	AA	AA	--	AA	AA	AA	CC	AA	--	GG	AA	AA	GG	AA	AA	GG	AA
N68	AA	--	AA	CC	GG	GG	AA	AA	GG	GG	GG	AA	GG	--	AA	--	GG	AA	GG	GG	GG	AA	GG	AA	AA	AA	--	GG	GG	AA	GG	GG	GG	AA	GG	GG	AA	CC	CC	AA	AA	AA	AA	AA	AA	AA	--	GG	GG
N69	GG	GG	GG	AA	AA	AA	TT	GG	GG	GG	GG	--	--	AA	GG	CC	--	--	GG	GG	GG	TT	GG	CC	AA	GG	GG	GG	--	CC	GG	GG	GG	--	GG	AA	GG	CC	CC	CC	AA	GG	--	AA	AA	AA	GG	AA	AA
N70	AA	GG	GG	AA	AA	--	AA	GG	GG	GG	GG	AA	GG	GG	GG	CC	AA	AA	AA	GG	GG	TT	AA	CC	GG	GG	AA	AA	--	CC	AA	AA	--	GG	AA	GG	AA	CC	CC	AA	AA	AA	AA	GG	GG	--	AA	GG	--
N71	AA	AA	AA	CC	GG	AG	TT	GG	GG	AA	GG	AA	--	GG	--	--	AA	AA	GG	GG	GG	--	GG	--	GG	GG	GG	AG	GG	AA	--	GG	--	AG	AA	--	AA	CC	CC	--	GG	GG	AC	AA	AA	GG	GG	AA	AA
N72	AA	AA	AA	CC	GG	GG	TT	GG	GG	AA	GG	AA	AA	GG	AA	AA	AA	AA	--	GG	--	AA	GG	--	GG	GG	GG	AA	GG	AA	AA	AA	GG	--	AA	AA	AA	CC	CC	AA	GG	GG	CC	AA	AA	GG	GG	AA	AA
N73	AA	GG	AA	AA	AA	GG	TT	GG	GG	AA	AA	--	--	GG	--	CC	AA	AA	AA	AA	AA	TT	GG	CC	AA	AA	AA	AA	AA	CC	GG	--	GG	AA	--	AA	GG	AA	AA	AA	AA	GG	CC	GG	AA	AA	AA	GG	GG
N74	GG	GG	AA	AA	GG	GG	AA	AA	AA	GG	GG	AA	AA	AA	GG	AA	AA	GG	GG	AA	AA	AA	GG	AA	AA	AA	GG	GG	GG	CC	AA	AA	AA	GG	GG	GG	GG	--	CC	CC	AA	AA	AA	--	AA	AA	GG	AA	--
N75	AA	AA	AA	CC	GG	GG	--	GG	GG	AA	--	AA	--	GG	AA	AA	AA	AA	GG	GG	GG	--	GG	CC	--	GG	GG	GG	GG	CC	GG	GG	--	--	GG	AA	GG	CC	CC	AA	AA	AA	AA	GG	GG	--	AA	GG	AA
N76	AA	AA	AA	CC	GG	AA	AA	GG	GG	GG	GG	--	GG	AA	GG	CC	AA	AA	GG	GG	GG	TT	AA	--	GG	GG	GG	GG	GG	AA	AA	AA	GG	GG	GG	GG	AA	CC	CC	AA	GG	AA	AA	--	GG	AA	AA	AA	--
N77	GG	GG	GG	AA	AA	AA	AA	AA	GG	AA	AA	AA	AA	AA	GG	CC	GG	AA	GG	--	--	--	GG	CC	AA	--	GG	GG	GG	AA	GG	--	--	AA	AA	AA	AA	--	CC	CC	AA	AA	CC	AA	GG	AA	AA	--	GG
N78	GG	AA	GG	--	GG	GG	AA	AA	GG	AA	AA	GG	GG	GG	GG	CC	AA	--	AA	AA	--	TT	AA	CC	AA	GG	GG	GG	GG	AA	AA	AA	AA	GG	GG	GG	--	CC	--	AA	AA	GG	AA	AA	GG	AA	GG	AA	AA
N79	GG	GG	GG	CC	GG	AA	AA	AA	GG	GG	AA	GG	AA	GG	AA	--	--	GG	GG	GG	GG	AA	GG	CC	AA	--	GG	GG	GG	AA	AA	GG	GG	GG	GG	AA	--	--	AA	CC	GG	GG	CC	GG	AA	AA	GG	AA	GG
N80	GG	AA	AA	CC	GG	AA	AA	GG	--	AA	GG	GG	GG	AA	AA	--	GG	GG	GG	AA	GG	TT	GG	CC	AA	GG	GG	GG	GG	AA	AA	GG	AA	AA	--	AA	AA	--	CC	AA	GG	GG	AA	AA	GG	AA	AA	AA	AA
N81	GG	GG	GG	AA	--	GG	TT	GG	--	GG	AA	--	AA	--	AA	AA	GG	AA	AA	--	GG	AA	--	AA	GG	GG	AA	AA	AA	CC	AA	--	GG	AA	AA	AA	AA	AA	AA	AA	--	AA	CC	GG	GG	GG	AA	GG	AA
N82	GG	AG	GG	--	--	GG	AT	AG	AA	AG	GG	AG	AG	GG	AG	--	AG	AG	AG	AG	AA	AA	GG	AA	AG	AG	AG	AA	AA	--	AG	AA	GG	AA	GG	AA	AG	AA	AA	AA	AG	AG	CC	GG	AG	AG	AA	GG	AG
N83	AA	AA	AA	CC	AA	GG	AA	--	AA	GG	--	AA	AA	GG	AA	AA	GG	AA	AA	GG	AA	AA	GG	--	GG	GG	GG	GG	GG	AA	AA	GG	GG	GG	--	GG	AA	AA	AA	CC	AA	GG	AA	AG	--	--	GG	AA	AA
N84	GG	AA	AA	CC	--	AA	AA	GG	AA	AA	GG	AA	AA	GG	AA	CC	GG	GG	GG	AA	GG	TT	AA	CC	GG	GG	GG	GG	GG	AA	AA	GG	AA	AA	--	AA	AA	AA	CC	--	GG	GG	AA	AA	GG	AA	AA	GG	AA
N85	GG	AA	AA	CC	GG	AA	AA	GG	AA	AA	GG	--	AA	GG	AA	CC	GG	GG	GG	AA	GG	TT	GG	CC	AG	GG	GG	GG	GG	AA	AA	GG	AA	AA	GG	--	AA	AA	CC	AA	GG	GG	AA	AA	GG	AA	AA	GG	AA
N86	GG	AA	AA	CC	GG	AA	AA	GG	AA	AA	GG	--	AA	GG	AA	CC	--	GG	GG	AA	GG	TT	GG	CC	GG	GG	GG	GG	GG	--	AA	--	AA	AA	GG	AA	AA	--	CC	AA	GG	GG	AA	AA	GG	AA	AA	GG	AA
N87	GG	GG	AA	CC	GG	--	AA	GG	GG	AA	GG	GG	GG	AA	AA	CC	GG	GG	GG	AA	GG	TT	--	CC	--	GG	GG	GG	GG	AA	AA	AA	GG	GG	GG	GG	AA	AA	CC	AA	--	GG	CC	AA	GG	AA	AA	--	AA
N88	GG	GG	--	CC	GG	AA	AA	GG	GG	AA	GG	GG	GG	AA	AA	CC	GG	GG	GG	AA	GG	--	GG	CC	AA	GG	GG	GG	GG	--	--	AA	GG	GG	GG	GG	AA	AA	CC	AA	AA	GG	--	--	GG	AA	AA	GG	AA
N89	AA	AA	AA	CC	GG	AA	AA	GG	GG	GG	AA	GG	AA	GG	AA	AA	AA	AA	GG	AA	AA	AA	GG	AA	AA	GG	GG	AA	GG	AA	--	AA	GG	--	GG	GG	AA	AA	CC	AA	GG	GG	CC	AA	AA	GG	GG	AA	AA
N90	AA	AA	AA	CC	GG	AA	AA	GG	--	GG	AA	GG	AA	GG	AA	AA	AA	AA	--	AA	--	AA	GG	AA	--	GG	GG	--	GG	AA	AA	AA	GG	AA	GG	GG	AA	AA	CC	AA	GG	GG	CC	AA	AA	--	--	AA	AA
N91	AA	AA	AA	CC	GG	--	AA	GG	--	AA	GG	GG	GG	AA	AA	CC	GG	GG	GG	--	GG	TT	--	CC	AA	GG	GG	GG	GG	--	AA	AA	--	--	AA	AA	AA	AA	CC	AA	GG	GG	AA	AA	--	AA	AA	GG	AA
N92	AA	AA	AA	CC	GG	AA	AA	GG	AA	AA	GG	GG	GG	--	AA	CC	GG	GG	GG	AA	GG	TT	GG	CC	AA	GG	GG	GG	GG	AA	AA	AA	AA	GG	AA	--	AA	AA	CC	--	--	GG	AA	--	GG	AA	AA	GG	AA
N93	AA	AA	AA	CC	GG	AA	--	GG	AA	AA	GG	GG	GG	AA	AA	CC	GG	GG	GG	AA	--	TT	GG	CC	AA	GG	GG	GG	GG	AA	AA	AA	--	GG	--	AA	--	AA	CC	--	GG	GG	AA	AA	--	AA	AA	--	AA
N94	--	AA	--	CC	GG	AA	AA	--	GG	GG	GG	AA	AA	GG	GG	CC	GG	AA	GG	--	GG	TT	AA	AA	--	GG	GG	GG	GG	CC	GG	GG	--	GG	AA	AA	AA	CC	AA	CC	AA	AA	AA	AA	AA	AA	AA	AA	AA
N95	GG	AG	AG	--	AG	AA	AT	--	--	AG	GG	AA	AA	GG	AG	AC	AG	AA	GG	GG	GG	AT	AG	AC	GG	GG	GG	GG	AG	CC	GG	GG	--	GG	AG	AA	AG	CC	AC	AC	AA	AG	AA	--	AG	AA	--	AA	AA
N96	--	AG	AG	AC	AG	AA	AT	AG	GG	AG	GG	AA	--	GG	AG	AC	AG	AA	GG	GG	GG	--	AG	AC	GG	GG	GG	--	AG	CC	--	GG	GG	GG	AG	AA	AG	--	AC	AC	AA	AG	AA	AA	AG	AA	AA	AA	AA
[truncated: 51 more columns]

## Sheet: 0.2
Sample Code	MC0001	MC0003	MC0006	MC0008	MC0016	MC0017	MC0023	MC0025	MC0026	MC0027	MC0035	MC0042	MC0049	MC0051	MC0054	MC0058	MC0062	MC0073	MC0074	MC0076	MC0094	MC0109	MC0110	MC0117	MC0124	MC0137	MC0163	MC0164	MC0173	MC0177	MC0182	MC0188	MC0197	MC0213	MC0237	MC0244	MC0259	MC0261	MC0275	MC0278	MC0279	MC0283	MC0286	MC0287	MC0297	MC0302	MC0303	MC0308	MC0311
N01	--	AG	AG	AC	AG	AA	AT	AG	GG	AG	--	AA	AA	GG	AG	--	AG	--	GG	GG	GG	--	AG	AC	GG	GG	GG	--	AG	CC	GG	GG	GG	GG	--	AA	AG	CC	AC	AC	AA	--	AA	AA	AG	AA	--	AA	AA
N02	--	--	AG	--	AG	--	AT	AG	--	AG	GG	AA	AA	GG	AG	AC	AG	AA	GG	GG	GG	AT	AG	AC	GG	--	GG	GG	AG	CC	GG	GG	GG	GG	AG	AA	AG	--	AC	AC	--	AG	--	AA	AG	AA	--	AA	AA
N03	GG	GG	--	--	AG	AA	--	GG	AG	--	--	AG	AG	AG	AG	CC	--	--	AA	GG	--	AA	AG	AC	AA	AG	--	--	AA	AC	AA	--	--	GG	AG	--	AG	CC	AC	--	AG	AG	AA	--	--	AA	AG	AA	AG
N04	--	GG	AG	--	AG	AA	AT	GG	AG	AG	AG	AG	AG	AG	AG	CC	AA	AA	AA	GG	AG	AA	AG	AC	--	AG	AA	AG	AA	AC	AA	AA	AG	--	AG	GG	AG	--	CC	AC	--	AG	AA	AA	AA	--	AG	--	AG
N05	AA	AG	AG	AC	GG	--	AA	GG	--	AG	AG	AG	AA	--	GG	CC	AG	AA	AG	--	GG	AT	AG	AC	--	AG	GG	GG	GG	AC	AG	GG	AG	--	GG	AG	AA	--	CC	AC	AG	AG	AA	AA	AG	--	AG	AA	AG
N06	--	--	--	CC	--	AG	AA	GG	AG	AG	AG	AG	--	GG	AG	CC	AG	AG	GG	AA	--	AT	AG	CC	AG	AG	GG	--	GG	--	AA	GG	AG	AG	AG	AG	AA	AA	CC	AC	AG	--	AA	AA	AG	AA	--	--	AG
N07	--	--	AG	AA	AA	AG	AT	AG	GG	AG	--	AG	--	--	AG	AC	AG	AG	AG	GG	AG	AA	GG	CC	AG	--	--	--	AG	CC	AG	AA	GG	AA	AG	AA	AG	AA	AC	AA	GG	AG	AC	AG	GG	GG	AG	GG	AG
N08	--	AG	AA	AA	AG	GG	AT	--	AG	AA	AG	AA	GG	GG	AG	CC	AA	--	AG	--	AG	AA	GG	AC	AG	GG	GG	AG	--	AA	--	--	--	AA	AG	AA	AA	--	CC	--	GG	--	AC	AA	--	AG	AG	AA	--
N09	AG	--	AA	CC	--	AA	AA	GG	AA	AA	AG	AA	AA	GG	GG	CC	AG	AG	GG	GG	GG	AT	--	AC	AG	GG	GG	GG	GG	AC	AA	--	AA	GG	--	AG	AA	AC	CC	AA	--	GG	AA	AA	GG	AA	AG	AA	AG
N10	AG	GG	AA	--	GG	AA	AA	GG	AG	AG	AG	AG	AG	AG	AG	CC	AA	AA	AA	GG	AG	AT	GG	CC	--	--	AG	GG	AG	AC	AG	AG	AG	GG	AG	AG	AG	--	AC	AC	AG	--	--	AA	AG	--	AA	AA	--
N11	AG	--	GG	AC	--	--	TT	AG	--	GG	AG	AG	AG	GG	GG	CC	--	AA	AA	GG	GG	AT	GG	CC	AA	AG	AG	--	GG	CC	AG	--	GG	AG	AG	AG	AA	CC	CC	CC	AA	--	AA	AA	AG	AG	GG	AA	--
N12	AG	AG	AA	CC	GG	AG	--	--	GG	AG	AG	AG	--	--	--	--	AA	AA	AG	AG	AG	AT	AG	--	--	GG	AG	AA	GG	AC	AG	AG	AG	GG	AG	GG	GG	AA	AC	AC	--	AG	AA	AA	GG	AA	--	AG	GG
N13	--	AG	AG	AC	AG	--	TT	GG	GG	AG	AG	AA	--	GG	AA	AC	AA	AA	--	AA	--	--	GG	AC	AG	AG	AG	AG	AA	--	AG	AG	GG	--	--	AG	--	--	--	AC	AG	--	AC	AG	--	AA	AA	AG	GG
N14	--	GG	GG	AC	GG	AG	AA	GG	GG	AG	AG	AG	--	AG	AG	AC	AA	AA	AA	GG	--	AT	--	CC	AA	--	GG	--	GG	AC	--	GG	GG	AG	AG	--	--	AC	AC	AC	AA	GG	--	AA	AA	AA	AG	AA	--
N15	AA	GG	AG	AA	--	AG	AT	GG	--	AG	AG	GG	AA	AA	GG	--	AA	AG	AG	GG	AG	AT	--	CC	AA	AG	GG	--	GG	CC	--	AG	AG	AG	AG	AG	--	CC	CC	--	AG	AG	AA	AG	GG	AG	AG	AG	AG
N16	AG	AG	--	AC	AG	AG	AT	GG	AG	AG	--	--	--	GG	AG	AC	AG	AA	AG	AG	AG	--	AG	AC	AG	--	AG	AG	AG	AC	AG	AG	AG	AA	--	AA	AG	AA	--	AA	AG	GG	AC	AG	AG	AA	AG	AG	AG
N17	AG	AG	--	--	GG	AA	AT	GG	AG	AG	GG	AA	AA	GG	GG	--	AG	AG	GG	GG	GG	AT	--	--	AG	GG	GG	--	GG	AC	AA	AA	AA	GG	AA	AG	--	--	CC	AA	GG	GG	AA	AA	GG	--	AG	AA	AG
N18	AG	GG	GG	AA	--	AA	AT	GG	GG	GG	AG	GG	AA	AA	--	--	AA	AA	AG	--	--	AT	GG	CC	AA	GG	GG	--	GG	CC	GG	GG	--	AG	AG	AG	AG	CC	CC	CC	AA	GG	AA	--	AA	AA	GG	AA	AG
N19	AG	AG	GG	AC	AG	AG	AT	AG	GG	GG	--	AG	--	GG	GG	CC	--	AA	--	GG	GG	AT	AG	--	AG	AG	AA	AG	AG	CC	AA	AA	GG	GG	AG	AG	AA	CC	CC	AC	--	AA	AA	AG	GG	--	AG	--	--
N20	AG	GG	AG	AA	AG	AG	AA	AA	GG	GG	AG	AA	--	GG	AA	AC	AG	--	--	AG	AG	AT	GG	CC	AG	--	AA	AA	AA	CC	AG	AA	GG	--	AG	--	--	AA	AA	AA	AG	AG	CC	--	AG	--	--	GG	AG
N21	AA	--	--	CC	GG	AG	--	GG	GG	AA	GG	AA	AA	GG	AA	AC	AA	AA	GG	GG	--	AT	GG	AA	GG	GG	--	AG	GG	--	AA	AG	GG	AG	AA	AA	AA	--	CC	AA	GG	GG	AC	AA	AA	GG	GG	--	AA
N22	AA	AG	AA	CC	GG	AG	AT	AG	--	AG	GG	GG	AG	AG	--	AC	AA	GG	AG	AA	AG	TT	GG	AC	GG	GG	GG	GG	GG	AA	AA	GG	GG	--	AG	--	AA	--	AC	AC	AG	GG	AA	AG	--	--	--	AA	GG
N23	AG	GG	AG	AA	AA	AG	AT	AG	GG	AG	--	AA	AG	GG	AA	AC	AG	AA	AA	--	AG	AT	GG	CC	AG	--	AA	AA	AA	CC	AG	AA	GG	AA	AG	AA	AG	AA	AA	AA	AG	AG	CC	GG	AG	AG	--	GG	AG
N24	AA	AG	AG	AC	GG	AG	AA	GG	GG	GG	AA	--	--	--	GG	CC	--	AA	AG	AG	GG	--	AA	AC	AA	AG	AG	AG	--	--	AG	--	GG	GG	GG	AG	AG	AC	CC	AC	--	AG	AA	AG	AG	AG	AG	AG	GG
N25	GG	AG	AG	AC	AG	--	AA	AG	GG	GG	AG	AG	AA	AG	AG	--	AG	AA	AG	GG	AG	--	AG	--	AG	GG	AG	AG	AG	CC	AG	AG	GG	AG	AG	AA	AA	AA	AC	AC	--	AG	--	AG	AG	--	AG	AG	AA
N26	AG	AG	AA	AC	GG	GG	AT	AG	AG	AG	--	AA	AA	AG	--	--	AA	--	GG	--	AG	AA	GG	AC	AA	AG	--	--	GG	--	AG	AG	AG	GG	--	AG	GG	AC	CC	AC	AA	AA	AA	AG	--	AG	AG	AG	AG
N27	GG	GG	AG	AA	AG	AG	AA	--	AG	GG	GG	AA	AA	AG	AG	--	AG	AG	AG	AG	AG	AA	--	AC	AG	AG	AG	--	AG	CC	AA	AA	AG	AG	AG	AG	AG	AA	AC	AC	AG	AA	AC	AG	AG	AG	AG	AG	AG
N28	AG	AG	--	--	--	AA	AA	AG	GG	AG	AG	AG	AG	AA	GG	CC	AG	AA	GG	AG	GG	TT	AG	CC	AG	AG	GG	GG	GG	--	AG	AG	AG	AG	AG	AG	--	CC	CC	AC	AG	AA	AC	AA	GG	AA	AA	AA	--
N29	AG	AG	AG	--	GG	AA	--	--	--	AG	AG	AG	AA	AG	GG	CC	--	AA	AA	GG	GG	--	AG	CC	AA	GG	GG	AG	GG	AC	--	AG	GG	AG	--	AG	AG	AC	--	AA	--	AA	AC	GG	GG	AG	AG	AG	AG
N30	AG	AA	AG	AC	GG	--	AT	AG	AG	AG	--	AG	AG	AG	GG	CC	AA	AG	AG	GG	AG	TT	AG	AC	AG	GG	--	GG	GG	CC	AG	AG	GG	AG	GG	AG	AG	--	CC	AC	AG	AG	AC	AG	AG	AG	AA	AG	AG
N31	--	AA	AG	AC	GG	AG	AA	--	GG	AG	GG	--	AG	--	AG	AC	AG	AG	--	GG	GG	TT	AG	AC	GG	GG	GG	GG	GG	AC	--	GG	AG	--	GG	AG	AA	AC	--	AA	GG	--	AA	AA	GG	--	AG	AA	--
N32	GG	--	GG	AC	GG	AG	AA	AA	GG	AG	AA	GG	AG	GG	AG	AC	AA	--	AG	GG	GG	AT	--	CC	--	GG	GG	GG	GG	AA	AA	AG	AG	GG	GG	AG	--	AC	AC	AC	AG	GG	AC	AG	AG	AA	GG	AA	--
N33	AG	--	AG	CC	--	--	AT	GG	--	--	GG	--	GG	GG	--	AC	--	AA	GG	--	AA	AT	GG	AC	AA	AG	GG	GG	GG	--	--	AG	--	GG	--	GG	AA	AC	CC	AA	AA	--	AA	AG	AG	--	GG	AA	--
N34	GG	AA	AG	AC	GG	GG	--	AG	AG	AG	GG	AA	AG	GG	--	AC	AA	AG	AG	GG	GG	--	GG	CC	AA	--	GG	GG	--	AC	AA	AA	AA	GG	GG	--	AA	AA	CC	AC	AG	GG	AC	AG	AG	AG	--	AG	GG
N35	GG	AA	AA	--	GG	GG	AT	GG	--	AG	GG	GG	AA	GG	GG	--	GG	--	GG	AG	AG	AA	GG	AC	--	AA	GG	AG	GG	CC	AG	AG	--	--	--	GG	AA	AC	AA	AA	GG	AG	AA	--	GG	AA	GG	AG	GG
N36	GG	AA	AA	--	GG	--	AA	--	--	AG	AG	AA	--	GG	GG	AC	AA	AG	AG	GG	AG	AT	AG	AC	AA	--	AG	GG	GG	AC	AA	AA	AA	GG	GG	GG	AA	--	CC	--	AG	GG	AC	--	AG	AG	GG	AG	GG
N37	GG	AG	AG	CC	GG	GG	--	GG	AA	AG	GG	GG	AG	GG	GG	AC	AG	GG	--	AG	AG	AA	GG	CC	AG	GG	GG	GG	GG	CC	AA	--	AG	GG	AG	AG	AA	AC	CC	AC	GG	AG	AC	--	GG	AG	GG	GG	GG
N38	GG	--	AA	--	AG	--	AT	AA	GG	AG	AA	AA	AA	GG	AA	CC	AG	AA	GG	AG	--	AA	GG	--	AA	AA	GG	AA	--	CC	AG	GG	AG	AG	AA	AG	AA	AC	CC	AC	AG	AG	AC	AG	AG	AG	AG	AG	AA
N39	GG	AA	--	CC	GG	AG	AT	GG	--	AG	AG	AA	AG	AG	AG	CC	AG	AG	GG	AA	--	TT	GG	AC	AG	--	GG	GG	GG	AA	AA	AA	AG	GG	--	--	AA	AA	AC	AC	--	GG	--	AA	AA	GG	--	AA	AG
N40	GG	--	AG	AC	AG	AG	AT	AA	GG	AG	AG	AG	AG	GG	AG	AC	AG	AG	AG	AA	AG	AT	GG	CC	AA	AG	--	--	GG	CC	--	AG	AG	AG	AA	AA	AA	AC	AC	--	--	AA	CC	GG	GG	GG	--	GG	AG
N41	GG	GG	AA	CC	GG	AA	--	--	--	AA	GG	GG	AA	AA	GG	CC	AA	GG	--	GG	AA	--	GG	--	AA	AA	GG	GG	GG	--	--	AA	AA	GG	AA	GG	AA	--	CC	AA	GG	GG	AA	AA	GG	GG	GG	AA	GG
N42	--	GG	GG	AA	AA	--	AA	AA	--	GG	GG	AA	AA	GG	--	AA	GG	--	AA	--	--	AA	GG	--	GG	GG	AA	AA	AA	CC	AA	AA	GG	AA	AA	AA	AA	AA	AA	AA	--	AA	CC	GG	GG	GG	AA	GG	--
N43	--	--	AA	--	GG	GG	AA	--	GG	GG	AA	AG	--	AG	GG	--	AA	AA	GG	GG	--	--	AA	AA	AA	GG	GG	GG	GG	CC	GG	--	GG	GG	--	--	AA	AA	CC	CC	AA	GG	--	AA	AA	AA	GG	--	AA
N44	AA	--	--	--	GG	--	--	AG	GG	GG	AG	--	AA	GG	GG	CC	AA	AA	GG	AA	GG	AA	AA	AA	AA	AA	--	AA	--	CC	AA	AA	GG	GG	--	GG	AA	AA	CC	CC	AA	--	--	AA	AA	AA	--	AA	--
N45	AG	GG	--	AA	--	AA	--	GG	GG	GG	AA	GG	AA	AA	GG	--	AA	AA	AA	GG	--	--	AA	CC	--	--	--	GG	--	CC	GG	--	--	--	GG	AA	GG	CC	--	AA	AA	AA	AA	GG	GG	--	--	GG	GG
N46	GG	--	--	--	GG	AA	TT	GG	--	AA	GG	AA	AA	GG	AA	--	AA	AA	--	GG	GG	TT	AA	AA	GG	GG	GG	GG	GG	CC	GG	GG	--	GG	GG	AA	GG	CC	--	CC	AA	--	AA	AA	AA	AA	AA	AA	AA
N47	GG	GG	--	--	AA	AA	AA	AA	--	GG	GG	AA	AA	--	GG	CC	GG	AA	--	GG	GG	AA	GG	CC	GG	GG	--	GG	AA	--	--	GG	GG	--	AA	AA	AA	CC	AA	AA	AA	GG	AA	AA	GG	AA	AA	AA	--
N48	GG	GG	GG	--	GG	--	AT	--	--	GG	--	GG	AA	--	GG	CC	--	AA	AA	GG	--	AA	AA	AA	AA	AA	AA	AA	AA	CC	AA	AA	GG	--	GG	AA	--	CC	CC	--	--	GG	--	--	AA	AA	--	AA	GG
N49	GG	--	AA	CC	GG	AA	--	--	AA	AA	GG	--	GG	GG	AA	CC	AA	AA	--	--	AA	AA	GG	CC	AA	--	--	--	AA	--	AA	AA	--	GG	--	--	AA	CC	AA	CC	GG	AA	--	AA	AA	AA	AA	AA	AA
N50	AA	AA	AA	CC	GG	--	AA	GG	GG	AA	GG	AA	AA	AG	GG	CC	--	--	GG	GG	GG	TT	AA	CC	GG	--	GG	--	GG	--	AA	GG	--	--	--	--	--	AA	--	AA	GG	GG	AA	AA	GG	AA	AA	AA	AA
N51	AA	GG	GG	AA	GG	AA	AA	GG	GG	GG	AA	GG	AA	--	GG	--	AA	--	--	GG	--	AA	--	AA	AA	AA	--	GG	GG	AA	--	--	GG	AA	--	GG	AA	AA	CC	CC	AA	AA	AA	AA	AA	AA	GG	--	--
N52	AA	AA	AA	CC	GG	--	AA	GG	--	GG	AA	--	AA	GG	GG	CC	--	--	--	--	GG	AA	GG	--	AA	--	GG	GG	GG	CC	AA	GG	--	GG	AA	GG	AA	AA	CC	--	AA	GG	--	--	--	AA	GG	AA	--
N53	AA	GG	--	--	AA	GG	TT	GG	GG	AA	AA	GG	AA	--	GG	CC	AA	GG	GG	GG	--	AA	GG	CC	AA	AA	GG	GG	GG	CC	GG	AA	--	AA	GG	AA	--	AA	CC	AA	GG	GG	AA	AA	GG	GG	--	GG	GG
N54	AA	GG	AA	AA	AA	GG	TT	GG	GG	GG	AG	AA	GG	GG	AG	AC	AA	AA	--	AA	AA	AA	GG	AC	--	AG	AG	AG	AG	AC	AG	AG	--	--	GG	AA	GG	AA	AC	AC	AA	GG	AC	AG	AA	--	GG	--	GG
N55	GG	GG	AA	CC	GG	AA	AA	GG	AA	AA	AA	AA	--	GG	GG	CC	AA	GG	GG	--	AG	AA	AG	AA	--	GG	AG	--	AG	CC	AA	AA	AG	AG	AA	AG	AA	CC	--	AA	GG	GG	AA	AA	GG	--	--	AA	GG
N56	GG	AG	AA	--	--	AA	AA	GG	AA	AA	--	--	AA	GG	GG	CC	AG	AG	GG	--	GG	AT	GG	--	AG	--	GG	GG	GG	AC	AA	AA	AA	GG	--	--	--	AC	CC	AA	GG	GG	AA	AA	GG	AA	AG	AA	AG
N57	--	GG	GG	CC	GG	AA	--	GG	GG	GG	--	GG	AA	AA	GG	CC	AA	AA	AA	GG	GG	TT	--	CC	AA	GG	--	GG	--	CC	GG	--	GG	GG	GG	AA	GG	CC	CC	AA	AA	AA	AA	AA	GG	AA	--	--	AA
N58	GG	GG	--	CC	GG	AA	AA	GG	AA	AA	GG	AA	GG	--	AA	CC	AA	AA	AA	GG	AA	AA	--	CC	AA	GG	AA	GG	AA	AA	AA	AA	AA	GG	AA	--	AA	--	AC	AC	--	AA	AA	AA	AA	AA	AA	AA	AA
N59	AA	GG	GG	AA	--	AA	TT	GG	GG	GG	GG	AA	GG	GG	GG	CC	AA	AA	AA	--	GG	--	GG	--	AA	--	--	GG	GG	CC	GG	GG	GG	AA	AA	--	AA	CC	CC	--	AA	GG	AA	AA	AA	AA	GG	--	--
N60	--	--	--	CC	GG	--	TT	AA	GG	GG	AA	GG	AA	GG	--	CC	--	AA	AA	GG	GG	AA	--	CC	AA	AA	AA	GG	GG	CC	AA	AA	GG	GG	GG	AA	AA	CC	CC	CC	AA	AA	--	AA	GG	GG	GG	AA	GG
N61	GG	GG	AA	CC	--	--	AA	--	GG	AA	AA	--	AA	GG	GG	CC	AA	AA	GG	GG	AA	TT	GG	CC	GG	--	--	--	GG	AA	AA	AA	GG	GG	GG	GG	GG	AA	AA	--	AA	GG	AA	AA	GG	--	AA	GG	GG
N62	--	AA	AA	CC	GG	AA	AA	GG	GG	--	AG	GG	AA	GG	--	CC	--	AA	AG	AA	GG	AA	AA	CC	--	GG	AA	--	GG	CC	GG	GG	AA	--	--	--	GG	AA	CC	AA	AA	AA	AA	AA	GG	AA	GG	AA	GG
N63	--	--	GG	CC	GG	AA	--	GG	GG	GG	GG	AA	AA	GG	AA	AA	AA	AA	GG	AA	AA	AA	GG	AA	--	GG	GG	GG	AA	CC	AA	GG	GG	AA	GG	GG	AA	CC	--	CC	GG	AA	AA	--	--	AA	AA	AA	--
N64	AA	--	AA	--	AA	GG	TT	GG	GG	AA	AA	AA	GG	GG	AA	CC	--	AA	AA	AA	AA	TT	GG	CC	AA	--	AA	AA	AA	CC	--	AA	GG	AA	--	AA	GG	AA	AA	--	AA	GG	CC	--	AA	AA	AA	GG	GG
N65	AA	GG	GG	AA	AG	AA	AT	GG	GG	GG	--	GG	AA	AA	GG	--	--	AA	--	GG	--	--	--	AC	--	GG	GG	GG	--	CC	GG	GG	GG	AA	AA	GG	AA	CC	CC	CC	AA	GG	--	AA	--	--	GG	AA	GG
N66	AG	GG	--	AA	AA	AG	TT	GG	GG	GG	GG	AA	GG	GG	AA	CC	AA	AA	AA	AA	AA	AA	GG	AA	AA	GG	AA	AA	AA	CC	GG	AA	GG	AA	GG	AA	GG	AA	AA	AA	AA	GG	CC	GG	AA	AA	--	AA	GG
N67	GG	--	--	CC	GG	AA	AA	GG	AA	--	GG	AA	AA	GG	GG	CC	--	--	GG	GG	GG	TT	AA	CC	GG	GG	GG	GG	--	AA	AA	GG	AA	AA	GG	AA	AA	--	CC	AA	GG	GG	AA	--	GG	AA	--	GG	AA
N68	AA	AA	--	CC	GG	GG	AA	AA	--	GG	--	AA	GG	GG	AA	CC	GG	AA	GG	--	GG	AA	GG	AA	AA	AA	--	GG	GG	AA	GG	GG	GG	AA	GG	GG	AA	CC	--	AA	AA	AA	--	AA	AA	--	AA	GG	GG
N69	GG	GG	GG	AA	--	AA	TT	GG	--	GG	--	GG	AA	AA	GG	CC	--	AA	GG	--	--	TT	GG	CC	AA	GG	GG	GG	GG	CC	--	GG	GG	--	--	AA	GG	CC	CC	CC	--	GG	AA	AA	AA	--	GG	AA	AA
N70	AA	GG	GG	--	AA	AA	AA	--	--	--	GG	AA	--	GG	GG	--	AA	AA	AA	GG	GG	TT	AA	--	GG	GG	AA	AA	AA	CC	--	AA	GG	GG	AA	GG	AA	CC	CC	AA	--	AA	AA	GG	GG	GG	AA	GG	AA
N71	AA	AA	AA	CC	GG	AG	TT	GG	GG	--	--	AA	--	GG	AA	AC	AA	AA	GG	GG	GG	AT	GG	AA	GG	GG	GG	AG	GG	AA	AA	GG	--	AG	AA	--	AA	--	CC	AA	GG	GG	AC	AA	--	--	GG	AA	AA
N72	AA	AA	AA	CC	--	GG	TT	GG	GG	AA	GG	AA	AA	GG	AA	AA	AA	AA	GG	GG	GG	AA	GG	--	GG	GG	GG	AA	--	AA	--	AA	GG	--	--	AA	AA	CC	CC	--	--	GG	CC	AA	AA	GG	--	AA	AA
N73	AA	--	AA	AA	AA	GG	TT	GG	GG	AA	AA	AA	GG	GG	AA	--	AA	AA	AA	AA	AA	TT	GG	CC	AA	AA	AA	--	AA	CC	GG	--	GG	AA	GG	AA	GG	AA	AA	AA	AA	GG	CC	GG	AA	AA	AA	GG	GG
N74	GG	GG	AA	AA	GG	--	AA	--	--	GG	GG	AA	AA	AA	GG	--	AA	GG	--	--	AA	AA	GG	AA	AA	--	GG	--	GG	CC	AA	AA	AA	GG	GG	--	GG	AA	CC	CC	AA	AA	AA	AA	--	AA	GG	AA	--
N75	AA	AA	--	CC	GG	GG	TT	GG	--	AA	GG	AA	AA	GG	--	--	AA	AA	GG	GG	GG	--	--	CC	AA	GG	--	GG	GG	--	GG	GG	GG	GG	GG	AA	GG	--	CC	--	AA	AA	AA	GG	GG	GG	AA	--	AA
N76	AA	AA	AA	CC	GG	--	AA	GG	GG	GG	GG	--	--	AA	--	CC	AA	--	GG	GG	GG	TT	--	--	--	GG	GG	GG	GG	AA	AA	AA	GG	GG	GG	GG	AA	CC	CC	AA	GG	AA	AA	AA	--	--	--	AA	GG
N77	GG	--	GG	AA	AA	AA	--	AA	GG	--	AA	AA	AA	AA	GG	CC	--	AA	GG	AA	GG	TT	GG	CC	AA	--	GG	GG	GG	AA	GG	GG	AA	AA	AA	AA	AA	CC	CC	CC	AA	AA	CC	AA	GG	AA	--	--	GG
N78	GG	AA	GG	AA	GG	GG	--	AA	GG	AA	AA	--	GG	GG	GG	CC	AA	--	--	AA	GG	TT	AA	CC	--	GG	GG	GG	GG	AA	AA	--	AA	GG	GG	GG	GG	CC	CC	AA	AA	GG	AA	AA	GG	--	GG	AA	AA
N79	GG	--	GG	--	GG	AA	--	--	--	GG	AA	GG	--	GG	--	AA	AA	GG	GG	GG	GG	AA	GG	--	AA	GG	--	GG	GG	AA	AA	GG	GG	GG	GG	AA	GG	AA	AA	CC	GG	GG	CC	GG	AA	AA	GG	AA	--
N80	GG	AA	AA	CC	--	AA	AA	GG	AA	AA	GG	GG	GG	AA	AA	CC	GG	GG	--	AA	GG	--	GG	CC	AA	GG	GG	GG	GG	--	AA	GG	AA	AA	GG	AA	AA	AA	CC	AA	GG	--	--	AA	--	AA	AA	AA	AA
N81	GG	GG	GG	AA	GG	--	--	--	AA	GG	--	AA	AA	GG	AA	AA	--	--	AA	--	GG	AA	GG	AA	GG	GG	AA	AA	AA	CC	AA	AA	GG	AA	AA	AA	AA	--	--	AA	GG	AA	CC	--	GG	GG	--	--	AA
N82	GG	--	GG	AA	GG	GG	AT	AG	--	AG	GG	AG	AG	--	AG	AC	AG	AG	--	--	--	AA	GG	AA	AG	AG	--	--	AA	CC	--	AA	GG	AA	--	AA	AG	AA	AA	AA	AG	AG	CC	--	AG	AG	AA	GG	AG
N83	AA	--	AA	CC	AA	GG	--	GG	AA	GG	GG	AA	--	GG	AA	AA	GG	AA	AA	GG	--	AA	GG	CC	GG	--	--	--	GG	AA	AA	--	GG	--	GG	GG	AA	AA	AA	CC	AA	GG	AA	AG	AG	AA	--	AA	--
N84	--	AA	AA	CC	GG	AA	AA	GG	--	AA	GG	--	--	GG	AA	CC	GG	--	--	AA	GG	TT	--	--	GG	GG	--	GG	GG	AA	AA	GG	--	--	--	AA	AA	AA	CC	--	GG	GG	AA	AA	GG	--	AA	GG	AA
N85	GG	AA	--	--	GG	AA	AA	GG	AA	AA	--	AA	AA	GG	AA	CC	GG	GG	GG	AA	GG	--	GG	CC	AG	GG	--	GG	GG	--	AA	--	--	AA	GG	AA	AA	AA	CC	--	GG	GG	AA	AA	GG	--	AA	GG	AA
N86	GG	AA	AA	CC	--	AA	AA	GG	AA	AA	GG	AA	AA	GG	AA	CC	GG	--	GG	AA	GG	TT	GG	--	GG	GG	GG	GG	GG	--	AA	GG	AA	AA	GG	AA	AA	AA	CC	AA	GG	GG	AA	--	GG	AA	AA	GG	AA
N87	--	GG	AA	CC	GG	--	--	GG	--	AA	GG	GG	GG	AA	--	CC	GG	GG	--	--	--	TT	GG	CC	AA	--	--	GG	GG	AA	--	AA	GG	GG	--	GG	AA	AA	CC	AA	AA	GG	--	AA	GG	AA	AA	GG	AA
N88	GG	GG	AA	CC	GG	--	AA	--	GG	AA	--	GG	GG	AA	AA	CC	GG	GG	GG	AA	--	TT	GG	CC	AA	--	GG	GG	GG	AA	AA	AA	GG	GG	GG	GG	AA	AA	CC	AA	--	--	CC	AA	GG	AA	--	GG	AA
N89	AA	AA	AA	CC	GG	AA	AA	GG	GG	GG	AA	GG	AA	GG	AA	AA	AA	AA	GG	AA	AA	--	GG	--	AA	--	GG	AA	GG	AA	--	AA	GG	AA	--	--	AA	AA	CC	AA	GG	GG	CC	AA	AA	GG	GG	AA	AA
N90	AA	AA	AA	CC	GG	AA	AA	GG	--	GG	AA	--	AA	--	--	AA	AA	AA	GG	AA	AA	AA	GG	AA	--	GG	GG	--	GG	AA	AA	AA	--	AA	GG	GG	AA	AA	CC	AA	--	GG	CC	--	AA	GG	GG	AA	--
N91	AA	AA	AA	CC	GG	AA	AA	GG	AA	--	GG	GG	GG	AA	AA	--	GG	GG	GG	AA	GG	--	--	CC	AA	GG	GG	GG	GG	AA	AA	AA	AA	--	AA	AA	AA	AA	CC	--	GG	GG	--	AA	--	AA	--	GG	--
N92	AA	AA	AA	CC	GG	--	AA	GG	AA	--	GG	--	GG	AA	AA	CC	--	GG	GG	AA	GG	TT	--	CC	AA	--	GG	GG	--	AA	AA	AA	AA	GG	AA	--	AA	AA	--	AA	GG	GG	AA	--	GG	AA	AA	GG	AA
N93	AA	AA	--	CC	GG	AA	AA	GG	AA	--	--	GG	--	AA	--	CC	GG	GG	GG	AA	--	TT	GG	CC	AA	GG	GG	GG	GG	AA	AA	--	AA	GG	--	AA	--	AA	CC	--	--	--	AA	--	GG	AA	AA	GG	AA
N94	GG	AA	AA	--	--	--	AA	AA	GG	GG	GG	AA	--	GG	GG	CC	GG	--	GG	GG	GG	TT	AA	AA	--	GG	GG	GG	GG	CC	GG	--	GG	GG	AA	AA	AA	--	AA	CC	--	AA	AA	--	--	AA	--	AA	--
N95	GG	AG	AG	AC	AG	AA	--	--	GG	AG	GG	AA	AA	GG	--	AC	AG	--	GG	GG	GG	--	AG	AC	--	GG	--	GG	--	CC	GG	GG	GG	GG	AG	AA	--	--	AC	AC	--	AG	AA	AA	--	AA	AA	--	AA
N96	--	AG	AG	AC	AG	AA	--	AG	--	--	GG	AA	AA	GG	AG	AC	AG	AA	GG	GG	GG	AT	AG	AC	GG	GG	GG	GG	AG	CC	GG	GG	GG	GG	AG	AA	--	CC	AC	AC	AA	AG	--	AA	AG	--	AA	AA	AA
[truncated: 51 more columns]

## Sheet: 0.3
Sample Code	MC0001	MC0003	MC0006	MC0008	MC0016	MC0017	MC0023	MC0025	MC0026	MC0027	MC0035	MC0042	MC0049	MC0051	MC0054	MC0058	MC0062	MC0073	MC0074	MC0076	MC0094	MC0109	MC0110	MC0117	MC0124	MC0137	MC0163	MC0164	MC0173	MC0177	MC0182	MC0188	MC0197	MC0213	MC0237	MC0244	MC0259	MC0261	MC0275	MC0278	MC0279	MC0283	MC0286	MC0287	MC0297	MC0302	MC0303	MC0308	MC0311
N01	--	AG	AG	AC	AG	--	AT	AG	GG	AG	--	--	AA	GG	AG	AC	AG	AA	GG	--	GG	AT	AG	AC	GG	--	GG	--	--	--	GG	GG	GG	GG	AG	AA	AG	CC	--	AC	--	AG	--	AA	AG	--	AA	--	AA
N02	--	--	AG	AC	--	--	AT	AG	GG	AG	GG	AA	AA	GG	--	AC	AG	AA	GG	GG	GG	--	AG	AC	GG	--	--	GG	AG	CC	GG	GG	--	GG	AG	AA	AG	--	--	AC	AA	AG	AA	AA	--	AA	--	--	AA
N03	GG	--	AG	AC	AG	AA	--	GG	--	AG	AG	--	AG	AG	AG	CC	AA	--	--	GG	--	AA	--	AC	AA	AG	--	AG	AA	AC	AA	AA	AG	--	AG	GG	AG	CC	--	AC	AG	AG	AA	AA	AA	AA	AG	--	--
N04	--	--	AG	AC	AG	AA	AT	GG	--	AG	AG	--	--	AG	AG	CC	AA	--	--	GG	AG	AA	AG	AC	--	AG	AA	AG	--	AC	AA	AA	AG	--	--	--	--	--	--	--	AG	--	AA	AA	AA	AA	AG	AA	AG
N05	AA	AG	AG	AC	GG	AA	AA	GG	GG	AG	AG	AG	AA	--	--	CC	--	--	--	GG	GG	--	--	AC	--	--	GG	--	GG	AC	AG	--	--	AA	GG	--	AA	AC	CC	--	AG	--	--	AA	--	AA	--	AA	AG
N06	--	AA	--	CC	--	AG	--	--	AG	AG	--	AG	AA	--	AG	CC	--	--	GG	AA	GG	AT	AG	CC	AG	--	GG	--	--	AC	AA	--	--	AG	AG	AG	AA	--	--	AC	AG	GG	AA	--	--	--	AG	AG	AG
N07	AG	GG	--	AA	--	--	AT	--	GG	AG	AG	AG	AA	AG	AG	AC	AG	--	--	GG	--	AA	GG	CC	AG	AG	--	--	AG	CC	AG	--	GG	AA	AG	AA	AG	AA	AC	--	GG	AG	AC	AG	--	--	AG	GG	--
N08	AA	AG	AA	--	AG	GG	AT	AG	--	--	--	--	GG	GG	AG	CC	AA	--	AG	AG	AG	--	GG	--	--	GG	GG	AG	--	AA	--	AG	AG	AA	--	AA	AA	--	CC	AA	--	--	AC	AA	AG	AG	--	AA	AG
N09	AG	--	--	--	--	AA	AA	GG	AA	AA	AG	AA	AA	GG	GG	--	AG	AG	--	--	GG	AT	--	--	AG	GG	--	GG	GG	--	--	AA	AA	--	AA	AG	--	AC	CC	AA	GG	GG	AA	--	GG	--	--	AA	AG
N10	AG	GG	AA	--	GG	AA	AA	--	AG	--	--	AG	AG	AG	AG	CC	--	--	--	GG	AG	AT	GG	--	AA	--	AG	--	AG	--	AG	AG	AG	--	AG	AG	--	CC	AC	AC	--	--	AA	AA	AG	AA	--	AA	AA
N11	AG	AG	--	AC	AG	AG	--	AG	--	GG	AG	AG	--	GG	GG	CC	AG	--	--	--	GG	AT	GG	CC	--	AG	AG	--	GG	CC	AG	AG	GG	AG	AG	AG	AA	CC	CC	CC	--	AG	AA	--	AG	AG	GG	AA	--
N12	--	AG	AA	CC	GG	--	AA	--	GG	AG	AG	--	AA	GG	GG	CC	AA	AA	AG	AG	AG	AT	AG	CC	AG	--	--	--	GG	AC	AG	--	AG	--	AG	--	--	AA	--	AC	AA	--	AA	--	GG	--	--	AG	--
N13	AA	AG	AG	AC	--	--	TT	GG	GG	AG	AG	AA	AG	GG	--	AC	AA	--	AG	AA	AA	--	--	AC	AG	AG	AG	AG	AA	--	--	AG	GG	--	GG	AG	AG	AC	--	AC	--	--	AC	--	AA	AA	--	AG	GG
N14	--	--	GG	--	GG	AG	AA	--	GG	--	AG	AG	--	AG	AG	AC	AA	AA	AA	GG	GG	AT	GG	--	AA	AG	GG	GG	GG	--	AG	--	GG	--	--	AG	AA	AC	AC	AC	--	GG	--	--	AA	--	AG	--	--
N15	--	GG	AG	--	AG	AG	AT	GG	--	AG	--	GG	AA	AA	--	CC	--	--	AG	GG	AG	AT	AG	--	--	AG	GG	--	GG	--	--	AG	AG	AG	AG	AG	--	--	CC	--	--	AG	AA	--	--	AG	AG	--	AG
N16	--	AG	--	AC	AG	AG	AT	GG	AG	AG	AG	AA	AG	GG	AG	AC	AG	AA	AG	AG	AG	--	--	AC	--	GG	--	AG	AG	AC	AG	--	AG	AA	GG	--	--	--	AC	--	AG	GG	AC	--	--	AA	AG	--	--
N17	AG	AG	AG	--	--	AA	--	GG	--	--	GG	AA	AA	--	--	CC	--	--	GG	GG	GG	AT	GG	AC	AG	--	GG	GG	--	--	--	AA	AA	GG	--	AG	AA	AC	CC	AA	GG	GG	AA	AA	GG	AA	AG	AA	AG
N18	AG	GG	--	AA	AG	--	AT	--	GG	--	AG	--	AA	--	GG	--	AA	--	AG	GG	--	AT	GG	CC	--	--	GG	--	GG	CC	--	GG	--	--	AG	AG	AG	CC	CC	--	AA	GG	AA	AA	AA	--	--	AA	AG
N19	AG	--	--	AC	AG	--	--	--	--	GG	--	AG	AG	--	--	--	AG	AA	AA	--	GG	AT	AG	CC	AG	AG	AA	--	AG	--	AA	AA	--	GG	AG	AG	AA	--	--	AC	AA	--	AA	AG	--	--	--	AG	AG
N20	AG	GG	AG	--	AG	--	AA	AA	GG	GG	AG	AA	AG	GG	--	AC	AG	--	AA	AG	AG	--	GG	CC	--	GG	AA	AA	AA	CC	AG	AA	--	AA	AG	AA	AG	AA	AA	AA	AG	AG	--	GG	AG	AG	AA	--	--
N21	--	--	AA	--	GG	AG	TT	GG	GG	AA	GG	AA	--	GG	--	AC	AA	AA	GG	--	--	AT	GG	AA	GG	GG	--	--	GG	AA	AA	AG	--	AG	AA	--	AA	CC	CC	AA	--	GG	AC	--	--	--	GG	AA	--
N22	AA	AG	--	CC	--	--	AT	AG	AG	AG	GG	GG	--	AG	GG	--	AA	GG	AG	AA	AG	TT	--	--	GG	GG	--	--	GG	--	AA	GG	GG	GG	AG	--	--	--	--	AC	AG	--	AA	AG	AG	AG	GG	AA	--
N23	AG	GG	AG	AA	AA	AG	AT	--	GG	AG	AG	--	AG	--	AA	AC	AG	--	AA	AG	AG	--	GG	CC	AG	AG	AA	AA	AA	CC	AG	--	GG	AA	AG	AA	AG	AA	--	--	--	--	CC	GG	--	AG	AA	GG	--
N24	AA	AG	AG	AC	--	AG	AA	GG	GG	GG	--	GG	--	--	GG	--	AA	AA	AG	--	GG	AT	AA	AC	AA	AG	AG	AG	--	--	--	AG	GG	GG	GG	--	AG	--	--	AC	AA	AG	AA	AG	--	AG	--	AG	GG
N25	GG	--	AG	--	AG	--	AA	--	GG	GG	AG	AG	AA	AG	AG	AC	AG	AA	--	GG	AG	AT	AG	AC	AG	--	AG	AG	--	CC	--	AG	GG	--	--	--	--	--	AC	AC	--	AG	--	--	AG	AG	AG	--	AA
N26	--	AG	AA	AC	--	GG	AT	AG	--	AG	--	AA	--	AG	AG	AA	AA	--	GG	--	AG	AA	--	AC	AA	AG	GG	GG	GG	CC	--	--	AG	--	GG	--	GG	AC	CC	AC	--	AA	--	AG	--	--	--	AG	AG
N27	--	GG	AG	AA	--	AG	AA	AA	AG	GG	GG	--	AA	AG	--	AA	--	AG	AG	--	AG	--	GG	AC	AG	AG	AG	--	AG	CC	AA	AA	--	AG	--	--	AG	AA	--	AC	AG	AA	AC	--	AG	AG	--	AG	AG
N28	AG	AG	--	--	AG	AA	AA	AG	GG	AG	--	--	AG	--	--	CC	AG	AA	--	AG	GG	--	AG	CC	AG	--	--	GG	GG	--	AG	AG	--	--	AG	--	AA	CC	CC	AC	AG	--	--	AA	GG	AA	AA	--	GG
N29	--	AG	AG	AC	--	--	AA	GG	--	AG	AG	AG	AA	AG	GG	CC	--	AA	--	--	--	TT	AG	--	AA	--	--	AG	GG	AC	AG	AG	--	AG	GG	AG	AG	AC	--	AA	AG	AA	AC	GG	--	--	AG	AG	--
N30	AG	AA	AG	AC	GG	AG	--	--	--	--	GG	AG	AG	AG	GG	CC	AA	AG	AG	GG	--	TT	AG	AC	AG	--	GG	--	--	CC	AG	AG	GG	AG	GG	AG	AG	AC	--	--	AG	--	--	--	--	AG	AA	AG	--
N31	AG	AA	AG	AC	GG	--	AA	AG	--	AG	GG	--	--	--	--	AC	AG	AG	--	GG	GG	TT	AG	--	GG	GG	GG	--	GG	AC	AA	GG	--	--	GG	AG	AA	--	--	AA	GG	GG	AA	--	--	--	--	AA	--
N32	GG	--	GG	AC	GG	AG	AA	--	GG	AG	AA	--	AG	--	--	AC	AA	AG	AG	--	--	AT	AG	--	AA	--	GG	GG	--	AA	--	AG	AG	GG	GG	AG	--	AC	--	AC	--	--	AC	AG	--	AA	GG	AA	AA
N33	AG	--	AG	--	GG	AG	AT	--	--	--	GG	AG	GG	--	AG	AC	--	AA	GG	AG	AA	AT	--	AC	--	AG	GG	GG	GG	AC	AA	--	GG	--	GG	GG	AA	AC	CC	AA	AA	--	AA	AG	AG	AG	GG	AA	GG
N34	GG	AA	AG	AC	GG	GG	AA	AG	AG	--	GG	AA	--	GG	--	AC	AA	AG	AG	--	GG	--	GG	CC	AA	GG	GG	GG	GG	--	--	AA	AA	--	GG	GG	--	AA	CC	AC	AG	GG	AC	--	AG	AG	GG	AG	--
N35	GG	AA	AA	CC	GG	GG	AT	GG	AA	AG	--	GG	AA	GG	GG	--	GG	AG	GG	AG	AG	AA	GG	AC	AA	AA	GG	AG	--	--	--	AG	AG	--	GG	GG	AA	AC	AA	--	GG	AG	AA	GG	--	AA	GG	--	GG
N36	GG	--	--	AC	GG	GG	AA	AG	AG	AG	--	--	AA	GG	--	AC	AA	AG	AG	GG	--	AT	AG	--	--	--	AG	--	GG	AC	AA	--	AA	GG	GG	GG	--	AC	--	AC	--	GG	AC	--	--	AG	GG	AG	GG
N37	GG	AG	AG	--	GG	--	--	GG	--	--	GG	GG	--	GG	--	--	--	GG	GG	AG	AG	AA	GG	--	--	--	GG	--	GG	CC	--	--	AG	--	AG	AG	AA	--	CC	AC	GG	--	AC	AG	GG	AG	GG	GG	GG
N38	--	AG	--	--	AG	AG	--	AA	GG	AG	--	--	--	GG	AA	CC	--	AA	GG	--	--	AA	GG	AC	AA	AA	--	AA	GG	CC	AG	GG	AG	--	AA	--	AA	AC	CC	AC	AG	AG	AC	AG	AG	AG	AG	AG	--
N39	GG	AA	--	CC	GG	--	AT	GG	AG	AG	--	AA	AG	AG	AG	--	AG	AG	GG	AA	GG	TT	GG	AC	AG	GG	GG	--	GG	--	--	AA	--	GG	AG	--	AA	AA	AC	--	AG	--	AA	--	AA	--	AG	AA	AG
N40	GG	AG	AG	AC	--	AG	AT	--	--	--	--	AG	--	GG	AG	AC	AG	AG	AG	--	AG	AT	GG	--	--	--	--	AA	--	--	--	--	AG	AG	AA	--	AA	AC	AC	AA	GG	AA	CC	GG	GG	GG	AA	GG	AG
N41	GG	GG	AA	CC	GG	AA	AA	GG	--	AA	--	GG	AA	AA	GG	CC	--	--	--	GG	AA	AA	--	CC	--	--	GG	GG	GG	CC	AA	AA	AA	--	AA	GG	AA	AA	CC	AA	--	--	AA	AA	--	--	GG	--	GG
N42	--	GG	GG	--	AA	AA	AA	--	GG	GG	GG	AA	AA	GG	--	AA	GG	AA	AA	GG	--	AA	--	--	GG	GG	AA	AA	AA	--	AA	AA	GG	AA	AA	AA	--	--	--	--	GG	AA	CC	GG	GG	GG	--	GG	--
N43	GG	--	--	CC	GG	--	AA	GG	GG	--	AA	AG	AA	AG	--	CC	--	AA	GG	--	AA	TT	--	--	AA	GG	GG	GG	GG	CC	GG	GG	GG	GG	GG	AA	AA	AA	CC	CC	AA	GG	AA	AA	AA	AA	--	--	AA
N44	AA	AA	AA	--	GG	GG	AA	AG	GG	GG	AG	--	AA	GG	GG	CC	AA	AA	GG	AA	GG	--	AA	--	--	--	AA	--	AA	CC	AA	AA	GG	GG	GG	GG	--	AA	CC	CC	AA	--	AA	AA	--	AA	--	AA	GG
N45	AG	GG	GG	AA	--	AA	AA	GG	GG	--	AA	--	--	--	GG	CC	--	AA	AA	GG	GG	TT	--	CC	--	--	GG	GG	--	CC	--	GG	--	--	GG	AA	GG	--	CC	AA	AA	AA	--	--	--	--	--	GG	GG
N46	GG	AA	AA	--	GG	AA	TT	--	GG	--	GG	AA	AA	GG	AA	AA	AA	AA	GG	--	GG	--	AA	--	GG	GG	GG	GG	GG	--	GG	GG	GG	GG	GG	AA	GG	CC	CC	--	AA	AA	--	--	AA	AA	AA	AA	AA
N47	GG	GG	GG	--	AA	AA	--	AA	GG	GG	--	--	--	--	GG	CC	GG	AA	GG	GG	GG	AA	GG	CC	GG	--	--	GG	AA	--	--	GG	--	GG	--	AA	--	CC	AA	AA	--	GG	AA	--	--	AA	AA	AA	--
N48	GG	GG	GG	AA	GG	--	--	--	GG	--	AA	--	AA	AA	--	CC	AA	--	AA	GG	GG	AA	AA	--	--	AA	AA	AA	AA	--	AA	AA	GG	--	GG	--	GG	CC	--	CC	AA	GG	AA	--	AA	AA	GG	AA	--
N49	GG	GG	AA	--	GG	--	AA	GG	AA	--	GG	AA	--	--	AA	CC	--	AA	--	GG	AA	AA	GG	CC	AA	GG	AA	--	AA	AA	--	AA	--	GG	AA	--	--	--	--	CC	GG	AA	AA	AA	--	--	--	AA	AA
N50	AA	AA	AA	CC	GG	AA	AA	GG	GG	AA	GG	--	AA	AG	GG	CC	GG	AA	GG	--	GG	TT	--	CC	--	GG	--	--	GG	AA	AA	GG	AA	AA	--	AA	--	AA	--	--	GG	GG	AA	--	GG	--	AA	AA	AA
N51	AA	--	GG	AA	--	AA	AA	GG	--	GG	--	GG	--	--	GG	CC	AA	AA	AA	--	GG	--	GG	AA	AA	AA	--	--	GG	--	--	--	GG	--	AA	GG	AA	AA	CC	CC	AA	AA	--	AA	--	AA	GG	--	GG
N52	--	--	--	CC	GG	GG	AA	GG	GG	GG	--	--	AA	--	GG	--	--	AA	--	AA	GG	--	GG	CC	AA	--	GG	GG	GG	CC	AA	GG	GG	GG	AA	--	AA	--	CC	CC	AA	GG	AA	--	AA	AA	GG	AA	--
N53	--	--	AA	AA	AA	GG	--	--	--	AA	AA	GG	--	--	GG	CC	--	GG	--	GG	AA	--	GG	CC	AA	AA	GG	GG	--	--	GG	AA	GG	AA	GG	AA	GG	AA	CC	AA	--	GG	AA	--	GG	GG	--	GG	GG
N54	--	GG	AA	AA	AA	--	TT	GG	--	GG	--	--	GG	GG	AG	AC	AA	--	AA	AA	AA	--	--	--	AA	--	AG	AG	AG	--	--	AG	--	AA	--	AA	--	AA	AC	AC	AA	GG	--	AG	--	AA	--	AA	--
N55	GG	--	AA	CC	GG	AA	--	GG	AA	--	AA	--	AA	GG	GG	--	--	GG	GG	GG	AG	AA	--	AA	GG	GG	--	--	--	CC	--	AA	AG	AG	AA	AG	--	--	--	AA	GG	--	--	--	GG	AA	GG	AA	GG
N56	GG	AG	--	CC	GG	AA	AA	GG	--	AA	--	AA	--	GG	--	CC	AG	--	GG	GG	GG	AT	GG	--	AG	--	--	GG	--	--	AA	AA	--	GG	--	AG	AA	--	CC	AA	GG	--	AA	AA	--	AA	AG	AA	AG
N57	AA	--	--	CC	--	--	AA	GG	GG	--	AA	GG	--	--	GG	--	--	AA	AA	GG	GG	TT	AA	CC	AA	GG	--	--	--	CC	GG	GG	--	--	GG	--	GG	CC	CC	--	AA	AA	--	--	GG	AA	--	AA	AA
N58	--	GG	--	CC	--	AA	AA	GG	AA	AA	--	AA	GG	GG	AA	CC	--	AA	AA	--	--	AA	--	CC	--	GG	AA	GG	AA	AA	AA	--	AA	GG	AA	GG	AA	--	AC	AC	GG	--	AA	--	AA	AA	--	AA	AA
N59	AA	GG	GG	--	AA	AA	TT	GG	--	--	GG	AA	--	GG	--	CC	--	AA	AA	GG	--	TT	GG	--	AA	--	GG	GG	--	CC	GG	GG	GG	AA	AA	GG	AA	CC	CC	CC	--	GG	--	AA	AA	--	GG	--	--
N60	GG	AA	--	CC	GG	GG	--	--	--	--	AA	GG	--	GG	GG	CC	GG	AA	AA	--	--	AA	GG	--	--	AA	--	--	GG	--	AA	AA	GG	--	GG	AA	--	CC	--	CC	AA	AA	--	AA	GG	GG	GG	AA	--
N61	GG	GG	AA	CC	GG	GG	AA	AA	--	AA	AA	--	AA	GG	--	--	--	AA	GG	--	--	--	--	CC	GG	--	GG	AA	GG	AA	--	--	GG	GG	GG	GG	--	AA	--	--	AA	--	AA	AA	--	AA	--	GG	--
N62	--	AA	AA	CC	--	--	--	--	--	GG	AG	GG	AA	GG	--	CC	--	AA	AG	AA	GG	AA	AA	--	AA	--	AA	AA	GG	CC	--	--	AA	--	AA	GG	GG	AA	CC	AA	AA	AA	AA	AA	GG	AA	GG	--	GG
N63	AA	AA	--	--	GG	--	TT	--	GG	--	--	--	--	GG	AA	AA	--	AA	--	AA	--	--	GG	AA	GG	GG	--	GG	AA	CC	AA	GG	--	--	GG	GG	AA	--	--	CC	GG	AA	AA	--	AA	AA	AA	AA	--
N64	AA	GG	AA	AA	--	GG	TT	--	--	AA	AA	AA	GG	GG	AA	--	AA	AA	AA	AA	--	TT	--	CC	--	AA	AA	--	AA	--	GG	AA	--	AA	GG	--	GG	AA	AA	AA	--	GG	CC	GG	AA	AA	AA	GG	GG
N65	--	GG	GG	AA	AG	--	AT	--	--	GG	--	--	--	--	--	--	AA	AA	AA	--	--	AT	AG	AC	AA	GG	--	GG	GG	CC	--	GG	GG	AA	--	--	AA	--	--	CC	AA	--	--	--	AA	--	--	AA	GG
N66	AG	GG	AG	--	AA	AG	--	--	GG	--	GG	AA	GG	GG	AA	CC	AA	AA	AA	AA	AA	AA	GG	--	AA	GG	--	--	AA	CC	GG	--	GG	AA	GG	--	GG	--	AA	--	AA	GG	CC	GG	AA	--	GG	AA	--
N67	GG	--	--	CC	GG	--	AA	GG	AA	AA	GG	AA	--	--	GG	CC	GG	AA	GG	--	--	--	AA	--	GG	--	--	GG	GG	AA	AA	--	AA	AA	GG	AA	AA	--	CC	AA	--	GG	AA	AA	GG	--	AA	GG	--
N68	AA	--	AA	CC	GG	GG	--	AA	--	--	GG	--	GG	--	AA	CC	--	AA	GG	--	GG	AA	GG	AA	AA	AA	GG	--	--	AA	GG	GG	GG	AA	GG	GG	AA	--	CC	AA	AA	AA	AA	AA	AA	AA	AA	--	--
N69	GG	GG	GG	AA	--	--	TT	GG	GG	GG	GG	--	AA	AA	GG	CC	AA	AA	GG	GG	GG	TT	GG	CC	--	GG	GG	GG	GG	--	--	GG	--	GG	GG	AA	GG	CC	CC	--	AA	GG	AA	AA	--	AA	GG	AA	--
N70	--	GG	GG	AA	AA	AA	AA	GG	GG	--	GG	AA	GG	--	GG	--	AA	AA	AA	GG	GG	TT	--	--	GG	GG	AA	AA	AA	CC	AA	AA	GG	--	AA	GG	AA	CC	CC	AA	AA	--	AA	--	GG	GG	AA	--	AA
N71	--	AA	AA	CC	GG	--	TT	GG	GG	AA	GG	AA	AA	GG	AA	AC	AA	--	GG	GG	GG	--	GG	AA	GG	--	GG	AG	GG	AA	AA	GG	--	AG	--	--	--	CC	--	--	GG	GG	AC	--	--	--	--	AA	--
N72	AA	--	AA	--	GG	--	TT	GG	GG	--	--	AA	AA	GG	AA	AA	AA	--	GG	--	--	AA	GG	AA	--	GG	GG	AA	GG	--	--	AA	GG	AA	AA	AA	AA	CC	CC	AA	GG	GG	CC	AA	--	--	--	AA	AA
N73	AA	GG	--	AA	--	GG	TT	GG	GG	--	--	--	--	GG	AA	CC	AA	AA	AA	AA	AA	TT	GG	--	AA	--	AA	AA	--	--	GG	AA	GG	AA	GG	AA	GG	--	--	--	AA	GG	CC	GG	--	--	--	GG	GG
N74	GG	GG	--	--	GG	GG	AA	AA	--	GG	GG	--	AA	--	GG	AA	AA	GG	GG	AA	AA	--	GG	AA	AA	AA	GG	GG	--	CC	--	AA	--	--	GG	GG	GG	--	CC	CC	AA	AA	AA	--	AA	--	GG	AA	GG
N75	AA	AA	--	CC	GG	--	TT	GG	GG	--	GG	AA	--	--	AA	AA	--	AA	GG	GG	GG	AA	--	CC	--	GG	--	GG	GG	--	GG	GG	GG	--	GG	AA	GG	--	CC	AA	AA	--	--	GG	GG	--	AA	GG	AA
N76	AA	AA	AA	CC	--	AA	AA	GG	GG	GG	GG	GG	GG	--	--	--	AA	AA	GG	GG	GG	TT	--	--	GG	GG	--	--	GG	AA	AA	AA	GG	--	--	GG	AA	CC	CC	AA	GG	--	AA	AA	GG	--	AA	AA	GG
N77	GG	--	--	--	AA	AA	AA	--	--	AA	--	--	--	AA	--	CC	--	AA	--	AA	--	TT	GG	--	AA	AA	GG	GG	--	AA	GG	--	AA	AA	AA	AA	AA	--	CC	CC	--	AA	--	AA	--	AA	--	--	GG
N78	GG	--	--	AA	GG	--	AA	AA	GG	AA	--	GG	--	GG	GG	--	AA	AA	--	AA	--	TT	AA	--	AA	GG	GG	GG	GG	AA	AA	AA	AA	GG	--	GG	GG	CC	--	AA	AA	GG	AA	AA	--	AA	GG	AA	AA
N79	--	GG	GG	--	--	AA	--	--	GG	GG	--	--	AA	GG	--	AA	AA	GG	GG	--	GG	AA	GG	CC	--	GG	GG	--	GG	AA	AA	--	--	GG	GG	AA	GG	--	AA	--	GG	GG	--	GG	AA	--	GG	--	GG
N80	--	AA	--	CC	GG	AA	AA	GG	AA	AA	GG	GG	GG	AA	--	CC	--	GG	GG	--	GG	TT	GG	CC	AA	GG	--	--	--	AA	--	GG	--	--	--	--	AA	AA	CC	--	GG	GG	AA	--	GG	--	AA	AA	--
N81	GG	GG	GG	AA	GG	--	TT	GG	AA	GG	AA	AA	AA	GG	--	--	--	AA	AA	GG	--	AA	--	AA	--	GG	AA	AA	--	CC	AA	AA	GG	AA	AA	AA	AA	AA	AA	AA	--	AA	CC	GG	GG	GG	--	--	--
N82	GG	--	GG	AA	GG	GG	AT	AG	AA	AG	GG	AG	--	GG	AG	AC	AG	AG	AG	AG	AA	AA	GG	--	AG	--	--	AA	AA	--	--	--	GG	--	GG	AA	AG	AA	AA	AA	AG	--	CC	GG	--	--	AA	--	--
N83	AA	AA	AA	CC	AA	--	AA	--	AA	GG	--	AA	AA	--	AA	AA	--	--	AA	GG	--	--	GG	--	GG	--	GG	GG	GG	AA	AA	GG	--	GG	GG	GG	AA	--	AA	CC	AA	GG	AA	--	--	AA	--	AA	AA
N84	--	AA	--	CC	GG	AA	AA	GG	AA	AA	--	--	AA	GG	AA	CC	GG	GG	GG	AA	GG	TT	AA	CC	GG	GG	--	GG	GG	AA	AA	GG	AA	--	--	AA	AA	AA	CC	--	GG	GG	AA	--	--	--	AA	GG	AA
N85	--	AA	AA	CC	GG	AA	--	--	AA	AA	--	--	--	GG	AA	CC	GG	--	GG	AA	GG	--	GG	--	--	--	GG	GG	--	AA	AA	GG	--	AA	GG	--	AA	--	CC	AA	GG	--	AA	--	GG	AA	AA	GG	AA
N86	--	--	AA	CC	GG	AA	AA	GG	AA	AA	GG	AA	AA	GG	AA	--	GG	GG	GG	--	--	TT	GG	--	GG	GG	GG	GG	--	--	AA	GG	AA	AA	GG	AA	AA	--	--	AA	GG	GG	AA	--	GG	--	AA	GG	AA
N87	GG	GG	AA	--	GG	AA	--	GG	GG	AA	GG	--	--	AA	AA	CC	--	GG	GG	AA	GG	TT	GG	--	AA	--	GG	GG	GG	AA	AA	--	GG	GG	GG	--	AA	AA	--	--	AA	GG	--	--	GG	AA	AA	GG	AA
N88	GG	--	AA	CC	GG	--	AA	GG	GG	AA	GG	GG	GG	AA	AA	--	GG	GG	GG	AA	GG	TT	GG	CC	AA	--	--	GG	GG	AA	--	AA	--	GG	--	--	--	AA	--	AA	AA	GG	CC	AA	GG	AA	AA	GG	AA
N89	--	AA	--	--	GG	AA	--	GG	--	GG	--	GG	AA	GG	--	AA	AA	--	--	AA	AA	AA	--	AA	--	GG	--	AA	GG	AA	AA	AA	GG	AA	--	--	AA	AA	CC	AA	GG	GG	CC	AA	AA	GG	--	--	--
N90	--	AA	AA	CC	GG	AA	AA	--	--	GG	--	GG	AA	--	AA	--	--	AA	GG	AA	AA	--	GG	AA	AA	GG	GG	--	GG	--	AA	--	GG	AA	GG	GG	--	AA	CC	AA	GG	GG	CC	AA	--	--	--	--	AA
N91	AA	AA	AA	--	GG	--	AA	GG	--	AA	GG	GG	--	AA	--	CC	GG	GG	GG	AA	GG	TT	GG	--	--	GG	--	GG	--	AA	AA	AA	--	GG	AA	AA	AA	AA	CC	AA	GG	GG	--	--	GG	AA	AA	GG	--
N92	AA	AA	AA	CC	--	AA	AA	GG	AA	--	GG	GG	--	AA	AA	CC	GG	--	GG	AA	--	TT	GG	CC	AA	GG	--	GG	--	AA	--	AA	AA	GG	AA	AA	AA	AA	CC	--	GG	GG	AA	AA	GG	AA	AA	GG	AA
N93	AA	AA	AA	CC	GG	AA	AA	GG	--	AA	GG	GG	GG	AA	AA	CC	--	GG	GG	AA	GG	--	GG	CC	--	--	GG	--	GG	AA	AA	--	--	GG	AA	AA	--	--	--	--	--	--	--	--	GG	AA	AA	--	AA
N94	GG	AA	--	CC	--	--	--	AA	GG	GG	--	AA	--	GG	GG	CC	--	--	GG	GG	GG	TT	--	AA	GG	GG	GG	GG	GG	CC	GG	GG	GG	--	AA	--	AA	CC	AA	CC	AA	AA	AA	AA	AA	AA	AA	AA	AA
N95	GG	--	AG	AC	AG	AA	--	--	--	--	GG	AA	AA	GG	AG	AC	--	AA	GG	GG	GG	AT	--	AC	GG	GG	GG	GG	AG	CC	GG	GG	GG	GG	AG	AA	AG	CC	AC	AC	--	AG	AA	AA	AG	AA	--	--	AA
N96	GG	AG	AG	AC	AG	AA	AT	--	GG	AG	GG	AA	AA	GG	AG	AC	AG	AA	GG	GG	GG	--	--	AC	GG	GG	GG	GG	AG	--	GG	--	GG	--	--	AA	--	--	AC	AC	AA	AG	AA	--	AG	AA	AA	--	AA
[truncated: 51 more columns]

## Sheet: 0.4
Sample Code	MC0001	MC0003	MC0006	MC0008	MC0016	MC0017	MC0023	MC0025	MC0026	MC0027	MC0035	MC0042	MC0049	MC0051	MC0054	MC0058	MC0062	MC0073	MC0074	MC0076	MC0094	MC0109	MC0110	MC0117	MC0124	MC0137	MC0163	MC0164	MC0173	MC0177	MC0182	MC0188	MC0197	MC0213	MC0237	MC0244	MC0259	MC0261	MC0275	MC0278	MC0279	MC0283	MC0286	MC0287	MC0297	MC0302	MC0303	MC0308	MC0311
N01	GG	AG	AG	--	AG	AA	AT	AG	GG	--	--	--	AA	--	--	AC	AG	AA	GG	GG	GG	AT	AG	AC	--	GG	--	GG	--	--	GG	--	GG	GG	--	AA	AG	CC	AC	--	--	--	--	--	AG	--	--	AA	AA
N02	GG	--	AG	AC	--	AA	AT	AG	GG	--	--	AA	AA	GG	--	--	AG	AA	GG	--	GG	AT	--	--	GG	GG	GG	GG	AG	CC	GG	--	GG	GG	--	AA	AG	CC	--	--	--	AG	AA	AA	--	--	--	AA	AA
N03	--	--	--	--	AG	AA	AT	--	AG	AG	--	--	--	AG	AG	CC	AA	AA	AA	--	AG	AA	AG	--	--	--	AA	AG	AA	--	--	AA	AG	--	AG	--	--	CC	--	AC	--	--	--	--	AA	AA	AG	AA	AG
N04	--	--	AG	AC	--	AA	--	GG	AG	AG	--	AG	AG	--	--	CC	AA	AA	--	GG	AG	--	--	AC	AA	AG	AA	AG	AA	--	--	--	--	GG	AG	GG	--	CC	CC	--	AG	--	--	--	--	--	--	AA	--
N05	AA	AG	AG	--	GG	--	AA	--	GG	AG	--	--	AA	--	GG	--	AG	--	AG	GG	--	AT	AG	--	--	AG	--	--	GG	AC	AG	GG	AG	AA	--	AG	AA	AC	CC	AC	AG	--	--	AA	AG	AA	AG	--	AG
N06	AG	--	AA	CC	--	AG	--	--	--	AG	--	AG	AA	GG	AG	--	--	AG	--	--	--	--	AG	--	AG	AG	GG	GG	--	AC	AA	GG	--	--	AG	AG	AA	AA	CC	--	AG	GG	--	AA	--	AA	AG	AG	AG
N07	AG	--	--	--	AA	AG	--	--	GG	AG	--	AG	AA	AG	--	--	AG	AG	--	GG	AG	AA	--	CC	AG	AG	--	AG	--	CC	AG	AA	GG	AA	--	AA	AG	AA	AC	AA	--	AG	--	AG	GG	GG	AG	--	AG
N08	--	--	--	AA	AG	GG	--	AG	AG	--	--	AA	GG	--	--	CC	AA	AA	AG	AG	--	AA	--	AC	--	GG	GG	AG	--	AA	--	AG	AG	AA	AG	AA	AA	AC	--	AA	GG	GG	AC	AA	AG	--	--	--	AG
N09	--	AG	AA	CC	GG	AA	AA	--	--	AA	AG	--	AA	GG	--	CC	AG	AG	--	GG	GG	AT	GG	--	--	--	--	--	--	--	--	--	AA	GG	AA	AG	--	--	CC	AA	GG	--	--	AA	GG	AA	--	--	AG
N10	AG	GG	AA	--	GG	--	AA	GG	AG	AG	--	--	AG	AG	AG	CC	--	--	AA	--	--	AT	GG	CC	--	GG	--	--	--	--	--	AG	AG	GG	AG	AG	--	--	--	AC	AG	--	--	AA	AG	AA	--	AA	AA
N11	AG	--	--	AC	--	AG	TT	AG	GG	--	--	--	--	--	--	CC	AG	AA	--	GG	GG	--	GG	CC	AA	AG	--	GG	--	CC	AG	AG	--	AG	AG	--	AA	CC	CC	--	--	--	AA	AA	--	--	--	AA	GG
N12	--	AG	--	--	GG	--	AA	--	GG	AG	--	AG	--	GG	GG	CC	AA	AA	AG	--	--	--	AG	CC	--	GG	AG	AA	--	AC	--	AG	AG	--	--	GG	--	AA	--	AC	AA	--	AA	--	GG	--	AG	AG	--
N13	AA	--	--	AC	AG	AG	TT	GG	--	--	AG	AA	AG	GG	--	AC	AA	AA	--	AA	AA	AT	GG	--	AG	--	AG	--	--	--	--	--	--	--	--	AG	AG	--	AC	--	AG	AG	AC	AG	AA	AA	AA	AG	GG
N14	AG	GG	GG	--	GG	AG	--	GG	GG	--	AG	AG	AA	AG	--	--	--	--	--	--	GG	AT	--	--	--	--	GG	--	GG	--	AG	--	--	AG	--	AG	--	AC	AC	AC	--	--	AA	AA	AA	--	--	AA	AG
N15	--	GG	AG	AA	AG	--	AT	--	--	--	AG	GG	--	AA	--	CC	AA	AG	--	GG	--	--	--	CC	--	--	GG	--	--	--	--	AG	AG	AG	--	--	AG	CC	CC	AA	AG	--	AA	AG	--	AG	AG	--	--
N16	AG	--	AA	--	--	--	AT	--	AG	--	--	--	AG	--	AG	AC	AG	AA	AG	AG	AG	AT	AG	AC	--	GG	--	AG	--	AC	AG	AG	AG	--	GG	AA	--	AA	AC	--	--	--	AC	AG	--	--	--	AG	--
N17	--	AG	AG	CC	--	--	AT	GG	--	AG	--	--	--	--	--	CC	AG	AG	GG	--	GG	--	GG	AC	AG	GG	GG	--	--	--	AA	AA	--	GG	AA	--	AA	AC	--	AA	--	--	--	AA	GG	--	--	--	--
N18	AG	GG	--	AA	--	AA	--	GG	GG	GG	AG	--	--	--	GG	--	AA	AA	AG	--	--	AT	GG	--	--	--	GG	GG	--	--	--	--	GG	AG	--	--	AG	CC	CC	CC	AA	GG	--	AA	--	AA	--	--	AG
N19	AG	AG	GG	AC	AG	AG	AT	--	--	--	--	--	AG	GG	--	CC	--	--	AA	--	GG	AT	--	CC	AG	AG	AA	AG	AG	--	AA	--	--	--	AG	--	AA	--	--	AC	AA	--	--	AG	GG	--	--	AG	--
N20	AG	--	AG	AA	AG	AG	--	AA	--	GG	AG	AA	--	--	AA	AC	--	AA	AA	AG	AG	--	GG	CC	AG	--	AA	AA	--	CC	--	AA	GG	AA	--	--	AG	AA	AA	--	AG	--	CC	GG	AG	--	AA	--	AG
N21	--	--	--	CC	GG	AG	TT	GG	--	--	GG	AA	AA	GG	AA	--	AA	AA	--	GG	GG	AT	--	--	GG	GG	GG	AG	--	AA	--	--	--	AG	AA	--	AA	CC	--	--	GG	GG	AC	--	AA	GG	GG	--	AA
N22	AA	AG	AA	--	--	--	AT	--	AG	AG	GG	GG	AG	AG	--	AC	AA	GG	--	--	AG	TT	--	--	GG	--	GG	--	--	--	--	GG	--	GG	--	--	AA	--	AC	AC	AG	--	AA	AG	--	--	GG	--	--
N23	AG	--	AG	--	AA	AG	AT	--	GG	AG	--	--	AG	--	--	--	AG	--	--	--	--	AT	GG	CC	AG	AG	--	AA	--	CC	--	AA	--	AA	AG	--	--	--	--	AA	AG	AG	CC	--	AG	AG	AA	GG	AG
N24	--	AG	--	--	--	AG	--	GG	GG	--	AA	--	AA	--	GG	--	AA	--	AG	--	--	AT	AA	AC	--	--	AG	AG	AG	--	AG	AG	GG	--	--	--	AG	AC	--	AC	AA	--	AA	--	--	AG	AG	--	GG
N25	--	--	--	AC	AG	AG	AA	--	GG	GG	AG	AG	AA	AG	AG	--	AG	AA	--	GG	AG	--	--	AC	--	GG	AG	--	AG	CC	AG	--	GG	AG	AG	--	AA	AA	--	AC	--	AG	--	AG	--	AG	AG	AG	AA
N26	AG	--	AA	--	GG	GG	AT	AG	AG	--	--	--	AA	AG	--	AA	--	AG	GG	AG	AG	AA	GG	AC	AA	--	--	--	GG	CC	--	--	AG	GG	GG	AG	--	AC	CC	AC	AA	AA	--	AG	AG	--	--	AG	AG
N27	--	--	AG	AA	AG	AG	AA	AA	AG	--	GG	AA	--	AG	--	--	AG	--	--	AG	--	AA	GG	AC	--	AG	--	AG	AG	CC	AA	--	--	AG	AG	AG	AG	--	AC	AC	--	AA	AC	--	AG	--	AG	--	AG
N28	--	AG	AG	AC	AG	AA	AA	AG	GG	AG	--	AG	--	AA	--	CC	--	--	GG	--	GG	--	--	--	--	--	GG	GG	GG	--	--	AG	AG	AG	--	AG	AA	CC	--	--	AG	--	AC	--	GG	--	AA	--	--
N29	AG	--	AG	--	GG	--	--	GG	--	AG	AG	AG	AA	AG	GG	--	--	--	AA	--	--	--	--	--	--	GG	--	--	--	--	AG	--	GG	AG	GG	AG	AG	--	AC	AA	AG	AA	AC	GG	GG	AG	AG	AG	--
N30	AG	AA	--	AC	GG	AG	--	AG	AG	--	--	--	AG	--	--	CC	AA	--	AG	GG	AG	--	--	AC	AG	--	GG	GG	GG	CC	--	AG	GG	--	--	--	AG	AC	CC	AC	AG	--	AC	AG	--	AG	AA	--	AG
N31	AG	AA	AG	--	--	--	--	AG	GG	--	GG	AG	--	GG	--	--	AG	--	--	GG	--	--	AG	--	--	GG	--	GG	--	AC	AA	GG	AG	AG	--	AG	--	--	--	--	GG	GG	--	AA	GG	AG	--	--	AA
N32	--	AG	GG	AC	GG	AG	--	AA	GG	AG	AA	GG	--	GG	--	--	AA	AG	AG	GG	GG	--	AG	CC	AA	--	GG	GG	GG	AA	AA	AG	--	--	GG	AG	GG	AC	AC	AC	--	GG	AC	--	--	AA	GG	AA	AA
N33	AG	AA	AG	CC	--	AG	--	GG	AG	AG	--	AG	--	GG	AG	--	--	--	GG	--	--	AT	GG	AC	AA	--	GG	--	GG	AC	AA	AG	--	GG	--	GG	AA	AC	CC	AA	AA	--	AA	AG	AG	--	GG	--	--
N34	--	AA	AG	AC	--	--	--	AG	--	--	GG	--	AG	GG	--	AC	AA	AG	AG	GG	GG	TT	GG	--	--	--	GG	GG	GG	AC	AA	AA	AA	GG	GG	--	--	AA	CC	--	AG	--	AC	--	--	AG	GG	AG	--
N35	GG	AA	AA	CC	GG	GG	AT	GG	AA	AG	GG	GG	--	--	--	CC	--	AG	GG	AG	--	--	--	AC	--	AA	--	AG	GG	CC	AG	AG	--	AG	--	--	AA	AC	AA	--	GG	--	--	GG	GG	AA	GG	--	--
N36	GG	AA	AA	AC	GG	GG	AA	AG	--	--	AG	AA	AA	GG	GG	AC	AA	--	AG	GG	--	AT	--	AC	--	--	AG	--	GG	--	--	--	--	--	GG	GG	AA	AC	CC	AC	--	GG	AC	AG	AG	AG	GG	AG	GG
N37	GG	AG	AG	CC	GG	--	AT	GG	--	AG	GG	--	AG	GG	GG	--	AG	GG	--	AG	AG	--	GG	--	AG	GG	GG	--	GG	--	AA	AA	AG	--	AG	AG	--	AC	--	--	GG	AG	--	AG	GG	--	--	--	GG
N38	GG	--	AA	--	AG	AG	--	AA	GG	--	--	AA	AA	--	--	CC	--	AA	GG	AG	AA	--	--	--	--	AA	GG	--	GG	--	AG	--	AG	AG	AA	--	AA	--	CC	--	--	AG	AC	AG	AG	--	--	AG	AA
N39	--	AA	--	CC	--	--	--	GG	AG	AG	--	--	AG	AG	--	--	AG	AG	--	--	--	TT	--	AC	AG	--	--	--	GG	AA	--	AA	--	--	AG	--	--	--	AC	AC	AG	--	--	--	AA	GG	AG	AA	--
N40	GG	AG	--	--	--	--	--	AA	GG	AG	AG	--	AG	GG	--	AC	AG	--	--	AA	AG	AT	--	--	--	AG	--	AA	--	CC	--	AG	AG	AG	AA	AA	AA	--	--	--	GG	AA	CC	GG	--	--	--	GG	--
N41	--	GG	--	CC	GG	AA	AA	--	AA	AA	--	--	AA	--	GG	--	AA	GG	GG	GG	--	AA	GG	--	AA	AA	GG	GG	GG	CC	AA	AA	AA	--	--	--	--	--	CC	AA	GG	GG	--	AA	--	GG	GG	AA	--
N42	--	GG	GG	--	AA	--	AA	AA	GG	GG	--	AA	--	GG	AA	AA	GG	AA	--	--	--	AA	GG	--	GG	GG	AA	AA	--	CC	AA	AA	--	--	AA	AA	AA	AA	AA	--	GG	AA	CC	--	GG	GG	--	--	AA
N43	GG	AA	AA	--	GG	--	--	GG	GG	GG	AA	--	AA	AG	--	CC	AA	AA	--	GG	AA	--	AA	AA	AA	GG	--	--	GG	CC	GG	--	GG	GG	GG	AA	--	AA	CC	CC	AA	GG	AA	AA	--	AA	GG	--	--
N44	AA	--	AA	CC	GG	--	--	AG	--	GG	AG	GG	--	--	--	--	AA	AA	--	--	GG	--	AA	--	--	AA	AA	AA	AA	--	--	--	--	--	GG	GG	AA	AA	CC	--	--	GG	AA	--	--	AA	GG	--	GG
N45	AG	--	--	--	AA	AA	--	GG	--	GG	--	--	AA	AA	GG	--	AA	AA	AA	GG	GG	--	--	--	--	--	GG	--	--	CC	GG	--	--	AA	GG	--	--	--	--	AA	AA	AA	AA	--	GG	GG	--	--	GG
N46	GG	AA	--	--	GG	--	--	GG	--	--	--	AA	--	GG	AA	AA	--	AA	--	GG	GG	TT	--	AA	GG	--	--	GG	GG	CC	GG	--	GG	GG	GG	--	--	CC	CC	CC	--	--	AA	AA	AA	--	--	--	--
N47	--	--	GG	AA	AA	AA	--	--	GG	--	--	AA	AA	GG	--	--	GG	--	GG	GG	--	AA	--	CC	GG	GG	GG	--	--	--	GG	GG	GG	--	--	--	AA	--	AA	AA	--	--	--	AA	--	AA	--	AA	--
N48	--	GG	GG	--	GG	AA	--	GG	--	--	AA	--	AA	AA	--	CC	--	--	AA	--	--	--	AA	--	--	--	AA	--	AA	CC	AA	--	GG	GG	--	AA	GG	--	--	CC	AA	--	AA	--	AA	AA	GG	--	GG
N49	GG	--	--	--	--	AA	AA	--	AA	AA	GG	--	--	GG	--	CC	--	--	AA	GG	AA	AA	--	CC	AA	--	--	GG	AA	AA	AA	AA	--	--	--	GG	AA	CC	--	CC	GG	--	AA	AA	AA	AA	AA	--	--
N50	--	--	--	CC	--	AA	AA	GG	GG	--	--	AA	AA	AG	GG	--	--	AA	GG	GG	--	--	--	CC	GG	--	GG	--	--	--	--	GG	AA	--	GG	--	--	AA	--	--	GG	GG	--	AA	GG	--	--	--	--
N51	--	GG	--	AA	GG	AA	AA	--	GG	GG	AA	--	AA	AA	--	--	AA	AA	AA	--	GG	--	GG	AA	AA	--	--	--	GG	AA	--	GG	GG	AA	--	GG	--	AA	--	CC	AA	--	--	--	AA	AA	--	AA	GG
N52	AA	AA	AA	CC	--	--	--	GG	GG	GG	AA	GG	AA	GG	GG	CC	--	--	GG	--	--	AA	GG	CC	AA	--	GG	--	--	--	--	--	--	GG	AA	--	AA	--	CC	CC	--	--	--	--	AA	AA	--	--	AG
N53	--	GG	AA	--	AA	GG	TT	--	GG	AA	AA	--	AA	--	GG	CC	--	GG	GG	GG	AA	AA	--	CC	AA	--	--	--	GG	CC	--	--	GG	AA	GG	AA	--	AA	CC	--	GG	GG	AA	--	--	GG	--	GG	GG
N54	--	--	--	--	--	GG	TT	GG	GG	--	--	--	--	GG	AG	AC	AA	--	AA	AA	AA	AA	--	AC	AA	AG	--	AG	AG	--	AG	AG	--	AA	GG	--	GG	AA	AC	--	--	GG	AC	--	AA	--	GG	AA	GG
N55	GG	GG	AA	--	GG	AA	--	--	AA	AA	--	AA	--	GG	GG	--	AA	GG	--	GG	AG	--	AG	AA	GG	GG	--	--	AG	--	AA	--	--	--	AA	AG	--	--	CC	--	--	GG	--	AA	GG	AA	GG	AA	--
N56	--	--	--	--	GG	--	AA	--	--	AA	AG	AA	--	GG	GG	CC	AG	AG	--	GG	GG	AT	GG	AC	--	GG	--	GG	GG	--	--	--	AA	GG	AA	AG	AA	--	CC	--	--	GG	--	AA	--	--	AG	AA	AG
N57	--	--	GG	CC	--	--	--	GG	--	--	AA	--	AA	--	GG	CC	AA	AA	--	--	GG	TT	--	CC	AA	GG	GG	GG	--	CC	--	GG	GG	--	GG	AA	GG	CC	CC	--	--	--	AA	AA	--	--	--	--	--
N58	GG	--	AA	CC	GG	--	--	GG	AA	--	GG	--	GG	GG	AA	CC	AA	AA	AA	--	AA	--	GG	--	AA	GG	--	--	AA	--	AA	--	AA	GG	AA	--	AA	CC	--	--	GG	AA	--	AA	AA	AA	AA	--	--
N59	AA	GG	GG	AA	--	AA	TT	--	GG	--	GG	--	GG	GG	GG	CC	AA	AA	AA	--	--	TT	GG	CC	--	--	--	--	--	CC	GG	GG	GG	--	--	GG	AA	CC	CC	CC	AA	GG	AA	AA	--	AA	GG	--	--
N60	GG	AA	--	--	GG	GG	TT	AA	GG	GG	AA	GG	AA	--	GG	CC	--	AA	AA	GG	GG	AA	--	--	--	--	AA	--	GG	CC	AA	--	GG	GG	--	AA	AA	CC	--	--	AA	AA	--	AA	--	GG	--	--	GG
N61	GG	GG	AA	--	--	--	AA	AA	GG	--	--	AA	AA	GG	GG	CC	--	AA	--	--	AA	TT	GG	CC	GG	GG	GG	AA	GG	AA	AA	AA	--	--	GG	GG	--	--	--	--	--	GG	AA	--	GG	AA	AA	GG	--
N62	AA	AA	--	CC	--	--	AA	GG	--	GG	AG	--	--	--	--	CC	AA	--	AG	AA	--	AA	AA	CC	--	GG	AA	AA	--	--	GG	GG	AA	--	AA	GG	--	AA	--	AA	--	--	AA	--	GG	AA	GG	AA	GG
N63	--	AA	--	CC	--	--	--	GG	GG	GG	--	AA	--	--	--	AA	--	AA	--	AA	--	--	GG	--	GG	GG	--	--	AA	CC	--	--	--	--	--	--	--	CC	--	CC	GG	--	AA	AA	--	AA	--	AA	--
N64	AA	GG	AA	AA	AA	--	TT	GG	--	AA	--	--	GG	GG	--	--	--	AA	AA	AA	--	TT	GG	--	--	AA	AA	AA	AA	CC	--	AA	GG	--	--	--	GG	--	AA	AA	--	GG	--	GG	AA	--	AA	GG	GG
N65	AA	GG	--	--	--	AA	AT	GG	GG	GG	AA	--	AA	AA	--	--	AA	AA	AA	GG	GG	AT	AG	AC	--	GG	--	GG	--	--	GG	GG	--	--	AA	--	--	--	--	CC	AA	GG	AA	AA	AA	AA	--	AA	--
N66	--	GG	--	--	--	AG	--	GG	GG	--	GG	AA	GG	--	AA	CC	AA	--	AA	--	AA	--	--	--	AA	GG	AA	--	--	CC	GG	AA	GG	AA	GG	--	GG	AA	AA	--	--	GG	CC	GG	AA	AA	GG	AA	GG
N67	--	--	AA	CC	GG	--	--	--	AA	AA	GG	AA	AA	--	--	CC	--	AA	GG	--	GG	--	AA	--	--	GG	GG	GG	GG	--	--	--	--	AA	GG	AA	--	AA	CC	--	GG	--	--	--	GG	AA	--	GG	--
N68	AA	AA	AA	--	--	GG	AA	AA	GG	--	GG	AA	--	--	AA	--	--	AA	--	--	--	AA	GG	AA	--	AA	GG	GG	--	--	GG	--	--	AA	--	--	AA	CC	CC	AA	--	AA	--	--	--	AA	AA	--	GG
N69	GG	--	GG	--	--	AA	TT	GG	--	--	GG	--	--	AA	GG	CC	AA	AA	GG	GG	GG	TT	GG	CC	AA	--	--	--	--	CC	GG	--	--	--	--	AA	GG	CC	--	CC	AA	--	--	AA	--	AA	GG	AA	AA
N70	--	--	GG	AA	--	AA	AA	--	GG	--	GG	AA	GG	GG	GG	CC	--	AA	AA	--	--	TT	--	CC	--	GG	AA	AA	--	CC	--	--	--	GG	--	GG	--	CC	--	AA	AA	--	AA	GG	GG	--	AA	--	AA
N71	AA	AA	AA	CC	GG	AG	--	--	--	--	GG	--	AA	GG	--	--	AA	AA	GG	GG	--	AT	--	--	--	--	--	AG	GG	AA	--	GG	GG	AG	--	AA	AA	--	CC	--	GG	--	AC	--	--	GG	GG	AA	AA
N72	--	AA	AA	CC	--	GG	TT	--	--	AA	GG	AA	AA	GG	AA	--	--	AA	GG	GG	GG	AA	--	AA	GG	--	--	AA	GG	--	AA	AA	GG	AA	AA	--	AA	CC	--	--	GG	GG	CC	AA	--	--	GG	--	AA
N73	AA	GG	--	AA	AA	--	--	GG	GG	AA	--	AA	--	--	AA	CC	AA	--	AA	--	AA	TT	--	CC	AA	AA	--	AA	AA	--	--	AA	GG	--	GG	--	GG	AA	AA	AA	AA	--	CC	GG	AA	AA	AA	GG	GG
N74	GG	GG	--	AA	GG	GG	AA	AA	AA	GG	GG	AA	AA	AA	--	AA	--	--	GG	AA	--	AA	GG	AA	--	--	--	GG	--	CC	--	--	AA	--	GG	GG	--	--	CC	CC	--	--	AA	--	--	AA	--	AA	GG
N75	--	--	AA	--	GG	GG	TT	GG	GG	AA	GG	AA	AA	--	AA	--	--	--	--	GG	GG	AA	GG	CC	AA	--	--	--	GG	CC	GG	GG	GG	GG	GG	--	--	CC	CC	AA	AA	AA	AA	GG	GG	--	AA	GG	--
N76	--	--	--	--	--	AA	--	--	GG	--	GG	GG	--	--	GG	CC	--	AA	GG	GG	GG	TT	--	CC	GG	--	--	--	GG	AA	AA	--	GG	GG	GG	GG	AA	CC	--	AA	--	AA	--	AA	GG	--	AA	AA	GG
N77	GG	GG	--	--	AA	AA	AA	AA	--	AA	AA	AA	--	--	GG	--	--	--	GG	AA	GG	TT	GG	CC	AA	--	GG	--	--	AA	GG	--	--	AA	AA	AA	--	CC	CC	CC	AA	--	CC	AA	--	--	AA	AA	GG
N78	--	AA	--	AA	GG	GG	--	AA	GG	AA	--	GG	--	GG	--	--	--	--	AA	AA	--	--	AA	CC	AA	--	--	GG	GG	--	AA	AA	AA	GG	GG	GG	GG	--	--	--	AA	GG	AA	AA	GG	--	GG	AA	AA
N79	GG	GG	GG	CC	--	AA	AA	--	GG	GG	AA	GG	AA	GG	AA	AA	--	GG	GG	GG	GG	AA	--	--	AA	GG	--	--	GG	--	--	GG	GG	--	--	AA	--	AA	AA	--	GG	--	--	GG	AA	AA	--	AA	--
N80	GG	--	AA	CC	GG	AA	--	GG	AA	AA	GG	GG	--	--	AA	CC	GG	GG	--	--	GG	TT	GG	CC	AA	--	--	GG	GG	AA	--	GG	AA	AA	GG	AA	--	AA	CC	AA	--	--	AA	AA	GG	--	--	AA	AA
N81	--	GG	GG	--	--	--	TT	GG	AA	GG	AA	AA	AA	GG	--	--	--	AA	AA	GG	--	--	--	AA	GG	--	--	AA	AA	--	--	AA	GG	--	--	--	AA	AA	--	--	--	AA	CC	--	GG	GG	AA	GG	AA
N82	GG	AG	GG	AA	GG	--	--	AG	AA	AG	--	AG	--	--	AG	AC	--	AG	AG	--	--	AA	GG	--	--	--	--	--	AA	CC	--	AA	GG	AA	GG	--	AG	--	AA	--	AG	AG	CC	--	AG	AG	AA	--	AG
N83	AA	AA	AA	CC	--	GG	AA	--	--	--	--	AA	--	GG	AA	AA	--	AA	AA	GG	AA	AA	--	CC	GG	--	GG	--	GG	AA	--	--	GG	GG	--	GG	--	--	AA	--	--	GG	--	--	--	AA	--	AA	AA
N84	--	AA	AA	CC	GG	AA	AA	GG	--	--	--	--	--	--	AA	--	--	--	--	AA	GG	TT	AA	CC	--	GG	GG	--	GG	AA	AA	--	--	AA	--	AA	AA	--	CC	AA	GG	GG	--	AA	GG	--	AA	--	AA
N85	--	AA	AA	CC	GG	AA	AA	GG	AA	AA	--	AA	AA	--	AA	--	GG	--	GG	--	--	--	GG	--	--	GG	--	--	GG	AA	--	GG	--	--	GG	AA	AA	--	CC	AA	--	GG	AA	AA	GG	--	AA	--	--
N86	--	--	--	CC	--	--	AA	GG	--	--	--	--	--	GG	AA	CC	GG	GG	--	AA	GG	TT	GG	--	GG	--	GG	GG	GG	AA	--	GG	--	AA	--	AA	AA	AA	CC	--	--	GG	AA	--	GG	AA	--	GG	AA
N87	GG	--	--	CC	--	--	AA	--	GG	--	--	GG	GG	AA	--	--	GG	--	GG	--	--	TT	--	CC	AA	GG	GG	GG	GG	AA	AA	AA	--	GG	--	GG	AA	AA	--	--	AA	GG	CC	AA	GG	AA	--	GG	AA
N88	GG	--	AA	CC	GG	AA	--	--	GG	AA	--	--	GG	--	AA	CC	GG	GG	GG	AA	GG	--	--	CC	--	GG	GG	GG	--	--	AA	--	GG	--	--	GG	--	AA	CC	AA	AA	GG	CC	AA	GG	AA	AA	GG	AA
N89	--	AA	AA	CC	--	--	AA	GG	--	--	AA	--	AA	--	--	AA	AA	AA	--	AA	--	AA	--	AA	AA	GG	--	AA	GG	AA	AA	AA	--	AA	GG	GG	AA	--	CC	--	GG	GG	--	AA	--	GG	GG	AA	AA
N90	AA	--	AA	--	--	AA	--	GG	--	--	AA	GG	AA	--	--	AA	--	AA	--	AA	AA	AA	--	AA	--	--	--	AA	GG	AA	AA	--	GG	AA	GG	GG	--	--	--	--	--	GG	CC	AA	AA	GG	GG	AA	--
N91	AA	--	--	CC	GG	--	--	--	AA	--	GG	--	GG	AA	--	CC	--	GG	GG	AA	--	TT	GG	CC	AA	GG	GG	--	--	--	AA	--	AA	GG	--	--	AA	--	CC	AA	--	GG	AA	AA	GG	--	--	GG	--
N92	AA	--	AA	CC	GG	AA	AA	GG	--	AA	GG	GG	GG	--	AA	CC	GG	GG	--	--	GG	TT	--	--	AA	GG	--	GG	GG	AA	AA	AA	AA	--	AA	AA	AA	AA	CC	AA	--	GG	--	--	GG	AA	AA	GG	--
N93	--	--	--	CC	GG	AA	--	GG	AA	--	--	GG	GG	AA	--	CC	--	GG	GG	AA	GG	TT	--	CC	AA	--	GG	GG	GG	AA	--	--	--	GG	--	AA	--	AA	CC	AA	--	GG	--	--	GG	--	AA	GG	--
N94	GG	AA	--	CC	--	--	AA	AA	GG	GG	GG	AA	AA	GG	GG	CC	--	AA	GG	--	--	--	--	AA	GG	--	GG	GG	GG	--	GG	GG	GG	--	AA	AA	AA	CC	AA	--	AA	AA	AA	AA	AA	--	AA	AA	AA
N95	GG	AG	AG	--	--	--	--	AG	--	AG	GG	AA	AA	GG	AG	--	--	AA	GG	GG	GG	--	--	AC	GG	GG	GG	--	AG	--	GG	--	GG	GG	AG	AA	AG	CC	AC	AC	AA	AG	AA	AA	AG	AA	--	AA	AA
N96	GG	AG	AG	AC	--	AA	AT	AG	GG	AG	GG	AA	--	GG	--	AC	AG	AA	--	--	GG	AT	AG	--	GG	--	GG	--	--	--	GG	GG	--	--	--	--	AG	--	AC	AC	AA	--	--	AA	--	AA	AA	AA	AA
[truncated: 51 more columns]

## Sheet: 0.5
Sample Code	MC0001	MC0003	MC0006	MC0008	MC0016	MC0017	MC0023	MC0025	MC0026	MC0027	MC0035	MC0042	MC0049	MC0051	MC0054	MC0058	MC0062	MC0073	MC0074	MC0076	MC0094	MC0109	MC0110	MC0117	MC0124	MC0137	MC0163	MC0164	MC0173	MC0177	MC0182	MC0188	MC0197	MC0213	MC0237	MC0244	MC0259	MC0261	MC0275	MC0278	MC0279	MC0283	MC0286	MC0287	MC0297	MC0302	MC0303	MC0308	MC0311
N01	GG	--	AG	--	AG	--	AT	AG	--	AG	--	--	--	--	--	AC	AG	AA	GG	GG	GG	--	AG	AC	--	--	--	--	AG	CC	--	GG	--	GG	--	AA	--	CC	AC	AC	--	AG	--	--	AG	AA	--	--	AA
N02	--	AG	AG	AC	AG	AA	--	AG	GG	AG	GG	--	AA	GG	AG	AC	--	--	GG	GG	GG	AT	--	AC	GG	GG	--	GG	--	--	GG	--	--	--	AG	--	AG	--	--	AC	AA	AG	AA	AA	--	--	--	AA	AA
N03	GG	GG	AG	--	--	--	--	GG	AG	AG	AG	--	AG	--	AG	--	AA	--	AA	GG	AG	--	AG	AC	AA	AG	AA	AG	--	--	AA	AA	AG	GG	--	GG	AG	CC	--	--	AG	AG	AA	--	--	--	AG	AA	--
N04	GG	--	AG	--	--	--	AT	GG	AG	AG	AG	AG	AG	AG	--	--	AA	--	AA	--	AG	AA	--	AC	--	--	--	--	--	AC	--	AA	AG	--	--	--	--	CC	--	AC	--	--	AA	AA	AA	AA	AG	--	AG
N05	AA	--	AG	--	--	AA	--	GG	GG	--	--	AG	AA	AG	GG	--	AG	--	AG	GG	GG	AT	--	AC	--	--	--	--	--	AC	--	GG	AG	--	--	AG	--	--	CC	AC	--	--	AA	AA	--	--	--	--	AG
N06	--	--	AA	--	--	AG	AA	--	--	AG	AG	--	AA	GG	--	--	AG	AG	--	AA	--	--	AG	--	--	AG	GG	--	GG	--	--	--	AG	--	--	--	AA	AA	CC	AC	--	--	AA	--	--	--	--	--	AG
N07	AG	--	AG	AA	--	--	AT	AG	--	AG	AG	AG	--	AG	AG	--	--	--	AG	GG	AG	--	GG	--	AG	AG	--	AG	AG	--	--	--	--	--	AG	AA	AG	--	--	AA	--	--	AC	--	--	--	AG	GG	--
N08	--	--	--	AA	AG	--	--	AG	AG	AA	--	AA	GG	--	AG	--	AA	AA	--	AG	AG	AA	--	AC	AG	--	--	AG	--	AA	AA	AG	AG	--	--	--	--	--	--	AA	--	GG	AC	--	AG	--	AG	--	AG
N09	--	--	AA	--	GG	AA	AA	--	--	--	--	--	AA	GG	GG	CC	AG	--	GG	GG	GG	--	GG	AC	AG	--	GG	--	GG	AC	AA	--	AA	--	AA	AG	--	AC	--	AA	GG	GG	--	--	GG	AA	AG	--	AG
N10	AG	--	AA	CC	GG	--	--	--	AG	AG	AG	AG	--	--	AG	--	AA	--	AA	GG	AG	AT	--	CC	AA	--	AG	GG	AG	AC	AG	AG	AG	--	--	--	AG	--	--	--	--	--	--	--	--	AA	AA	--	AA
N11	--	--	GG	--	--	AG	--	--	GG	GG	--	--	--	GG	GG	--	AG	--	--	--	--	--	--	--	--	AG	AG	--	--	CC	--	--	--	--	--	--	--	--	CC	CC	AA	--	--	AA	AG	--	GG	AA	--
N12	--	--	--	--	GG	AG	--	--	GG	AG	AG	AG	--	--	GG	CC	--	--	--	--	--	AT	--	CC	--	GG	AG	AA	--	AC	--	--	AG	--	--	--	GG	--	--	AC	AA	--	--	AA	--	--	--	--	--
N13	--	AG	AG	--	--	--	--	--	GG	AG	--	AA	AG	--	AA	AC	AA	AA	AG	--	AA	AT	GG	--	AG	AG	--	AG	AA	--	--	AG	--	--	--	AG	--	--	AC	AC	--	AG	AC	AG	AA	--	--	--	GG
N14	AG	--	--	--	--	AG	--	--	--	AG	--	--	AA	--	--	--	--	AA	--	GG	--	AT	--	--	AA	AG	GG	GG	GG	AC	AG	--	GG	AG	AG	AG	--	AC	AC	AC	AA	GG	--	AA	--	AA	AG	AA	AG
N15	AA	--	AG	--	--	--	--	--	GG	AG	AG	--	AA	--	GG	--	AA	--	--	GG	--	--	AG	CC	--	AG	--	--	--	--	--	--	AG	--	--	--	--	CC	--	--	--	--	AA	--	GG	AG	AG	--	AG
N16	--	--	--	--	AG	AG	AT	GG	AG	AG	--	--	--	GG	AG	AC	--	--	--	--	--	AT	--	AC	--	--	AG	--	--	AC	--	AG	AG	--	--	AA	AG	AA	AC	--	--	GG	--	AG	--	AA	AG	--	--
N17	--	--	AG	CC	--	AA	--	--	--	AG	--	--	AA	--	--	CC	--	--	GG	--	GG	--	--	--	--	--	--	--	--	--	--	AA	AA	GG	--	AG	--	AC	--	--	--	--	--	--	GG	AA	AG	AA	--
N18	AG	--	--	--	AG	--	AT	--	GG	GG	AG	--	--	AA	--	CC	--	AA	AG	GG	GG	--	GG	CC	AA	--	GG	GG	GG	--	GG	--	GG	AG	--	AG	--	--	CC	CC	--	GG	AA	--	--	--	GG	AA	--
N19	--	--	--	--	--	--	AT	AG	GG	GG	AG	--	--	--	--	--	AG	--	--	GG	--	AT	--	CC	--	--	AA	AG	--	CC	AA	--	--	GG	--	AG	AA	--	CC	--	AA	--	AA	--	--	GG	--	--	--
N20	--	GG	--	AA	--	AG	--	AA	--	--	AG	--	AG	--	AA	AC	--	--	--	--	AG	--	--	CC	--	--	--	AA	AA	--	--	AA	--	AA	--	AA	--	--	AA	AA	--	AG	--	--	--	AG	AA	--	AG
N21	--	AA	AA	CC	GG	AG	--	GG	GG	AA	--	--	--	--	AA	AC	--	AA	GG	--	--	--	--	AA	GG	--	GG	--	--	--	--	--	GG	--	--	--	--	CC	CC	--	--	GG	--	--	AA	GG	GG	--	--
N22	--	AG	--	CC	--	AG	--	AG	--	--	GG	GG	AG	--	GG	--	AA	--	AG	--	AG	TT	--	AC	GG	--	--	--	--	AA	AA	GG	--	GG	AG	AA	AA	--	AC	AC	AG	--	AA	AG	AG	AG	--	--	GG
N23	AG	GG	AG	AA	AA	--	AT	--	--	--	AG	--	--	--	AA	AC	AG	AA	AA	--	--	--	--	--	--	AG	AA	AA	AA	CC	--	--	GG	AA	--	AA	--	AA	AA	--	--	AG	CC	--	--	--	--	--	--
N24	--	AG	AG	AC	GG	--	--	GG	GG	GG	AA	GG	AA	AG	GG	CC	AA	AA	--	--	--	--	AA	AC	--	--	AG	AG	AG	CC	--	AG	--	--	--	AG	--	--	--	--	AA	AG	--	--	--	--	--	--	--
N25	GG	AG	AG	AC	AG	--	--	AG	--	GG	--	--	AA	AG	AG	--	--	--	--	--	--	--	--	--	AG	--	AG	--	AG	CC	AG	--	--	AG	AG	--	AA	--	AC	AC	--	AG	AC	--	AG	AG	--	--	AA
N26	AG	--	AA	AC	GG	GG	AT	AG	--	--	GG	--	AA	--	AG	--	AA	--	GG	--	--	AA	--	--	AA	AG	GG	--	GG	CC	AG	AG	--	--	GG	--	--	--	CC	AC	AA	--	--	AG	--	--	AG	--	AG
N27	--	GG	--	--	AG	--	AA	AA	AG	GG	GG	--	AA	AG	--	--	AG	--	AG	AG	--	AA	GG	AC	--	--	AG	--	--	--	AA	--	AG	--	AG	AG	--	--	--	AC	AG	AA	--	AG	--	AG	--	--	--
N28	--	--	AG	AC	AG	AA	--	AG	--	--	--	--	AG	--	GG	--	AG	AA	GG	--	--	TT	AG	CC	--	AG	--	GG	GG	AA	--	AG	--	AG	AG	AG	AA	CC	CC	AC	--	--	--	--	GG	--	AA	AA	GG
N29	--	--	AG	--	GG	--	--	--	--	AG	--	AG	--	AG	GG	--	AA	AA	AA	--	GG	TT	AG	CC	--	--	GG	AG	GG	--	AG	AG	GG	AG	GG	--	AG	--	--	AA	--	--	--	GG	--	AG	--	--	--
N30	AG	AA	AG	--	GG	--	--	AG	AG	--	--	AG	--	--	GG	CC	AA	--	--	GG	--	--	AG	AC	--	--	--	GG	GG	CC	--	AG	--	--	GG	AG	--	AC	--	--	--	AG	AC	AG	--	--	--	--	AG
N31	AG	--	AG	AC	--	AG	AA	--	--	--	--	--	--	GG	AG	--	--	--	--	GG	GG	TT	AG	AC	GG	GG	--	--	GG	AC	--	GG	AG	--	GG	--	--	AC	--	AA	GG	GG	AA	AA	GG	AG	--	AA	AA
N32	GG	--	--	--	--	--	--	--	GG	--	--	GG	AG	--	AG	--	AA	AG	--	GG	GG	AT	--	CC	--	GG	GG	GG	--	AA	--	AG	--	--	--	AG	GG	AC	AC	--	--	GG	--	--	--	--	--	--	AA
N33	AG	--	--	CC	--	AG	--	GG	--	AG	--	--	--	--	--	--	--	AA	--	AG	--	--	GG	--	--	AG	--	GG	GG	AC	--	AG	--	GG	GG	GG	AA	--	--	--	--	AG	--	AG	--	--	--	--	--
N34	--	AA	--	--	--	GG	AA	AG	AG	--	GG	AA	--	GG	--	AC	--	AG	AG	GG	--	TT	--	CC	--	--	GG	--	--	--	--	--	AA	--	--	GG	--	AA	CC	--	AG	GG	AC	--	--	--	GG	--	GG
N35	GG	--	--	--	--	GG	--	--	--	--	--	GG	--	GG	GG	--	--	AG	--	--	--	--	--	AC	AA	--	--	--	--	CC	AG	--	--	AG	--	--	AA	--	AA	--	GG	AG	AA	--	--	--	--	--	--
N36	GG	--	--	AC	GG	GG	AA	--	AG	--	AG	AA	AA	GG	GG	AC	--	AG	--	GG	--	AT	--	--	AA	AG	AG	--	--	AC	AA	--	AA	GG	GG	--	AA	AC	--	AC	AG	GG	AC	AG	--	AG	GG	--	GG
N37	GG	--	AG	--	--	GG	AT	--	--	AG	--	GG	--	GG	--	--	AG	--	--	--	AG	--	GG	CC	--	--	GG	--	GG	--	--	--	AG	GG	AG	--	AA	--	--	--	GG	--	--	--	--	--	GG	--	--
N38	GG	AG	--	--	AG	--	--	AA	GG	AG	AA	--	--	GG	--	--	AG	--	GG	--	--	--	--	AC	AA	AA	GG	AA	--	--	AG	--	--	--	AA	--	--	AC	CC	--	--	--	--	--	--	AG	AG	--	--
N39	GG	AA	AG	--	--	--	AT	GG	--	AG	--	AA	AG	--	AG	--	--	--	GG	AA	--	TT	GG	AC	--	--	--	--	GG	--	--	AA	--	GG	--	AG	AA	AA	AC	AC	AG	--	AA	--	AA	GG	--	--	--
N40	--	AG	AG	--	--	AG	AT	--	GG	--	--	--	--	GG	AG	AC	--	AG	AG	AA	AG	AT	GG	CC	AA	--	AG	AA	--	--	--	AG	AG	--	AA	AA	--	--	AC	AA	GG	--	CC	--	GG	GG	--	GG	AG
N41	GG	GG	--	--	--	--	--	GG	AA	--	GG	--	--	AA	GG	--	--	GG	GG	GG	--	AA	--	CC	AA	--	--	GG	--	CC	AA	AA	AA	GG	AA	GG	--	--	CC	AA	GG	GG	--	AA	GG	--	--	AA	GG
N42	GG	--	--	AA	--	AA	AA	--	GG	--	--	--	--	GG	--	--	GG	AA	--	GG	--	AA	--	--	--	--	AA	AA	AA	CC	--	--	GG	AA	--	--	AA	AA	--	AA	GG	--	CC	GG	--	--	AA	--	--
N43	GG	AA	--	CC	--	GG	--	GG	--	--	--	--	--	AG	--	CC	AA	--	--	GG	AA	TT	AA	AA	--	--	GG	--	--	CC	--	GG	--	--	--	--	--	AA	--	CC	--	--	AA	--	--	--	GG	--	AA
N44	--	--	AA	--	--	GG	--	AG	GG	--	--	GG	AA	--	GG	CC	AA	AA	--	--	--	AA	AA	AA	--	AA	--	--	--	CC	--	--	--	GG	GG	--	AA	AA	--	--	AA	--	--	--	AA	--	GG	--	--
N45	AG	--	--	--	--	--	AA	GG	GG	--	AA	GG	--	--	--	CC	--	AA	AA	GG	GG	TT	AA	CC	--	GG	GG	GG	--	CC	--	GG	GG	--	--	AA	--	--	--	AA	AA	--	--	--	GG	GG	AA	--	--
N46	--	AA	--	CC	--	--	TT	GG	--	AA	--	AA	--	GG	AA	AA	AA	--	GG	GG	--	--	--	--	--	--	GG	GG	GG	--	GG	--	--	--	--	AA	GG	CC	--	CC	AA	--	AA	AA	--	AA	AA	--	AA
N47	--	--	--	AA	--	--	--	--	GG	GG	GG	--	--	GG	--	CC	GG	AA	GG	--	--	--	GG	--	GG	GG	GG	GG	AA	CC	GG	GG	--	GG	AA	--	AA	--	AA	--	AA	GG	AA	AA	GG	--	AA	--	--
N48	--	--	GG	AA	--	--	AT	GG	GG	GG	AA	--	--	AA	GG	CC	AA	--	--	--	--	--	AA	--	--	--	--	--	AA	--	--	AA	GG	--	--	AA	GG	CC	--	CC	AA	--	--	--	--	--	GG	AA	GG
N49	--	GG	--	CC	GG	AA	--	--	AA	AA	GG	--	--	--	--	--	--	AA	--	GG	AA	--	--	--	--	GG	--	--	AA	--	AA	AA	--	--	AA	GG	--	--	AA	CC	GG	--	--	--	AA	AA	AA	AA	--
N50	AA	AA	--	--	--	AA	--	--	--	AA	--	AA	--	--	GG	--	GG	AA	--	--	GG	TT	--	--	--	--	GG	--	GG	--	--	GG	AA	--	--	--	--	--	CC	--	--	--	AA	--	GG	--	AA	AA	--
N51	--	--	GG	AA	GG	AA	--	GG	--	--	AA	--	AA	--	--	--	AA	--	--	GG	--	--	--	--	--	--	GG	--	GG	--	AA	--	GG	AA	AA	--	AA	AA	CC	CC	--	AA	AA	AA	AA	AA	--	AA	--
N52	AA	--	AA	--	GG	GG	--	--	GG	--	AA	--	--	--	--	CC	AA	--	--	AA	GG	--	GG	--	--	AA	--	GG	--	--	AA	GG	--	GG	--	--	--	--	CC	CC	AA	--	--	--	AA	--	--	AA	--
N53	AA	--	AA	AA	AA	--	--	GG	GG	--	--	GG	--	AA	--	CC	AA	GG	--	--	--	AA	--	CC	AA	AA	GG	--	--	--	--	AA	GG	--	GG	--	GG	AA	CC	AA	--	GG	--	AA	GG	--	--	GG	--
N54	--	--	AA	AA	--	GG	TT	--	GG	--	--	AA	--	--	AG	AC	AA	AA	AA	--	AA	AA	--	AC	--	AG	--	AG	--	--	--	AG	--	AA	--	--	--	--	--	AC	--	GG	AC	--	AA	AA	--	AA	--
N55	GG	GG	AA	CC	--	--	AA	GG	AA	AA	AA	AA	--	GG	GG	--	--	--	--	GG	--	--	--	--	--	--	--	--	AG	--	AA	AA	--	--	--	--	--	CC	--	AA	--	--	--	AA	--	--	--	AA	--
N56	GG	AG	--	CC	GG	--	AA	GG	AA	AA	AG	AA	AA	GG	--	--	AG	AG	GG	--	GG	--	GG	--	--	--	--	--	GG	--	AA	AA	AA	--	--	AG	--	--	--	AA	--	--	AA	AA	GG	--	AG	--	AG
N57	AA	GG	GG	CC	GG	--	AA	--	--	--	--	--	AA	AA	GG	CC	--	--	AA	GG	--	TT	--	--	AA	--	GG	GG	GG	CC	--	GG	GG	--	--	AA	--	--	--	--	AA	--	--	--	--	AA	--	--	--
N58	--	GG	AA	--	GG	--	AA	--	--	AA	GG	AA	GG	--	--	--	AA	AA	AA	GG	--	AA	--	--	AA	GG	--	--	AA	--	--	--	AA	--	--	--	AA	--	--	AC	GG	--	--	--	--	AA	--	AA	AA
N59	--	--	GG	--	--	--	--	GG	GG	--	--	AA	--	--	--	--	AA	AA	AA	GG	--	TT	GG	CC	AA	GG	GG	GG	--	--	--	--	GG	AA	--	GG	--	CC	--	CC	--	GG	AA	AA	--	--	GG	AA	GG
N60	--	--	--	--	GG	--	--	AA	--	--	--	GG	AA	--	GG	CC	GG	--	--	--	--	--	--	CC	AA	--	--	--	--	--	--	AA	GG	--	--	--	--	CC	--	--	AA	--	AA	--	GG	--	--	--	--
N61	GG	--	AA	CC	--	--	AA	--	--	--	--	--	--	GG	--	CC	--	AA	--	GG	AA	TT	--	--	GG	--	--	AA	GG	AA	--	AA	GG	--	GG	--	--	--	--	--	AA	--	AA	--	GG	AA	AA	GG	--
N62	AA	AA	--	--	GG	AA	AA	GG	GG	--	AG	GG	--	GG	GG	CC	AA	AA	--	--	GG	AA	--	CC	AA	--	--	--	GG	--	--	--	--	GG	AA	GG	GG	AA	CC	AA	--	AA	--	AA	GG	AA	GG	AA	GG
N63	AA	AA	GG	CC	--	--	TT	GG	GG	GG	GG	AA	AA	--	--	--	AA	--	--	--	AA	AA	GG	AA	GG	GG	GG	GG	AA	CC	--	GG	GG	--	--	GG	AA	--	--	--	--	AA	--	--	--	AA	--	--	--
N64	--	--	--	AA	AA	GG	TT	GG	--	--	--	AA	--	GG	--	CC	AA	AA	AA	--	AA	TT	GG	--	--	--	--	--	AA	CC	GG	--	--	--	GG	AA	GG	--	--	--	AA	GG	--	GG	AA	--	AA	GG	--
N65	AA	GG	GG	AA	--	AA	--	--	GG	GG	AA	GG	--	--	--	CC	--	AA	AA	--	GG	--	--	--	AA	--	--	GG	GG	--	--	GG	--	--	--	GG	--	--	--	CC	AA	GG	--	AA	AA	--	--	--	--
N66	AG	--	AG	AA	AA	--	--	--	--	--	GG	AA	--	--	--	CC	AA	AA	AA	AA	--	--	GG	--	--	--	AA	--	AA	CC	GG	--	GG	--	GG	--	--	AA	--	AA	AA	GG	CC	--	AA	AA	GG	--	--
N67	GG	AA	AA	CC	GG	AA	AA	GG	--	AA	GG	--	--	GG	--	CC	--	AA	--	--	GG	TT	AA	--	GG	GG	--	GG	GG	--	--	--	AA	--	--	--	--	AA	--	AA	GG	--	AA	AA	--	--	AA	GG	--
N68	--	AA	--	CC	--	GG	--	AA	--	--	--	AA	--	--	--	--	GG	AA	--	GG	--	AA	GG	AA	AA	--	--	GG	--	AA	--	--	--	AA	--	--	AA	CC	--	--	AA	AA	AA	--	--	--	--	--	--
N69	--	GG	--	AA	AA	AA	--	GG	GG	--	--	GG	--	AA	GG	--	AA	--	--	--	--	--	--	--	AA	--	--	GG	GG	--	GG	--	--	GG	GG	--	--	CC	CC	--	AA	--	--	AA	--	--	GG	AA	--
N70	--	GG	--	--	AA	--	--	GG	GG	--	--	AA	GG	--	GG	--	--	AA	--	--	GG	TT	AA	--	GG	GG	AA	AA	--	--	--	AA	--	GG	AA	--	--	--	--	--	--	AA	AA	--	--	GG	AA	--	--
N71	AA	--	--	--	GG	AG	TT	GG	--	AA	GG	AA	--	--	--	--	AA	--	--	--	--	AT	--	AA	GG	--	GG	AG	--	AA	AA	GG	GG	--	AA	AA	AA	--	CC	--	--	GG	AC	--	--	GG	GG	AA	--
N72	--	--	--	--	GG	--	--	GG	--	AA	--	--	AA	--	AA	AA	AA	AA	--	--	--	--	GG	--	GG	GG	--	--	GG	--	--	AA	--	AA	AA	--	AA	CC	--	--	--	GG	CC	AA	--	--	--	--	AA
N73	AA	--	--	AA	AA	--	TT	--	--	--	--	AA	GG	GG	--	CC	AA	AA	AA	AA	AA	TT	--	--	--	--	AA	--	--	CC	GG	--	GG	AA	--	--	GG	--	--	AA	--	--	--	GG	--	--	AA	--	--
N74	GG	GG	--	AA	GG	--	AA	AA	AA	GG	--	--	--	--	--	AA	--	GG	--	AA	AA	--	--	AA	AA	AA	GG	GG	GG	CC	AA	--	--	--	--	GG	GG	--	--	CC	AA	--	AA	AA	AA	--	--	AA	GG
N75	--	--	AA	--	GG	--	--	GG	--	AA	--	--	AA	--	AA	AA	--	--	--	GG	GG	AA	--	CC	AA	GG	--	GG	--	CC	GG	--	GG	GG	--	AA	--	--	--	--	--	--	--	GG	GG	--	--	GG	--
N76	AA	AA	--	--	--	AA	--	GG	GG	GG	--	--	GG	--	--	CC	AA	--	GG	--	--	TT	AA	--	--	--	--	GG	--	--	--	AA	--	--	--	GG	--	CC	CC	--	GG	AA	--	--	--	AA	--	--	--
N77	GG	GG	GG	--	--	--	--	AA	--	AA	AA	--	AA	--	--	CC	GG	AA	--	AA	GG	--	GG	--	AA	--	--	--	GG	--	--	GG	--	AA	--	AA	--	CC	CC	--	--	AA	CC	AA	--	--	--	AA	GG
N78	--	--	GG	AA	--	--	AA	--	--	AA	AA	--	--	GG	--	CC	--	--	--	--	GG	--	AA	--	AA	GG	GG	--	--	--	AA	--	--	--	GG	--	GG	CC	--	AA	AA	--	--	--	--	AA	--	--	--
N79	GG	GG	GG	--	GG	--	--	AA	GG	GG	AA	--	--	GG	--	AA	--	--	GG	--	GG	--	GG	CC	--	--	--	GG	--	AA	AA	GG	GG	--	--	AA	--	AA	AA	CC	--	--	--	GG	--	--	GG	--	--
N80	--	AA	AA	--	GG	--	AA	GG	AA	--	GG	--	--	AA	--	CC	GG	GG	--	AA	--	--	GG	CC	--	GG	--	GG	--	AA	AA	GG	--	AA	GG	--	AA	--	--	--	GG	--	AA	AA	--	--	--	--	--
N81	GG	--	--	--	--	--	--	--	--	--	AA	--	--	GG	AA	--	GG	AA	--	GG	GG	AA	GG	AA	--	--	AA	AA	AA	CC	--	AA	GG	AA	AA	--	--	--	AA	AA	GG	AA	CC	--	GG	--	--	--	AA
N82	GG	AG	--	AA	GG	GG	AT	AG	--	--	GG	--	AG	--	--	AC	AG	AG	AG	--	AA	--	--	--	AG	AG	--	--	--	--	AG	AA	--	AA	--	--	--	--	--	--	--	AG	CC	GG	AG	--	AA	--	--
N83	--	AA	--	--	--	GG	--	--	--	GG	GG	--	AA	--	--	AA	GG	--	--	--	AA	--	--	CC	--	--	--	GG	GG	--	AA	--	--	GG	--	--	--	AA	AA	--	--	--	AA	--	--	AA	--	AA	--
N84	GG	--	--	CC	GG	--	--	GG	--	--	--	AA	AA	GG	--	--	GG	GG	GG	--	GG	--	--	CC	GG	--	GG	GG	--	--	--	--	AA	AA	--	--	AA	--	--	--	--	GG	--	--	GG	--	AA	--	AA
N85	--	--	AA	--	GG	--	AA	GG	AA	AA	--	AA	--	--	--	CC	--	GG	GG	--	GG	--	GG	--	--	GG	--	--	--	--	AA	--	AA	--	--	AA	AA	--	--	--	GG	GG	AA	AA	GG	--	AA	--	AA
N86	--	AA	AA	CC	GG	AA	AA	--	--	--	--	--	AA	GG	--	CC	GG	--	GG	--	GG	--	GG	--	GG	--	GG	--	GG	AA	AA	GG	--	AA	--	--	AA	--	CC	AA	--	--	--	--	--	--	AA	GG	AA
N87	GG	GG	--	CC	--	AA	AA	GG	--	AA	--	GG	GG	AA	AA	CC	GG	--	--	--	--	--	GG	CC	AA	--	--	--	GG	--	--	AA	--	--	--	GG	AA	--	CC	AA	AA	--	CC	AA	--	--	--	GG	AA
N88	--	--	AA	CC	--	AA	AA	--	--	--	--	--	GG	AA	--	CC	GG	--	GG	AA	--	--	--	CC	--	GG	--	GG	--	--	AA	AA	GG	--	GG	GG	--	AA	--	AA	AA	--	CC	AA	GG	AA	--	--	AA
N89	AA	AA	--	CC	--	AA	--	GG	GG	GG	--	GG	AA	--	AA	AA	AA	--	GG	AA	AA	AA	GG	AA	--	GG	--	--	GG	AA	AA	--	--	AA	--	--	AA	--	CC	AA	--	GG	CC	AA	--	--	GG	AA	--
N90	AA	--	AA	--	--	AA	AA	--	--	--	AA	GG	--	GG	--	--	--	--	GG	AA	AA	--	GG	AA	--	GG	--	AA	--	AA	--	--	--	--	GG	--	--	--	--	--	GG	GG	--	--	--	GG	--	--	--
N91	--	AA	--	CC	GG	--	--	GG	--	AA	GG	GG	GG	AA	AA	CC	--	--	GG	AA	--	TT	--	CC	AA	--	GG	GG	--	--	--	AA	--	GG	AA	AA	--	--	--	--	GG	GG	AA	AA	--	AA	--	--	--
N92	AA	AA	AA	--	GG	AA	--	--	--	--	--	--	--	--	AA	CC	GG	--	--	--	GG	TT	GG	CC	AA	GG	GG	GG	--	AA	AA	AA	--	GG	--	AA	AA	--	--	--	GG	GG	AA	--	GG	AA	AA	GG	--
N93	AA	--	--	--	--	--	AA	--	--	AA	GG	GG	GG	AA	AA	CC	--	--	--	AA	--	TT	GG	--	--	--	GG	GG	--	AA	--	--	AA	--	--	--	--	--	--	--	--	GG	--	AA	GG	--	AA	GG	--
N94	GG	--	AA	--	--	AA	--	--	--	GG	--	--	--	--	--	CC	GG	--	GG	GG	--	TT	AA	--	GG	GG	--	--	--	CC	GG	--	GG	GG	--	--	--	--	--	CC	--	AA	AA	AA	--	--	AA	--	--
N95	--	AG	--	AC	AG	AA	--	--	GG	AG	--	AA	AA	--	AG	AC	--	AA	GG	GG	--	AT	AG	AC	--	--	--	GG	AG	--	--	GG	GG	--	AG	--	--	--	--	AC	AA	--	--	--	--	AA	AA	--	--
N96	--	AG	AG	--	--	--	--	--	GG	AG	GG	--	--	GG	AG	--	--	AA	GG	--	--	--	AG	AC	--	GG	GG	GG	--	--	--	--	GG	--	AG	--	--	--	AC	--	AA	--	AA	AA	--	AA	AA	--	--
[truncated: 51 more columns]
