# Supplementary material for: Variety Discrimination Power: An Appraisal Index for Loci Combination Screening Applied to Plant Variety Discrimination
Source: Front Plant Sci. 2021 Mar 18;12:566796. doi: 10.3389/fpls.2021.566796 (PMC8014032; doi:10.3389/fpls.2021.566796)
Supplement: Supplementary Table 1 — Simulated SNP data array 1 of gradient variety difference degree. [file Data_Sheet_1.zip › Supplementary Table 9 Calculation results of four loci combination appraisal methods on simulated data of gradient variety difference degree.xlsx]

## Sheet: Sheet1
Supplementary Table 9 | Calculation results of four loci combination appraisal methods on simulated data of gradient variety difference degree
NO.	Data Array 1				Data Array 2				Data Array 3				Data Array 4
	TDP	P-VDP	C-VDP	R-VDP	TDP	P-VDP	C-VDP	R-VDP	TDP	P-VDP	C-VDP	R-VDP	TDP	P-VDP	C-VDP	R-VDP
1	1	0.999953	0.999953	0.995146	1	0.999953	0.999953	0.995146	1	0.999526	0.999526	0.980583	1	1	1	1
2	1	0.997869	0.997869	0.956311	1	0.999763	0.999763	0.975728	1	0.999053	0.999053	0.961165	1	0.997869	0.997869	0.956311
3	1	0.991002	0.991002	0.907767	1	0.999526	0.999526	0.951456	1	0.998106	0.998106	0.92233	1	0.995738	0.995738	0.912621
4	1	0.979399	0.979399	0.859223	1	0.99929	0.99929	0.927184	1	0.997158	0.997158	0.883495	1	0.993606	0.993606	0.868932
5	1	0.963059	0.963059	0.81068	1	0.999053	0.999053	0.902913	1	0.996211	0.996211	0.84466	1	0.991475	0.991475	0.825243
6	1	0.941984	0.941984	0.762136	1	0.998816	0.998816	0.878641	1	0.995264	0.995264	0.805825	1	0.989344	0.989344	0.781553
7	1	0.916173	0.916173	0.713592	1	0.998579	0.998579	0.854369	1	0.994317	0.994317	0.76699	1	0.987213	0.987213	0.737864
8	0.999999	0.885626	0.885626	0.665049	1	0.998342	0.998342	0.830097	1	0.99337	0.99337	0.728155	0.999999	0.985082	0.985082	0.694175
9	0.999995	0.850343	0.850343	0.616505	1	0.998106	0.998106	0.805825	1	0.992422	0.992422	0.68932	0.999998	0.982951	0.982951	0.650485
10	0.999979	0.810324	0.810324	0.567961	1	0.997869	0.997869	0.781553	1	0.991475	0.991475	0.650485	0.999997	0.980819	0.980819	0.606796
11	0.999933	0.76557	0.76557	0.519417	1	0.997632	0.997632	0.757282	1	0.990528	0.990528	0.61165	0.999995	0.978688	0.978688	0.563107
12	0.999732	0.716079	0.716079	0.470874	1	0.997395	0.997395	0.73301	1	0.989581	0.989581	0.572816	0.999991	0.976557	0.976557	0.519417
13	0.999291	0.661852	0.661852	0.42233	1	0.997158	0.997158	0.708738	1	0.988634	0.988634	0.533981	0.999984	0.974426	0.974426	0.475728
14	0.998441	0.602889	0.602889	0.373786	1	0.996922	0.996922	0.684466	1	0.987686	0.987686	0.495146	0.999976	0.972295	0.972295	0.432039
15	0.996702	0.53919	0.53919	0.325243	1	0.996685	0.996685	0.660194	1	0.986739	0.986739	0.456311	0.999948	0.970163	0.970163	0.38835
16	0.993323	0.470755	0.470755	0.276699	1	0.996448	0.996448	0.635922	1	0.985792	0.985792	0.417476	0.99993	0.968032	0.968032	0.34466
17	0.986906	0.397585	0.397585	0.228155	1	0.996211	0.996211	0.61165	1	0.984845	0.984845	0.378641	0.999929	0.965901	0.965901	0.300971
18	0.974784	0.319678	0.319678	0.179612	1	0.995974	0.995974	0.587379	1	0.983898	0.983898	0.339806	0.999903	0.96377	0.96377	0.257282
19	0.927383	0.237035	0.237035	0.131068	1	0.995738	0.995738	0.563107	1	0.982951	0.982951	0.300971	0.999897	0.961639	0.961639	0.213592
20	0.794106	0.149657	0.149657	0.0825243	1	0.995501	0.995501	0.538835	0.999999	0.982003	0.982003	0.262136	0.999932	0.959507	0.959507	0.169903
21	0.0925219	0.00970874	0.00970874	0.00970874	1	0.995264	0.995264	0.514563	0.999998	0.981056	0.981056	0.223301	0.999949	0.957376	0.957376	0.126214
