# Supplementary material for: Variety Discrimination Power: An Appraisal Index for Loci Combination Screening Applied to Plant Variety Discrimination
Source: Front Plant Sci. 2021 Mar 18;12:566796. doi: 10.3389/fpls.2021.566796 (PMC8014032; doi:10.3389/fpls.2021.566796)
Supplement: Supplementary Table 1 — Simulated SNP data array 1 of gradient variety difference degree. [file Data_Sheet_1.zip › Supplementary Table 10 Sensitivity of four loci combination appraisal methods on real data of gradient loci numbers.xlsx]

## Sheet: Sheet1
Supplementary Table 10 | Sensitivity of four loci combination appraisal methods on real data of gradient loci numbers
Number of loci	sorghum				wheat				maize				rice
	TDP	P-VDP	C-VDP	R-VDP	TDP	P-VDP	C-VDP	R-VDP	TDP	P-VDP	C-VDP	R-VDP	TDP	P-VDP	C-VDP	R-VDP
2	0.174419	0.169901	0.169901	0.831683	0.172593	0.169606	0.169606	0.892	0.122751	0.122807	0.122807	0.90625	0.544512	0.533137	0.533137	0.984655
3	0.115396	0.112079	0.112079	0.722772	0.0420519	0.0493494	0.0493494	0.66	0.0461383	0.0622807	0.0622807	0.75	0.446723	0.4823	0.4823	0.976982
4	0.0431335	0.0453465	0.0453465	0.594059	0.0114462	0.0179277	0.0179277	0.436	0.0168613	0.0515351	0.0515351	0.59375	0.298173	0.293134	0.293134	0.969309
5	0.0117591	0.0172277	0.0172277	0.39604	0.000802148	0.000963855	0.000963855	0.088	0.00795131	0.0436404	0.0436404	0.5	0.257223	0.258312	0.258312	0.959079
6	0.0110743	0.0172277	0.0172277	0.39604	0.000172263	0.000385542	0.000385542	0.04	0.00298347	0.0223684	0.0223684	0.416667	0.185043	0.215083	0.215083	0.946292
7	0.00381593	0.00910891	0.00910891	0.257426	7.06085e-05	0.000192771	0.000192771	0.02	0.00122174	0.0175439	0.0175439	0.322917	0.097756	0.167749	0.167749	0.930946
8	0.00252313	0.00831683	0.00831683	0.227723	1.39748e-05	9.63855e-05	9.63855e-05	0.008	0.00057614	0.0157895	0.0157895	0.291667	0.0504897	0.132258	0.132258	0.905371
9	0.000601287	0.00455446	0.00455446	0.158416	1.5057e-06	0	0	0	0.000266065	0.0107456	0.0107456	0.270833	0.0301618	0.0932258	0.0932258	0.88491
10	0.000279689	0.00415842	0.00415842	0.148515	9.40186e-07	0	0	0	8.90923e-05	0.00877193	0.00877193	0.239583	0.0171068	0.0753886	0.0753886	0.841432
11	7.24104e-05	0.00257426	0.00257426	0.0990099	1.76815e-07	0	0	0	3.27136e-05	0.00701754	0.00701754	0.208333	0.0102279	0.0583514	0.0583514	0.826087
12	2.75062e-05	0.00217822	0.00217822	0.0792079	2.52407e-08	0	0	0	1.23173e-05	0.00504386	0.00504386	0.166667	0.00809841	0.050941	0.050941	0.792839
13	1.17213e-05	0.00217822	0.00217822	0.0792079	1.19928e-08	0	0	0	5.46099e-06	0.00504386	0.00504386	0.166667	0.00604617	0.048436	0.048436	0.777494
14	8.21217e-06	0.0019802	0.0019802	0.0693069	1.95377e-09	0	0	0	2.52191e-06	0.00504386	0.00504386	0.166667	0.00419879	0.0392419	0.0392419	0.744246
15	4.63781e-06	0.00138614	0.00138614	0.049505	1.06316e-09	0	0	0	9.01387e-07	0.00416667	0.00416667	0.145833	0.00228644	0.0246705	0.0246705	0.672634
16	1.33165e-06	0.00118812	0.00118812	0.039604	7.67416e-10	0	0	0	4.20374e-07	0.00416667	0.00416667	0.145833	0.00115765	0.0190701	0.0190701	0.636829
17	4.42142e-07	0.00118812	0.00118812	0.039604	2.54193e-10	0	0	0	1.65394e-07	0.00416667	0.00416667	0.145833	0.000816307	0.0178241	0.0178241	0.603581
18	2.05749e-07	0.00118812	0.00118812	0.039604	1.14627e-10	0	0	0	8.10102e-08	0.00416667	0.00416667	0.145833	0.000707765	0.0141124	0.0141124	0.590793
19	6.43206e-08	0.00118812	0.00118812	0.039604	2.1091e-11	0	0	0	3.10293e-08	0.00416667	0.00416667	0.145833	0.000513409	0.0108073	0.0108073	0.529412
20	9.55257e-09	0.000792079	0.000792079	0.029703	1.7336e-11	0	0	0	1.32992e-08	0.00416667	0.00416667	0.145833	0.00044067	0.0097449	0.0097449	0.516624
21	-	-	-	-	-	-	-	-	5.78667e-09	0.00416667	0.00416667	0.145833	0.00031405	0.00792183	0.00792183	0.475703
22	-	-	-	-	-	-	-	-	1.94019e-09	0.00416667	0.00416667	0.145833	0.000189828	0.00675454	0.00675454	0.442455
23	-	-	-	-	-	-	-	-	8.98096e-10	0.00372807	0.00372807	0.135417	0.000116599	0.00615122	0.00615122	0.41688
24	-	-	-	-	-	-	-	-	3.56081e-10	0.00350877	0.00350877	0.125	7.4426e-05	0.00540363	0.00540363	0.391304
25	-	-	-	-	-	-	-	-	1.3979e-10	0.00328947	0.00328947	0.114583	4.4498e-05	0.00459046	0.00459046	0.352941
26	-	-	-	-	-	-	-	-	6.7347e-11	0.00328947	0.00328947	0.114583	3.65066e-05	0.00439373	0.00439373	0.337596
27	-	-	-	-	-	-	-	-	3.4419e-11	0.00328947	0.00328947	0.114583	1.83833e-05	0.0043675	0.0043675	0.335038
28	-	-	-	-	-	-	-	-	1.5872e-11	0.00328947	0.00328947	0.114583	1.19499e-05	0.00333137	0.00333137	0.306905
29	-	-	-	-	-	-	-	-	8.12606e-12	0.00328947	0.00328947	0.114583	8.17018e-06	0.00326579	0.00326579	0.296675
30	-	-	-	-	-	-	-	-	3.13305e-12	0.00328947	0.00328947	0.114583	4.85083e-06	0.00320021	0.00320021	0.289003
31	-	-	-	-	-	-	-	-	1.249e-12	0.00328947	0.00328947	0.114583	3.43658e-06	0.00304282	0.00304282	0.276215
32	-	-	-	-	-	-	-	-	4.51972e-13	0.00307018	0.00307018	0.104167	2.67896e-06	0.00301659	0.00301659	0.2711
33	-	-	-	-	-	-	-	-	1.85962e-13	0.00307018	0.00307018	0.104167	1.69728e-06	0.00250508	0.00250508	0.253197
34	-	-	-	-	-	-	-	-	7.20535e-14	0.00307018	0.00307018	0.104167	1.19389e-06	0.00230835	0.00230835	0.230179
35	-	-	-	-	-	-	-	-	2.59792e-14	0.00307018	0.00307018	0.104167	1.11714e-06	0.00228212	0.00228212	0.227621
36	-	-	-	-	-	-	-	-	8.99281e-15	0.00307018	0.00307018	0.104167	1.00359e-06	0.00221654	0.00221654	0.214834
37	-	-	-	-	-	-	-	-	3.9968e-15	0.00307018	0.00307018	0.104167	7.27195e-07	0.00199357	0.00199357	0.202046
38	-	-	-	-	-	-	-	-	0	0.00307018	0.00307018	0.104167	5.27503e-07	0.00188865	0.00188865	0.194373
39	-	-	-	-	-	-	-	-	0	0.00263158	0.00263158	0.0833333	3.71503e-07	0.00182307	0.00182307	0.186701
40	-	-	-	-	-	-	-	-	0	0.00263158	0.00263158	0.0833333	2.82803e-07	0.00179684	0.00179684	0.181586
41	-	-	-	-	-	-	-	-	0	0.00263158	0.00263158	0.0833333	1.4141e-07	0.00128533	0.00128533	0.163683
42	-	-	-	-	-	-	-	-	0	0.00263158	0.00263158	0.0833333	1.05066e-07	0.0012591	0.0012591	0.158568
43	-	-	-	-	-	-	-	-	0	0.00263158	0.00263158	0.0833333	5.25347e-08	0.00124598	0.00124598	0.15601
44	-	-	-	-	-	-	-	-	0	0.00263158	0.00263158	0.0833333	3.67496e-08	0.00121975	0.00121975	0.153453
45	-	-	-	-	-	-	-	-	0	0.00263158	0.00263158	0.0833333	1.96009e-08	0.0010886	0.0010886	0.14578
46	-	-	-	-	-	-	-	-	0	0.00263158	0.00263158	0.0833333	1.38694e-08	0.00107548	0.00107548	0.143223
47	-	-	-	-	-	-	-	-	0	0.00263158	0.00263158	0.0833333	1.10287e-08	0.00104925	0.00104925	0.140665
48	-	-	-	-	-	-	-	-	0	0.00263158	0.00263158	0.0833333	7.59866e-09	0.00103613	0.00103613	0.138107
49	-	-	-	-	-	-	-	-	0	0.00263158	0.00263158	0.0833333	6.4211e-09	0.00103613	0.00103613	0.138107
50	-	-	-	-	-	-	-	-	0	0.00263158	0.00263158	0.0833333	3.37194e-09	0.00102302	0.00102302	0.13555
51	-	-	-	-	-	-	-	-	0	0.00241228	0.00241228	0.0729167	2.23072e-09	0.000996787	0.000996787	0.132992
52	-	-	-	-	-	-	-	-	0	0.00241228	0.00241228	0.0729167	1.16115e-09	0.000944324	0.000944324	0.12532
53	-	-	-	-	-	-	-	-	0	0.00241228	0.00241228	0.0729167	9.10346e-10	0.000944324	0.000944324	0.12532
54	-	-	-	-	-	-	-	-	0	0.00241228	0.00241228	0.0729167	8.78263e-10	0.000944324	0.000944324	0.12532
55	-	-	-	-	-	-	-	-	0	0.00241228	0.00241228	0.0729167	6.62088e-10	0.000931209	0.000931209	0.122762
56	-	-	-	-	-	-	-	-	0	0.00241228	0.00241228	0.0729167	3.32068e-10	0.000931209	0.000931209	0.122762
57	-	-	-	-	-	-	-	-	0	0.00241228	0.00241228	0.0729167	2.41154e-10	0.000931209	0.000931209	0.122762
58	-	-	-	-	-	-	-	-	0	0.00241228	0.00241228	0.0729167	1.92987e-10	0.000931209	0.000931209	0.122762
59	-	-	-	-	-	-	-	-	0	0.00241228	0.00241228	0.0729167	1.20746e-10	0.000918093	0.000918093	0.120205
60	-	-	-	-	-	-	-	-	0	0.00241228	0.00241228	0.0729167	8.5252e-11	0.000918093	0.000918093	0.120205
61	-	-	-	-	-	-	-	-	0	0.00241228	0.00241228	0.0729167	6.13291e-11	0.000891862	0.000891862	0.117647
62	-	-	-	-	-	-	-	-	0	0.00241228	0.00241228	0.0729167	5.1076e-11	0.000891862	0.000891862	0.117647
63	-	-	-	-	-	-	-	-	0	0.00241228	0.00241228	0.0729167	4.8037e-11	0.000891862	0.000891862	0.117647
64	-	-	-	-	-	-	-	-	0	0.00241228	0.00241228	0.0729167	3.1281e-11	0.000878746	0.000878746	0.11509
65	-	-	-	-	-	-	-	-	0	0.00241228	0.00241228	0.0729167	2.7536e-11	0.000878746	0.000878746	0.11509
66	-	-	-	-	-	-	-	-	0	0.00241228	0.00241228	0.0729167	1.9034e-11	0.000878746	0.000878746	0.11509
67	-	-	-	-	-	-	-	-	0	0.00241228	0.00241228	0.0729167	1.4225e-11	0.000865631	0.000865631	0.112532
68	-	-	-	-	-	-	-	-	0	0.00241228	0.00241228	0.0729167	1.3175e-11	0.000865631	0.000865631	0.112532
69	-	-	-	-	-	-	-	-	0	0.00241228	0.00241228	0.0729167	8.95395e-12	0.000813168	0.000813168	0.109974
70	-	-	-	-	-	-	-	-	0	0.00241228	0.00241228	0.0729167	5.34095e-12	0.000813168	0.000813168	0.109974
71	-	-	-	-	-	-	-	-	0	0.00241228	0.00241228	0.0729167	2.65798e-12	0.000813168	0.000813168	0.109974
72	-	-	-	-	-	-	-	-	0	0.00241228	0.00241228	0.0729167	1.43896e-12	0.000813168	0.000813168	0.109974
73	-	-	-	-	-	-	-	-	0	0.00241228	0.00241228	0.0729167	1.06903e-12	0.000813168	0.000813168	0.109974
74	-	-	-	-	-	-	-	-	0	0.00241228	0.00241228	0.0729167	6.07958e-13	0.000800052	0.000800052	0.107417
75	-	-	-	-	-	-	-	-	0	0.00241228	0.00241228	0.0729167	3.1497e-13	0.000800052	0.000800052	0.107417
76	-	-	-	-	-	-	-	-	0	0.00241228	0.00241228	0.0729167	1.58984e-13	0.000786937	0.000786937	0.104859
77	-	-	-	-	-	-	-	-	0	0.00241228	0.00241228	0.0729167	8.20455e-14	0.000786937	0.000786937	0.104859
78	-	-	-	-	-	-	-	-	0	0.00241228	0.00241228	0.0729167	4.59632e-14	0.000760706	0.000760706	0.102302
79	-	-	-	-	-	-	-	-	0	0.00241228	0.00241228	0.0729167	2.9976e-14	0.000668896	0.000668896	0.0946292
80	-	-	-	-	-	-	-	-	0	0.00241228	0.00241228	0.0729167	1.59872e-14	0.000668896	0.000668896	0.0946292
81	-	-	-	-	-	-	-	-	0	0.00241228	0.00241228	0.0729167	9.99201e-15	0.000668896	0.000668896	0.0946292
82	-	-	-	-	-	-	-	-	0	0.00241228	0.00241228	0.0729167	5.9952e-15	0.000668896	0.000668896	0.0946292
83	-	-	-	-	-	-	-	-	0	0.00241228	0.00241228	0.0729167	3.9968e-15	0.000655781	0.000655781	0.0920716
84	-	-	-	-	-	-	-	-	0	0.00241228	0.00241228	0.0729167	1.9984e-15	0.000655781	0.000655781	0.0920716
85	-	-	-	-	-	-	-	-	0	0.00241228	0.00241228	0.0729167	1.9984e-15	0.000655781	0.000655781	0.0920716
86	-	-	-	-	-	-	-	-	0	0.00241228	0.00241228	0.0729167	0	0.000655781	0.000655781	0.0920716
87	-	-	-	-	-	-	-	-	0	0.00241228	0.00241228	0.0729167	0	0.000655781	0.000655781	0.0920716
88	-	-	-	-	-	-	-	-	0	0.00241228	0.00241228	0.0729167	0	0.000655781	0.000655781	0.0920716
89	-	-	-	-	-	-	-	-	0	0.00241228	0.00241228	0.0729167	0	0.000655781	0.000655781	0.0920716
90	-	-	-	-	-	-	-	-	0	0.00241228	0.00241228	0.0729167	0	0.000655781	0.000655781	0.0920716
91	-	-	-	-	-	-	-	-	0	0.00241228	0.00241228	0.0729167	0	0.000642665	0.000642665	0.0895141
92	-	-	-	-	-	-	-	-	0	0.00241228	0.00241228	0.0729167	0	0.000642665	0.000642665	0.0895141
93	-	-	-	-	-	-	-	-	0	0.00241228	0.00241228	0.0729167	0	0.000642665	0.000642665	0.0895141
94	-	-	-	-	-	-	-	-	0	0.00241228	0.00241228	0.0729167	0	0.000642665	0.000642665	0.0895141
95	-	-	-	-	-	-	-	-	0	0.00241228	0.00241228	0.0729167	0	0.000642665	0.000642665	0.0895141
96	-	-	-	-	-	-	-	-	0	0.00241228	0.00241228	0.0729167	0	0.000642665	0.000642665	0.0895141
97	-	-	-	-	-	-	-	-	0	0.00241228	0.00241228	0.0729167	0	0.000642665	0.000642665	0.0895141
98	-	-	-	-	-	-	-	-	0	0.00241228	0.00241228	0.0729167	0	0.000616434	0.000616434	0.0869565
99	-	-	-	-	-	-	-	-	0	0.00241228	0.00241228	0.0729167	0	0.000616434	0.000616434	0.0869565
100	-	-	-	-	-	-	-	-	0	0.00241228	0.00241228	0.0729167	0	0.000590203	0.000590203	0.084399
